# Supplementary material for: The synovial fluid proteome differentiates between septic and nonseptic articular pathologies
Source: J Proteomics. 2019 Jun 30;202:103370. doi: 10.1016/j.jprot.2019.04.020 (PMC6549134; doi:10.1016/j.jprot.2019.04.020)
Supplement: Supplementary file 1 — Donor details. [file mmc1.xlsx]

## Sheet: Groups
	Group	Left/Right	Fore/Hind Limb	Joint	Age	Sex	Breed		Joint
	Sepsis	R	H	TCJ	3 years 0 months	F	Thoroughbred
		R	H	TCJ	15 years 1 months	M	Thoroughbred		TCJ	Tarsocrural joint
		L	F	ICJ	14 years 0 months	M	Arab		ICJ	Intercarpal joint
		L	F	DIPJ	16 years 0 months	F	Irish Sports		DIPJ	Distal interphalageal joint
		L	F	DIPJ	19 years 11 months	M	Cob		MCPJ	Metacarpophalangeal joint
		L	H	MTPJ	11 years 0 months	M	Thoroughbred		MTPJ	Metatarsophalangeal joint
		R	H	TCJ	6 years 0 months	M	Irish Sports		FPJ	Femoropatellar joint
	Osteochondrosis	L	H	TCJ	5 years 3 months	M	Sports horse		MFTJ	Medial femorotibial joint (stifle - corresponds with the 'human knee')
		R	H	TCJ	8 years 0 months	M	Warmblood		Shoulder	Corresponds with the 'human' glenohumeral joint
		R	H	TCJ	5 years 5 months	M	Arab
		L	H	TCJ	6 years 2 months	M	Arab Cross		L	Left
		L	H	FPJ	5 years 5 months	F	Apaloosa		R	Right
		R	H	TCJ	7 years 0 months	M	KWPN (Dutch Warmblood)		F	Forelimb
		R	F	MCPJ	7 years 4 months	M	Warmblood		H	Hindlimb
		L	H	MFTJ	6 years 0 months	F	Cob		U	Unknown
	Osteoarthritis	R	F	Shoulder	8 years 9 months	M	Welsh D
		R	H	TCJ	13 years 5 months	F	Irish Sports		Sex
		R	H	FPJ	9 years 7 months	M	Irish Sports
		R	F	MFTJ	8 years 0 months	M	Welsh D		F	Female
	Healthy	U	F	MCPJ	5 years 0 months	M	Thoroughbred		M	Male
		U	F	MCPJ	16 years 0 months	M	Thoroughbred		U	Unknown
		L	F	MCPJ	8 years 0 months	U	Thoroughbred
		L	F	MCPJ	3 years 0 months	U	Thoroughbred
		U	F	MCPJ	8 years 0 months	U	Unknown
		U	F	MCPJ	8 years 0 months	U	Unknown
		U	F	MCPJ	18 years 0 months	U	Unknown
		U	F	MCPJ	4 years 0 months	U	Unknown
