# Supplementary material for: The synovial fluid proteome differentiates between septic and nonseptic articular pathologies
Source: J Proteomics. 2019 Jun 30;202:103370. doi: 10.1016/j.jprot.2019.04.020 (PMC6549134; doi:10.1016/j.jprot.2019.04.020)
Supplement: Supplementary file 2 — Aggregate data file produced from all samples 1385 protein families at a 1% false discovery rate (FDR) [file mmc2.xlsx]

## Sheet: Supplementary file 2
prot_hit_num	prot_family_member	prot_acc	prot_desc	prot_score	prot_mass	prot_matches	prot_matches_sig	prot_sequences	prot_sequences_sig
1	1	F7CN11	Fibronectin OS=Equus caballus OX=9796 GN=FN1 PE=4 SV=1	294193	265768	8151	8151	128	128
1	2	F7CN05	Fibronectin OS=Equus caballus OX=9796 GN=FN1 PE=4 SV=1	293790	255932	8160	8160	128	128
1	3	F7CS60	Fibronectin OS=Equus caballus OX=9796 GN=FN1 PE=4 SV=1	292146	275458	8059	8059	127	127
1		Q28377	Fibronectin (Fragment) OS=Equus caballus OX=9796 GN=FN1 PE=2 SV=2	70111	58112	1772	1772	31	31
2	1	F7BAY6	Serum albumin OS=Equus caballus OX=9796 GN=ALB PE=3 SV=1	147676	70324	4285	4285	74	74
2		P35747	Serum albumin OS=Equus caballus OX=9796 GN=ALB PE=1 SV=1	134827	70550	3956	3956	70	70
3	1	F7BTW7	Uncharacterized protein OS=Equus caballus OX=9796 GN=LOC100060539 PE=4 SV=1	144753	187401	4841	4841	110	110
3	2	F7BLE3	Uncharacterized protein OS=Equus caballus OX=9796 PE=4 SV=1	121093	135525	3992	3992	79	79
3		F7E454	Uncharacterized protein OS=Equus caballus OX=9796 GN=LOC100060539 PE=4 SV=1	143636	185159	4796	4796	109	109
3		F7CJG3	Uncharacterized protein OS=Equus caballus OX=9796 GN=LOC100060539 PE=4 SV=1	143396	186929	4810	4810	107	107
4	1	F6XSF7	Uncharacterized protein OS=Equus caballus OX=9796 GN=LOC100059239 PE=4 SV=1	143529	194551	4315	4315	102	102
5	1	F6ZR63	Uncharacterized protein OS=Equus caballus OX=9796 GN=CFH PE=4 SV=1	130989	145269	4226	4226	86	86
5	2	F6UHF2	Uncharacterized protein OS=Equus caballus OX=9796 GN=CFHR2 PE=4 SV=1	34661	76733	1240	1240	36	36
5	3	F6U1J0	Uncharacterized protein OS=Equus caballus OX=9796 GN=CFHR2 PE=4 SV=1	28799	47898	964	964	26	26
5	4	F7E3H8	Uncharacterized protein OS=Equus caballus OX=9796 GN=CFHR2 PE=4 SV=1	11541	49173	512	512	15	15
5	5	F7E2N9	Uncharacterized protein OS=Equus caballus OX=9796 GN=CFHR2 PE=4 SV=1	3105	32678	148	148	9	9
5		F6ZQ77	Uncharacterized protein OS=Equus caballus OX=9796 GN=LOC100060815 PE=4 SV=1	2303	113107	93	93	5	5
6	1	F7BFJ1	Prothrombin OS=Equus caballus OX=9796 GN=F2 PE=3 SV=1	125338	71904	3461	3461	43	43
7	1	Q29482	Clusterin OS=Equus caballus OX=9796 GN=CLU PE=2 SV=1	112010	52691	3374	3374	32	32
8	1	F6Z2L5	Apolipoprotein A1 OS=Equus caballus OX=9796 GN=APOA1 PE=3 SV=1	84810	30312	3296	3296	37	37
9	1	F6PQ46	Ceruloplasmin OS=Equus caballus OX=9796 GN=CP PE=3 SV=1	83106	122786	2567	2567	53	53
10	1	F6RUZ6	Fibrinogen alpha chain OS=Equus caballus OX=9796 GN=FGA PE=4 SV=1	74141	88520	2346	2346	42	42
10		F6Y9V1	EvC ciliary complex subunit 2 OS=Equus caballus OX=9796 GN=EVC2 PE=4 SV=1	495	140709	27	27	1	1
11	1	F6U3D3	Uncharacterized protein OS=Equus caballus OX=9796 GN=COMP PE=4 SV=1	73573	84674	1876	1876	43	43
11	2	F7E0P3	Thrombospondin 4 OS=Equus caballus OX=9796 GN=THBS4 PE=4 SV=1	58968	105507	1525	1525	43	43
11	3	F6S9T1	Thrombospondin 3 OS=Equus caballus OX=9796 GN=THBS3 PE=4 SV=1	6498	105466	233	233	18	18
11		F6YNI4	Axin 1 OS=Equus caballus OX=9796 GN=AXIN1 PE=4 SV=1	22	93525	1	1	1	1
12	1	F6PH38	Fibrinogen beta chain OS=Equus caballus OX=9796 GN=FGB PE=4 SV=1	71766	56367	1884	1884	41	41
12	2	F7CMT4	Uncharacterized protein OS=Equus caballus OX=9796 PE=4 SV=1	455	158322	57	57	2	2
12		F6RKK6	KIAA0753 OS=Equus caballus OX=9796 GN=KIAA0753 PE=4 SV=1	52	111341	10	10	1	1
13	1	F6T0P6	GC, vitamin D binding protein OS=Equus caballus OX=9796 GN=GC PE=3 SV=1	61727	54425	1872	1872	42	42
14	1	F7AAK7	Actin gamma 1 OS=Equus caballus OX=9796 GN=ACTG1 PE=3 SV=1	60345	42108	1871	1871	28	28
14	2	F6T3Y8	Actin, cytoplasmic 1 OS=Equus caballus OX=9796 GN=ACTB PE=3 SV=1	60049	40875	1886	1886	27	27
14	3	F6R1X9	Actin, alpha, cardiac muscle 1 OS=Equus caballus OX=9796 GN=ACTC1 PE=3 SV=1	21324	42334	902	902	16	16
14		F7A5E3	Actin gamma 1 OS=Equus caballus OX=9796 GN=ACTG1 PE=3 SV=1	41265	24597	1094	1094	18	18
14		F7CZ92	Actin, alpha 1, skeletal muscle OS=Equus caballus OX=9796 GN=ACTA1 PE=2 SV=1	21300	42366	901	901	15	15
14		F6Z8K0	Actin, gamma 2, smooth muscle, enteric OS=Equus caballus OX=9796 GN=ACTG2 PE=3 SV=1	20303	42249	844	844	15	15
14		F7AHF3	Actin, beta like 2 OS=Equus caballus OX=9796 GN=ACTBL2 PE=3 SV=1	16929	42271	815	815	11	11
14		F6ZGE4	Uncharacterized protein OS=Equus caballus OX=9796 PE=4 SV=1	3708	6989	132	132	3	3
15	1	Q28372	Gelsolin OS=Equus caballus OX=9796 GN=GSN PE=1 SV=2	57075	81062	1751	1751	39	39
15		F7DHZ1	Gelsolin OS=Equus caballus OX=9796 GN=GSN PE=4 SV=1	48375	85644	1482	1482	31	31
16	1	F6USP9	Plasminogen OS=Equus caballus OX=9796 GN=PLG PE=3 SV=1	53055	94392	1884	1884	56	56
16	2	F7B812	HtrA serine peptidase 1 OS=Equus caballus OX=9796 GN=HTRA1 PE=4 SV=1	2708	35128	109	109	9	9
16		P80010	Plasminogen (Fragment) OS=Equus caballus OX=9796 GN=PLG PE=1 SV=1	20481	38135	636	636	21	21
17	1	H9GZN9	Immunoglobulin heavy constant mu OS=Equus caballus OX=9796 GN=IGHM PE=4 SV=1	48959	50092	1505	1505	23	23
18	1	F7CTJ3	Inter-alpha-trypsin inhibitor heavy chain 2 OS=Equus caballus OX=9796 GN=ITIH2 PE=4 SV=1	44063	106780	1515	1515	40	40
19	1	F6RZ27	Apolipoprotein A4 OS=Equus caballus OX=9796 GN=APOA4 PE=3 SV=1	43360	43226	1578	1578	43	43
20	1	F6V881	Vitronectin OS=Equus caballus OX=9796 GN=VTN PE=4 SV=1	41100	55000	1339	1339	18	18
21	1	F7BNQ2	Complement component 4 binding protein alpha OS=Equus caballus OX=9796 GN=C4BPA PE=4 SV=1	38800	69512	1329	1329	36	36
21	2	F6ZD61	Uncharacterized protein OS=Equus caballus OX=9796 PE=4 SV=1	4227	61373	122	122	3	3
22	1	F6UZH0	Alpha-1-microglobulin/bikunin precursor OS=Equus caballus OX=9796 GN=AMBP PE=4 SV=1	38387	39898	997	997	22	22
22		P04365	Inter-alpha-trypsin inhibitor (Fragment) OS=Equus caballus OX=9796 PE=1 SV=2	9516	14401	333	333	6	6
23	1	F7ABC9	Fibulin-1 OS=Equus caballus OX=9796 GN=FBLN1 PE=3 SV=1	37500	79559	1037	1037	33	33
24	1	F6RI47	Alpha-2-macroglobulin OS=Equus caballus OX=9796 GN=A2M PE=4 SV=1	37490	165441	1248	1248	58	58
24	2	F6QAD8	Uncharacterized protein OS=Equus caballus OX=9796 GN=LOC100061656 PE=4 SV=1	21059	164671	785	785	48	48
24		F6R942	Alpha-2-macroglobulin OS=Equus caballus OX=9796 GN=A2M PE=4 SV=1	36075	163607	1178	1178	55	55
24		F6R7S3	Uncharacterized protein OS=Equus caballus OX=9796 GN=LOC100061656 PE=4 SV=1	20991	167047	782	782	47	47
24		F6R6K3	Uncharacterized protein OS=Equus caballus OX=9796 GN=LOC100061656 PE=4 SV=1	20347	162887	759	759	46	46
24		F6YF28	UDP-glucuronosyltransferase OS=Equus caballus OX=9796 GN=UGT8 PE=3 SV=1	71	60168	9	9	1	1
25	1	F6W2Y1	Fibrinogen gamma chain OS=Equus caballus OX=9796 GN=FGG PE=4 SV=1	37236	50391	1331	1331	38	38
26	1	F7BQD6	Complement C1s OS=Equus caballus OX=9796 GN=C1S PE=3 SV=1	36111	79060	990	990	41	41
26	2	F6RPL1	Mannan binding lectin serine peptidase 1 OS=Equus caballus OX=9796 GN=MASP1 PE=3 SV=1	3368	81153	109	109	9	9
27	1	F6QX36	Inter-alpha-trypsin inhibitor heavy chain 1 OS=Equus caballus OX=9796 GN=ITIH1 PE=4 SV=1	35755	101573	1214	1214	42	42
27	2	F7BWE2	Uncharacterized protein OS=Equus caballus OX=9796 GN=LOC100059927 PE=4 SV=1	558	30134	27	27	2	2
28	1	F7C3C6	Aggrecan OS=Equus caballus OX=9796 GN=ACAN PE=4 SV=1	32626	222347	1267	1267	40	40
28		F6V964	Neurocan OS=Equus caballus OX=9796 GN=NCAN PE=4 SV=1	589	130086	27	27	1	1
29	1	F6YCW8	Apolipoprotein B OS=Equus caballus OX=9796 GN=APOB PE=4 SV=1	30452	512187	1192	1192	99	99
29	2	F6XYB5	Charged multivesicular body protein 4A OS=Equus caballus OX=9796 GN=CHMP4A PE=3 SV=1	160	22092	3	3	2	2
29		F6Z5E1	Apolipoprotein B OS=Equus caballus OX=9796 GN=APOB PE=4 SV=1	15268	163451	633	633	45	45
30	1	F6WZ69	Procollagen C-endopeptidase enhancer OS=Equus caballus OX=9796 GN=PCOLCE PE=4 SV=1	29410	49365	810	810	20	20
31	1	F6W3M5	Pyruvate kinase OS=Equus caballus OX=9796 GN=PKM PE=3 SV=1	27687	59324	861	861	38	38
31		F7ANK4	Pyruvate kinase OS=Equus caballus OX=9796 GN=PKLR PE=3 SV=1	701	63594	36	36	2	2
32	1	F7B5C4	Vimentin OS=Equus caballus OX=9796 GN=VIM PE=3 SV=1	23903	42175	682	682	32	32
32	2	F7AQ43	Desmin OS=Equus caballus OX=9796 GN=DES PE=3 SV=1	4044	53489	129	129	6	6
32	3	F6WKL7	Uncharacterized protein OS=Equus caballus OX=9796 PE=3 SV=1	1344	55019	47	47	3	3
32	4	F7B7X0	Keratin 1 OS=Equus caballus OX=9796 GN=KRT1 PE=3 SV=1	615	66282	26	26	3	3
32	5	F6ZND8	Uncharacterized protein OS=Equus caballus OX=9796 GN=KRT6C PE=3 SV=1	498	60174	30	30	3	3
32		F7DQ79	Peripherin OS=Equus caballus OX=9796 GN=PRPH PE=3 SV=1	1936	53387	76	76	4	4
32		F6WGX6	Keratin 77 OS=Equus caballus OX=9796 GN=KRT77 PE=3 SV=1	1416	63242	50	50	3	3
32		F7DZA2	Keratin 7 OS=Equus caballus OX=9796 GN=KRT7 PE=3 SV=1	1079	46317	47	47	3	3
32		F6T3V3	Uncharacterized protein OS=Equus caballus OX=9796 PE=3 SV=1	1038	18538	38	38	2	2
32		F6S8W6	Keratin 75 OS=Equus caballus OX=9796 GN=KRT75 PE=3 SV=1	443	59504	27	27	2	2
32		F6SHJ8	Uncharacterized protein OS=Equus caballus OX=9796 GN=KRT2A PE=3 SV=1	401	61575	12	12	1	1
32		F6XTV3	Uncharacterized protein OS=Equus caballus OX=9796 PE=3 SV=1	330	46261	9	9	1	1
32		F7DKT3	Neurofilament heavy OS=Equus caballus OX=9796 GN=NEFH PE=3 SV=1	226	68724	19	19	2	2
32		F7D5X8	Keratin 4 OS=Equus caballus OX=9796 GN=KRT4 PE=3 SV=1	123	64979	12	12	2	2
32		F6PQX8	Uncharacterized protein OS=Equus caballus OX=9796 PE=3 SV=1	69	48561	9	9	1	1
33	1	F7AXF6	Complement C8 beta chain OS=Equus caballus OX=9796 GN=C8B PE=4 SV=1	23866	67952	846	846	30	30
34	1	F6Z5L1	Complement C1r OS=Equus caballus OX=9796 GN=C1R PE=3 SV=1	23824	82098	772	772	34	34
34		F7A1L2	Complement C1r subcomponent like OS=Equus caballus OX=9796 GN=C1RL PE=3 SV=1	680	53968	25	25	1	1
35	1	H9GZQ9	Uncharacterized protein OS=Equus caballus OX=9796 PE=4 SV=1	23757	37984	933	933	17	17
35	2	H9GZT5	Uncharacterized protein OS=Equus caballus OX=9796 PE=4 SV=1	21927	36979	866	866	17	17
35	3	H9GZU9	Uncharacterized protein OS=Equus caballus OX=9796 PE=4 SV=1	19590	36388	719	719	14	14
35	4	H9GZU8	Uncharacterized protein OS=Equus caballus OX=9796 PE=4 SV=1	19433	36463	663	663	16	16
35	5	H9GZS6	Uncharacterized protein OS=Equus caballus OX=9796 PE=4 SV=1	13605	37451	554	554	15	15
35	6	H9GZR2	Uncharacterized protein OS=Equus caballus OX=9796 PE=4 SV=1	13019	37362	539	539	13	13
35	7	H9GZS9	Uncharacterized protein OS=Equus caballus OX=9796 PE=4 SV=1	7102	39393	303	303	16	16
36	1	F7DTV1	Paraoxonase 1 OS=Equus caballus OX=9796 GN=PON1 PE=4 SV=1	23579	40329	802	802	23	23
36	2	F7BR80	Paraoxonase 3 OS=Equus caballus OX=9796 GN=PON3 PE=4 SV=1	1268	38462	83	83	7	7
37	1	F6PN89	Talin 1 OS=Equus caballus OX=9796 GN=TLN1 PE=4 SV=1	23540	274106	787	787	112	112
37		F6RZP8	Talin 1 OS=Equus caballus OX=9796 GN=TLN1 PE=4 SV=1	22846	272333	768	768	110	110
37		F6YFZ7	Talin 2 OS=Equus caballus OX=9796 GN=TLN2 PE=4 SV=1	1586	273900	63	63	12	12
37		F6X429	Talin 2 OS=Equus caballus OX=9796 GN=TLN2 PE=4 SV=1	1481	275312	56	56	11	11
38	1	F7D7B5	Uncharacterized protein OS=Equus caballus OX=9796 PE=4 SV=1	22611	101634	879	879	40	40
39	1	O46542	Decorin OS=Equus caballus OX=9796 GN=DCN PE=2 SV=1	21787	40256	730	730	24	24
39	2	O46403	Biglycan OS=Equus caballus OX=9796 GN=BGN PE=2 SV=1	7687	42297	291	291	14	14
40	1	F6R3F4	Inter-alpha-trypsin inhibitor heavy chain family member 4 OS=Equus caballus OX=9796 GN=ITIH4 PE=4 SV=1	21586	105030	735	735	42	42
41	1	F6V7C1	Enolase 1 OS=Equus caballus OX=9796 GN=ENO1 PE=2 SV=1	21132	47509	640	640	31	31
41	2	F7CIX6	Enolase 2 OS=Equus caballus OX=9796 GN=ENO2 PE=3 SV=1	4649	47596	126	126	6	6
41		F7C959	Enolase 3 OS=Equus caballus OX=9796 GN=ENO3 PE=2 SV=1	6950	47366	188	188	7	7
41		F6WCY1	Uncharacterized protein OS=Equus caballus OX=9796 PE=4 SV=1	686	47226	55	55	3	3
42	1	F7CFN5	Complement C8 alpha chain OS=Equus caballus OX=9796 GN=C8A PE=4 SV=1	20289	63359	577	577	26	26
43	1	F6VZ73	Hyaluronan binding protein 2 OS=Equus caballus OX=9796 GN=HABP2 PE=3 SV=1	20228	60314	570	570	16	16
44	1	P27425	Serotransferrin OS=Equus caballus OX=9796 GN=TF PE=2 SV=1	19409	80268	789	789	46	46
44	2	F6XLB1	Lactotransferrin OS=Equus caballus OX=9796 GN=LTF PE=3 SV=1	16066	79307	473	473	57	57
44	3	F6ZEH8	Uncharacterized protein OS=Equus caballus OX=9796 PE=4 SV=1	14534	111290	620	620	39	39
44	4	F6PKE1	Uncharacterized protein OS=Equus caballus OX=9796 PE=4 SV=1	1088	38376	58	58	7	7
45	1	F7CR03	Phospholipid transfer protein OS=Equus caballus OX=9796 GN=PLTP PE=4 SV=1	19332	54923	585	585	18	18
46	1	F6T962	EGF containing fibulin like extracellular matrix protein 2 OS=Equus caballus OX=9796 GN=EFEMP2 PE=4 SV=1	19153	51744	492	492	16	16
47	1	F6PVG3	EGF containing fibulin like extracellular matrix protein 1 OS=Equus caballus OX=9796 GN=EFEMP1 PE=4 SV=1	18450	57036	709	709	23	23
48	1	F6REX3	Uncharacterized protein OS=Equus caballus OX=9796 GN=LOC100061763 PE=4 SV=1	17741	166123	638	638	46	46
49	1	F7BKE1	Serpin family F member 1 OS=Equus caballus OX=9796 GN=SERPINF1 PE=3 SV=1	17672	46207	491	491	23	23
50	1	F6UZI2	Coagulation factor XIII A chain OS=Equus caballus OX=9796 GN=F13A1 PE=4 SV=1	17010	84117	664	664	31	31
50		F6ZDW1	Erythrocyte membrane protein band 4.2 OS=Equus caballus OX=9796 GN=EPB42 PE=4 SV=1	211	78635	22	22	1	1
51	1	F6X667	Vitamin K-dependent protein C OS=Equus caballus OX=9796 GN=PROC PE=3 SV=1	16819	52168	472	472	14	14
51		Q28380	Vitamin K-dependent protein C (Fragment) OS=Equus caballus OX=9796 GN=PROC PE=2 SV=1	13456	17475	318	318	8	8
52	1	F7C0D9	Kininogen 1 OS=Equus caballus OX=9796 GN=KNG1 PE=4 SV=1	16336	72499	519	519	23	23
53	1	F7A692	Uncharacterized protein OS=Equus caballus OX=9796 PE=4 SV=1	15986	43796	608	608	24	24
54	1	F7DU87	Uncharacterized protein OS=Equus caballus OX=9796 GN=BPIFA2 PE=4 SV=1	15908	27126	570	570	19	19
55	1	F6SKT2	Uncharacterized protein OS=Equus caballus OX=9796 GN=LUM PE=4 SV=1	15903	39133	668	668	14	14
56	1	A2Q126	Fibromodulin OS=Equus caballus OX=9796 GN=FMOD PE=2 SV=1	14852	43407	459	459	15	15
57	1	F6ZI35	Uncharacterized protein OS=Equus caballus OX=9796 PE=4 SV=1	14809	27155	534	534	17	17
58	1	F7DGR1	Coagulation factor XII OS=Equus caballus OX=9796 GN=F12 PE=3 SV=1	14408	69381	465	465	19	19
59	1	F6SP74	Complement factor properdin OS=Equus caballus OX=9796 GN=CFP PE=4 SV=1	14306	53143	432	432	15	15
60	1	F6TDH5	Coagulation factor X OS=Equus caballus OX=9796 GN=F10 PE=3 SV=1	14105	54644	435	435	20	20
61	1	F6TIN6	Complement C1q A chain OS=Equus caballus OX=9796 GN=C1QA PE=4 SV=1	13752	25915	428	428	8	8
62	1	F6RM73	Apolipoprotein A-II OS=Equus caballus OX=9796 GN=APOA2 PE=4 SV=1	13629	11396	451	451	10	10
62		P83704	Apolipoprotein A-II OS=Equus caballus OX=9796 GN=APOA2 PE=1 SV=1	11396	8668	326	326	8	8
63	1	F6SSR0	Integrin subunit beta like 1 OS=Equus caballus OX=9796 GN=ITGBL1 PE=4 SV=1	13351	58123	401	401	22	22
64	1	F7C450	Alpha 2-HS glycoprotein OS=Equus caballus OX=9796 GN=AHSG PE=3 SV=1	13170	39099	444	444	12	12
65	1	F7C0I7	Heparan sulfate proteoglycan 2 OS=Equus caballus OX=9796 GN=HSPG2 PE=4 SV=1	13130	476536	468	468	65	65
66	1	F6YRC5	IQ motif containing GTPase activating protein 1 OS=Equus caballus OX=9796 GN=IQGAP1 PE=4 SV=1	12751	187693	449	449	58	58
66	2	F6V6L8	IQ motif containing GTPase activating protein 2 OS=Equus caballus OX=9796 GN=IQGAP2 PE=4 SV=1	1290	178286	65	65	26	26
66		F6WGS2	IQ motif containing GTPase activating protein 3 OS=Equus caballus OX=9796 GN=IQGAP3 PE=4 SV=1	172	186158	10	10	2	2
67	1	Q9XSZ5	Interstitial collagenase OS=Equus caballus OX=9796 GN=MMP1 PE=2 SV=1	12630	54139	419	419	35	35
68	1	P0DN28	Apolipoprotein C-III OS=Equus caballus OX=9796 GN=APOC3 PE=3 SV=1	12570	10591	234	234	3	3
68		F6ZG95	Uncharacterized protein OS=Equus caballus OX=9796 PE=4 SV=1	2748	4537	97	97	2	2
69	1	F7CU94	Lysozyme OS=Equus caballus OX=9796 GN=LYZ PE=2 SV=1	12127	17170	379	379	11	11
69		P81710	Lysozyme C, spleen isozyme (Fragment) OS=Equus caballus OX=9796 PE=1 SV=1	894	3743	37	37	1	1
70	1	F7DZ82	Actinin alpha 1 OS=Equus caballus OX=9796 GN=ACTN1 PE=4 SV=1	12023	99087	416	416	45	45
70	2	F6YV53	Actinin alpha 4 OS=Equus caballus OX=9796 GN=ACTN4 PE=4 SV=1	8210	86875	320	320	31	31
70		F7DZI2	Actinin alpha 1 OS=Equus caballus OX=9796 GN=ACTN1 PE=4 SV=1	11602	101653	408	408	44	44
70		F6R1M6	Actinin alpha 2 OS=Equus caballus OX=9796 GN=ACTN2 PE=4 SV=1	2370	103544	81	81	7	7
70		E7D103	Actinin alpha 3 OS=Equus caballus OX=9796 GN=ACTN3 PE=2 SV=1	1323	103901	55	55	5	5
71	1	A0A0B4J1C4	Joining chain of multimeric IgA and IgM OS=Equus caballus OX=9796 GN=JCHAIN PE=4 SV=1	11909	18297	285	285	9	9
72	1	F7AE68	Inter-alpha-trypsin inhibitor heavy chain 3 OS=Equus caballus OX=9796 GN=ITIH3 PE=4 SV=1	11528	99850	357	357	22	22
73	1	F7E0H3	Tubulin beta chain OS=Equus caballus OX=9796 GN=TUBB PE=3 SV=1	11491	50095	415	415	25	25
73	2	F7BHV8	Tubulin beta chain OS=Equus caballus OX=9796 GN=TUBB4A PE=3 SV=1	7491	47919	268	268	16	16
73	3	F6Q666	Tubulin beta chain OS=Equus caballus OX=9796 GN=TUBB1 PE=3 SV=1	703	50775	52	52	5	5
73		F7CY85	Tubulin beta chain OS=Equus caballus OX=9796 GN=TUBB2B PE=3 SV=1	7826	50377	308	308	17	17
73		F6TLD9	Tubulin beta chain OS=Equus caballus OX=9796 GN=TUBB2A PE=3 SV=1	5982	42239	240	240	12	12
73		F6QD28	Tubulin beta chain OS=Equus caballus OX=9796 PE=3 SV=1	3935	45992	152	152	10	10
73		F6XCF2	Tubulin beta chain OS=Equus caballus OX=9796 GN=TUBB6 PE=3 SV=1	2996	48245	146	146	10	10
74	1	F7A8N4	Glycosylphosphatidylinositol specific phospholipase D1 OS=Equus caballus OX=9796 GN=GPLD1 PE=4 SV=1	11348	93348	347	347	21	21
75	1	F6YV40	Glyceraldehyde-3-phosphate dehydrogenase OS=Equus caballus OX=9796 GN=GAPDH PE=3 SV=1	11073	36029	364	364	18	18
75		F6RBE2	Glyceraldehyde-3-phosphate dehydrogenase OS=Equus caballus OX=9796 GN=GAPDHS PE=3 SV=1	2469	43752	68	68	2	2
76	1	F6SUS2	Serpin family A member 10 OS=Equus caballus OX=9796 GN=SERPINA10 PE=3 SV=1	11030	42853	323	323	16	16
77	1	F7CSL8	Uncharacterized protein OS=Equus caballus OX=9796 GN=LOC100065191 PE=3 SV=1	10993	47124	432	432	21	21
77	2	F7BF31	Uncharacterized protein OS=Equus caballus OX=9796 GN=SPI2 PE=3 SV=1	9291	47102	361	361	16	16
77	3	P38029	Alpha-1-antiproteinase 2 OS=Equus caballus OX=9796 PE=1 SV=2	8790	47141	353	353	16	16
77	4	F7DXM5	Uncharacterized protein OS=Equus caballus OX=9796 GN=LOC100065068 PE=3 SV=1	7844	47072	302	302	15	15
77		F7CYP1	Uncharacterized protein OS=Equus caballus OX=9796 GN=LOC100065191 PE=3 SV=1	9560	47209	394	394	20	20
78	1	F6SP11	Uncharacterized protein OS=Equus caballus OX=9796 PE=4 SV=1	10874	11145	272	272	5	5
78	2	F7CAC5	Uncharacterized protein OS=Equus caballus OX=9796 PE=4 SV=1	4467	12395	122	122	4	4
78	3	F6QAU5	Uncharacterized protein OS=Equus caballus OX=9796 PE=4 SV=1	1048	11604	83	83	6	6
78		F6SQD7	Uncharacterized protein OS=Equus caballus OX=9796 PE=4 SV=1	3965	11391	98	98	3	3
79	1	F7DEB1	Uncharacterized protein OS=Equus caballus OX=9796 GN=IGFBP6 PE=4 SV=1	10650	25991	297	297	11	11
80	1	F7AYC1	Secreted phosphoprotein 1 OS=Equus caballus OX=9796 GN=SPP1 PE=4 SV=1	10321	35113	261	261	11	11
81	1	F6QAT0	Collagen type VI alpha 3 chain OS=Equus caballus OX=9796 GN=COL6A3 PE=4 SV=1	10258	342189	384	384	48	48
81	2	F6Y014	Capping actin protein of muscle Z-line beta subunit OS=Equus caballus OX=9796 GN=CAPZB PE=4 SV=1	2039	30949	93	93	15	15
82	1	F7ANC9	Tubulin alpha chain OS=Equus caballus OX=9796 GN=LOC100059091 PE=3 SV=1	10181	51112	322	322	20	20
82	2	F6ZSB4	Tubulin alpha chain OS=Equus caballus OX=9796 GN=TUBA1A PE=3 SV=1	10002	50788	314	314	20	20
82	3	F6SAV5	Tubulin alpha chain OS=Equus caballus OX=9796 GN=LOC100059285 PE=3 SV=1	9874	51213	306	306	17	17
82	4	F7DNT0	Tubulin alpha chain OS=Equus caballus OX=9796 GN=TUBA4A PE=3 SV=1	8185	50664	268	268	16	16
82		F6R810	Tubulin alpha chain OS=Equus caballus OX=9796 GN=LOC100052388 PE=3 SV=1	8118	50756	246	246	15	15
82		F6YRE0	Tubulin alpha chain OS=Equus caballus OX=9796 GN=TUBA1C PE=3 SV=1	8065	50578	284	284	17	17
82		F6ZRY9	Tubulin alpha chain OS=Equus caballus OX=9796 GN=TUBA8 PE=3 SV=1	6105	50718	179	179	10	10
82		F7C0G3	Tubulin alpha chain OS=Equus caballus OX=9796 GN=TUBAL3 PE=3 SV=1	658	49537	25	25	2	2
82		F6RFV8	Uncharacterized protein OS=Equus caballus OX=9796 PE=3 SV=1	349	37977	16	16	1	1
83	1	F6WQ44	Sulfhydryl oxidase OS=Equus caballus OX=9796 GN=QSOX1 PE=4 SV=1	9880	79634	355	355	20	20
84	1	F7BM31	Serpin family D member 1 OS=Equus caballus OX=9796 GN=SERPIND1 PE=3 SV=1	9866	56885	512	512	23	23
85	1	F7BXD8	CD5 molecule like OS=Equus caballus OX=9796 GN=CD5L PE=4 SV=1	9828	37793	311	311	12	12
86	1	F6PMY4	LDL receptor related protein 1 OS=Equus caballus OX=9796 GN=LRP1 PE=4 SV=1	9717	521365	378	378	53	53
86		F6QZF2	Uncharacterized protein OS=Equus caballus OX=9796 PE=4 SV=1	61	163268	6	6	2	2
87	1	F6Z352	Protein S OS=Equus caballus OX=9796 GN=PROS1 PE=4 SV=1	9626	74126	421	421	26	26
88	1	F7C7J6	Coagulation factor XIII B chain OS=Equus caballus OX=9796 GN=F13B PE=4 SV=1	9619	77084	365	365	26	26
89	1	F7A1W7	Apolipoprotein C2 OS=Equus caballus OX=9796 GN=APOC2 PE=4 SV=1	9279	11190	337	337	8	8
90	1	F7DBT2	Complement C1q C chain OS=Equus caballus OX=9796 GN=C1QC PE=4 SV=1	9205	25771	361	361	6	6
91	1	F6XEB4	Tyrosine 3-monooxygenase/tryptophan 5-monooxygenase activation protein zeta OS=Equus caballus OX=9796 GN=YWHAZ PE=3 SV=1	8993	27899	293	293	17	17
91	2	F7DZV9	Tyrosine 3-monooxygenase/tryptophan 5-monooxygenase activation protein beta OS=Equus caballus OX=9796 GN=YWHAB PE=3 SV=1	6470	28207	220	220	15	15
91	3	F6SP02	Tyrosine 3-monooxygenase/tryptophan 5-monooxygenase activation protein theta OS=Equus caballus OX=9796 GN=YWHAQ PE=3 SV=1	5421	28032	206	206	19	19
91	4	F6XA04	Tyrosine 3-monooxygenase/tryptophan 5-monooxygenase activation protein epsilon OS=Equus caballus OX=9796 GN=YWHAE PE=3 SV=1	4470	26658	169	169	12	12
91	5	F7CYG2	Tyrosine 3-monooxygenase/tryptophan 5-monooxygenase activation protein eta OS=Equus caballus OX=9796 GN=YWHAH PE=3 SV=1	3368	25030	153	153	12	12
91	6	F6ZFH9	Tyrosine 3-monooxygenase/tryptophan 5-monooxygenase activation protein gamma OS=Equus caballus OX=9796 GN=YWHAG PE=3 SV=1	2608	25094	146	146	13	13
91		F7CIM1	Stratifin OS=Equus caballus OX=9796 GN=SFN PE=3 SV=1	1035	27885	71	71	5	5
92	1	F6Z041	Apolipoprotein H OS=Equus caballus OX=9796 GN=APOH PE=4 SV=1	8867	39822	349	349	17	17
93	1	F6V5H1	Immunoglobulin kappa constant OS=Equus caballus OX=9796 GN=IGKC PE=4 SV=1	8727	11410	228	228	5	5
94	1	F6VB94	Transforming growth factor beta induced OS=Equus caballus OX=9796 GN=TGFBI PE=4 SV=1	8536	73165	341	341	24	24
94		F6UMQ4	Transforming growth factor beta induced OS=Equus caballus OX=9796 GN=TGFBI PE=4 SV=1	8240	60223	314	314	20	20
95	1	F6T9W9	Matrix metalloproteinase OS=Equus caballus OX=9796 GN=MMP3 PE=3 SV=1	8479	54570	380	380	35	35
96	1	F7D7M0	Galectin 3 binding protein OS=Equus caballus OX=9796 GN=LGALS3BP PE=4 SV=1	8436	64301	232	232	16	16
97	1	F6QYS3	Extracellular matrix protein 1 OS=Equus caballus OX=9796 GN=ECM1 PE=4 SV=1	8420	62442	371	371	22	22
98	1	F6QFD9	Carboxypeptidase N subunit 2 OS=Equus caballus OX=9796 GN=CPN2 PE=4 SV=1	8222	61255	283	283	12	12
99	1	F7BUV8	Complement C1q B chain OS=Equus caballus OX=9796 GN=C1QB PE=4 SV=1	8125	26750	341	341	10	10
100	1	A2Q0Z1	Heat shock cognate 71 kDa protein OS=Equus caballus OX=9796 GN=HSPA8 PE=2 SV=1	8100	71082	280	280	27	27
100	2	F7DW69	Heat shock 70kDa protein 1A OS=Equus caballus OX=9796 GN=HSPA1A PE=3 SV=1	3821	70455	128	128	19	19
100	3	F6YG82	Endoplasmic reticulum chaperone BiP OS=Equus caballus OX=9796 GN=HSPA5 PE=3 SV=1	1886	72032	51	51	6	6
100		F7D7T6	Heat shock protein family A (Hsp70) member 1 like OS=Equus caballus OX=9796 GN=HSPA1L PE=3 SV=1	2694	70831	94	94	12	12
100		F7A6V7	Heat shock protein family A (Hsp70) member 6 OS=Equus caballus OX=9796 GN=HSPA6 PE=3 SV=1	1734	71237	51	51	7	7
100		F7C373	Uncharacterized protein OS=Equus caballus OX=9796 PE=3 SV=1	33	54787	1	1	1	1
101	1	F6UP14	Procollagen C-endopeptidase enhancer 2 OS=Equus caballus OX=9796 GN=PCOLCE2 PE=4 SV=1	7905	43418	262	262	16	16
102	1	F6Q4N3	Neural EGFL like 2 OS=Equus caballus OX=9796 GN=NELL2 PE=4 SV=1	7865	96769	246	246	27	27
103	1	F6RDD3	Globin A1 OS=Equus caballus OX=9796 GN=HBB PE=3 SV=1	7841	16186	233	233	15	15
103		F6VE37	Uncharacterized protein OS=Equus caballus OX=9796 GN=LOC100054161 PE=3 SV=1	568	16760	29	29	3	3
103		F6RF57	Globin B1 OS=Equus caballus OX=9796 GN=LOC100068926 PE=3 SV=1	529	16150	29	29	2	2
104	1	F7C0D2	Lipopolysaccharide binding protein OS=Equus caballus OX=9796 GN=LBP PE=4 SV=1	7662	53452	303	303	18	18
105	1	F6WE78	Dickkopf WNT signaling pathway inhibitor 3 OS=Equus caballus OX=9796 GN=DKK3 PE=4 SV=1	7660	36615	265	265	12	12
106	1	F6Y0C1	Complement C8 gamma chain OS=Equus caballus OX=9796 GN=C8G PE=3 SV=1	7592	22513	226	226	9	9
107	1	F7C2J3	Cartilage intermediate layer protein OS=Equus caballus OX=9796 GN=CILP PE=4 SV=1	7520	134996	275	275	23	23
108	1	F7BSX5	Uncharacterized protein OS=Equus caballus OX=9796 PE=3 SV=1	7445	43196	206	206	14	14
108	2	F7CG96	Uncharacterized protein OS=Equus caballus OX=9796 PE=3 SV=1	4215	35219	121	121	6	6
108	3	F6YLT0	Uncharacterized protein OS=Equus caballus OX=9796 GN=LOC100051586 PE=3 SV=1	3711	40769	82	82	4	4
108	4	F6R4X4	Uncharacterized protein OS=Equus caballus OX=9796 GN=LOC100057920 PE=3 SV=1	3391	40995	92	92	4	4
108	5	F6WCX4	Uncharacterized protein OS=Equus caballus OX=9796 GN=EQMHCC1 PE=3 SV=1	2116	40680	57	57	4	4
108		F7AKC4	Uncharacterized protein OS=Equus caballus OX=9796 GN=LOC100056062 PE=3 SV=1	4350	40699	93	93	4	4
108		F6RPN5	Uncharacterized protein OS=Equus caballus OX=9796 GN=LOC100050706 PE=3 SV=1	2465	41595	57	57	3	3
108		F6XUK2	Uncharacterized protein OS=Equus caballus OX=9796 PE=3 SV=1	2375	39936	66	66	4	4
108		F7A7F4	Uncharacterized protein OS=Equus caballus OX=9796 GN=MHCB3 PE=3 SV=1	2337	40631	63	63	3	3
108		F6XUF3	Uncharacterized protein OS=Equus caballus OX=9796 PE=3 SV=1	2111	39630	56	56	3	3
108		F6TRT7	Uncharacterized protein OS=Equus caballus OX=9796 GN=LOC100053918 PE=3 SV=1	1930	40235	59	59	5	5
108		H9GZU6	Uncharacterized protein OS=Equus caballus OX=9796 PE=4 SV=1	1826	17699	47	47	2	2
108		F6XA91	Uncharacterized protein OS=Equus caballus OX=9796 PE=3 SV=1	1601	31230	40	40	2	2
108		F6XH52	Uncharacterized protein OS=Equus caballus OX=9796 PE=3 SV=1	1475	40734	36	36	2	2
108		F6RHP4	Uncharacterized protein OS=Equus caballus OX=9796 PE=3 SV=1	1352	40228	33	33	2	2
108		F7BJB5	Uncharacterized protein OS=Equus caballus OX=9796 PE=3 SV=1	1239	40808	32	32	2	2
108		F6PSQ2	Uncharacterized protein OS=Equus caballus OX=9796 PE=3 SV=1	1013	40300	31	31	3	3
108		F7BN88	Uncharacterized protein OS=Equus caballus OX=9796 PE=3 SV=1	1008	26906	30	30	1	1
108		F7CUU6	Uncharacterized protein OS=Equus caballus OX=9796 GN=LOC100051657 PE=4 SV=1	967	16578	21	21	2	2
108		F7DXG2	Uncharacterized protein OS=Equus caballus OX=9796 GN=EQMCE1 PE=3 SV=1	894	40616	19	19	2	2
108		F6W143	Uncharacterized protein OS=Equus caballus OX=9796 PE=3 SV=1	842	27855	17	17	1	1
108		F7ANY5	Uncharacterized protein OS=Equus caballus OX=9796 PE=3 SV=1	782	26283	23	23	1	1
108		F6UE14	Uncharacterized protein OS=Equus caballus OX=9796 PE=3 SV=1	533	37112	16	16	1	1
108		F6X323	Uncharacterized protein OS=Equus caballus OX=9796 PE=4 SV=1	187	15419	7	7	2	2
108		F6ZR75	Uncharacterized protein OS=Equus caballus OX=9796 PE=3 SV=1	141	40525	12	12	1	1
109	1	F7APU2	Complement factor I OS=Equus caballus OX=9796 GN=CFI PE=3 SV=1	7307	64893	243	243	18	18
110	1	Q28381	Hyaluronan and proteoglycan link protein 1 OS=Equus caballus OX=9796 GN=HAPLN1 PE=2 SV=1	7252	40679	269	269	18	18
110		F7DX75	Hyaluronan and proteoglycan link protein 3 OS=Equus caballus OX=9796 GN=HAPLN3 PE=4 SV=1	538	31894	27	27	1	1
111	1	F7AJP3	Chitinase 1 OS=Equus caballus OX=9796 GN=CHIT1 PE=3 SV=1	7248	67973	261	261	12	12
112	1	F6WD70	Chondroadherin OS=Equus caballus OX=9796 GN=CHAD PE=4 SV=1	7245	40994	325	325	17	17
113	1	F7AYK2	Matrix metallopeptidase 2 OS=Equus caballus OX=9796 GN=MMP2 PE=3 SV=1	7210	69997	225	225	25	25
113		F7DFV1	Matrix metalloproteinase OS=Equus caballus OX=9796 GN=MMP11 PE=3 SV=1	58	50804	7	7	1	1
114	1	F6ZLR1	Serpin family A member 3 OS=Equus caballus OX=9796 GN=SERPINA3 PE=3 SV=1	7078	47536	310	310	13	13
115	1	F6T2K8	Dermatopontin OS=Equus caballus OX=9796 GN=DPT PE=4 SV=1	6958	24715	237	237	10	10
116	1	F6VJR6	Alpha-1B-glycoprotein OS=Equus caballus OX=9796 GN=A1BG PE=4 SV=1	6944	54561	209	209	11	11
117	1	F7BV85	Clathrin heavy chain OS=Equus caballus OX=9796 GN=CLTC PE=3 SV=1	6916	194314	236	236	46	46
118	1	F7B3I5	Afamin OS=Equus caballus OX=9796 GN=AFM PE=3 SV=1	6860	69799	291	291	18	18
119	1	F7DXG8	Cofilin 1 OS=Equus caballus OX=9796 GN=CFL1 PE=3 SV=1	6856	18719	252	252	12	12
119		F7CT91	Cofilin 2 OS=Equus caballus OX=9796 GN=CFL2 PE=3 SV=1	1045	18708	49	49	4	4
119		F7CL80	Destrin, actin depolymerizing factor OS=Equus caballus OX=9796 GN=DSTN PE=3 SV=1	42	18819	3	3	1	1
120	1	F7AW05	C-type lectin domain family 3 member B OS=Equus caballus OX=9796 GN=CLEC3B PE=4 SV=1	6678	22652	190	190	11	11
121	1	F6XM13	Apolipoprotein D OS=Equus caballus OX=9796 GN=APOD PE=3 SV=1	6549	24511	285	285	10	10
122	1	A2Q0Z0	Elongation factor 1-alpha 1 OS=Equus caballus OX=9796 GN=EEF1A1 PE=2 SV=1	6421	50435	246	246	16	16
122		F6RRD0	Elongation factor 1-alpha OS=Equus caballus OX=9796 PE=3 SV=1	6359	50414	236	236	15	15
122		F7C4C2	Elongation factor 1-alpha OS=Equus caballus OX=9796 PE=3 SV=1	4180	50590	167	167	11	11
122		F6Q4R1	Elongation factor 1-alpha OS=Equus caballus OX=9796 GN=EEF1A2 PE=3 SV=1	3810	49898	144	144	9	9
122		F7BQJ6	Elongation factor 1-alpha OS=Equus caballus OX=9796 PE=3 SV=1	1215	50301	66	66	4	4
123	1	F6RFT9	Coagulation factor IX OS=Equus caballus OX=9796 GN=F9 PE=3 SV=1	6397	52562	243	243	18	18
124	1	F7C6F2	Ubiquitin like modifier activating enzyme 1 OS=Equus caballus OX=9796 GN=UBA1 PE=3 SV=1	6393	118965	215	215	27	27
125	1	F6Z3G9	Hexokinase 3 OS=Equus caballus OX=9796 GN=HK3 PE=3 SV=1	6391	100613	165	165	27	27
125		A2PYL6	Hexokinase-2 OS=Equus caballus OX=9796 GN=HK2 PE=2 SV=1	456	104127	13	13	1	1
125		F6ZCD6	Phosphotransferase OS=Equus caballus OX=9796 GN=GCK PE=3 SV=1	62	51461	4	4	1	1
126	1	F7DZ01	Uncharacterized protein OS=Equus caballus OX=9796 PE=3 SV=1	6342	166604	237	237	35	35
127	1	F7BJA9	Serum amyloid A protein OS=Equus caballus OX=9796 GN=SAA PE=3 SV=1	6310	14152	231	231	10	10
127	2	P19857	Serum amyloid A protein OS=Equus caballus OX=9796 GN=SAA1 PE=1 SV=2	5432	12282	235	235	13	13
127	3	F6PJF6	Serum amyloid A protein OS=Equus caballus OX=9796 PE=3 SV=1	4294	14536	131	131	11	11
127	4	F6ZPQ6	Serum amyloid A protein OS=Equus caballus OX=9796 GN=SAA PE=3 SV=1	4260	14143	194	194	12	12
127	5	F6ZL17	Serum amyloid A protein OS=Equus caballus OX=9796 GN=LOC100056698 PE=3 SV=1	3158	14613	112	112	11	11
127		F7C0Y4	Serum amyloid A protein OS=Equus caballus OX=9796 GN=LOC100056936 PE=3 SV=1	5381	14388	154	154	9	9
127		F7BBH8	Serum amyloid A protein OS=Equus caballus OX=9796 GN=LOC100056747 PE=3 SV=1	4657	14177	216	216	13	13
127		F7ANU9	Serum amyloid A protein OS=Equus caballus OX=9796 GN=LOC100056698 PE=3 SV=1	2194	9994	80	80	6	6
128	1	F6SR87	Protein Z, vitamin K dependent plasma glycoprotein OS=Equus caballus OX=9796 GN=PROZ PE=3 SV=1	6302	44162	230	230	14	14
129	1	F6VFV9	Histone H4 OS=Equus caballus OX=9796 GN=LOC100054521 PE=3 SV=1	6256	11360	213	213	11	11
130	1	F6VTD3	Uncharacterized protein OS=Equus caballus OX=9796 PE=4 SV=1	6179	21964	206	206	10	10
131	1	F6TZ87	Calmodulin 2 (phosphorylase kinase, delta) OS=Equus caballus OX=9796 GN=CALM2 PE=4 SV=1	6177	16827	191	191	8	8
131		F7CGE8	Troponin C2, fast skeletal type OS=Equus caballus OX=9796 GN=TNNC2 PE=4 SV=1	410	18251	33	33	1	1
132	1	F6PWV1	Histone H2B OS=Equus caballus OX=9796 GN=HIST1H2BN PE=3 SV=1	6161	13914	239	239	8	8
132	2	F6SK17	Histone H2B OS=Equus caballus OX=9796 GN=LOC100062934 PE=3 SV=1	5480	13940	200	200	8	8
132		F6PRL4	Histone H2B OS=Equus caballus OX=9796 GN=LOC100060980 PE=3 SV=1	5265	13958	176	176	7	7
132		F6WFI8	Histone H2B OS=Equus caballus OX=9796 GN=HIST1H2BA PE=3 SV=1	2156	14199	106	106	4	4
133	1	Q9GKX8	Heat shock protein HSP 90-beta OS=Equus caballus OX=9796 GN=HSP90AB1 PE=2 SV=3	6102	83527	184	184	23	23
133	2	Q9GKX7	Heat shock protein HSP 90-alpha OS=Equus caballus OX=9796 GN=HSP90AA1 PE=2 SV=2	5939	85116	202	202	31	31
133	3	F6ZUJ2	Endoplasmin-like protein OS=Equus caballus OX=9796 GN=HSP90B1 PE=2 SV=1	1261	92644	39	39	9	9
133		F7E2L8	TNF receptor associated protein 1 OS=Equus caballus OX=9796 GN=TRAP1 PE=3 SV=1	978	77363	16	16	1	1
134	1	F6YWC0	Uncharacterized protein OS=Equus caballus OX=9796 PE=4 SV=1	6069	18271	264	264	9	9
135	1	F6W4R2	Angiotensinogen OS=Equus caballus OX=9796 GN=AGT PE=3 SV=1	5854	53292	222	222	15	15
136	1	F6ZD04	Alpha-1,4 glucan phosphorylase OS=Equus caballus OX=9796 GN=PYGB PE=3 SV=1	5654	87741	202	202	37	37
136	2	F6RV94	Alpha-1,4 glucan phosphorylase OS=Equus caballus OX=9796 GN=PYGL PE=3 SV=1	2296	95462	101	101	38	38
136		B9A9U9	Alpha-1,4 glucan phosphorylase OS=Equus caballus OX=9796 GN=PYGM PE=2 SV=1	1051	97819	50	50	8	8
137	1	F6UFT2	Complement component C9 OS=Equus caballus OX=9796 GN=C9 PE=4 SV=1	5630	63380	184	184	15	15
137		P48770	Complement component C9 OS=Equus caballus OX=9796 GN=C9 PE=2 SV=1	5577	63400	182	182	14	14
138	1	F7BCM8	Olfactomedin like 3 OS=Equus caballus OX=9796 GN=OLFML3 PE=4 SV=1	5542	46494	156	156	9	9
139	1	Q2V905	Transferrin receptor protein 1 OS=Equus caballus OX=9796 GN=TFRC PE=2 SV=1	5480	85862	203	203	20	20
140	1	F7ABW7	Coagulation factor VII OS=Equus caballus OX=9796 GN=F7 PE=3 SV=1	5463	51449	177	177	13	13
141	1	F7BGS8	Filamin A OS=Equus caballus OX=9796 GN=FLNA PE=4 SV=1	5388	282508	198	198	38	38
141		F6ZWZ3	Filamin C OS=Equus caballus OX=9796 GN=FLNC PE=4 SV=1	953	289351	28	28	3	3
142	1	F6X485	Myosin heavy chain 9 OS=Equus caballus OX=9796 GN=MYH9 PE=3 SV=1	5386	207004	193	193	40	40
142		F6YX05	Myosin heavy chain 10 OS=Equus caballus OX=9796 GN=MYH10 PE=3 SV=1	723	229921	28	28	7	7
142		F6VSC4	Myosin heavy chain 11 OS=Equus caballus OX=9796 GN=MYH11 PE=3 SV=1	346	228802	15	15	4	4
142		F7BV56	Uncharacterized protein OS=Equus caballus OX=9796 PE=3 SV=1	71	212261	2	2	1	1
143	1	F6S2F8	Histone cluster 1 H1 family member c OS=Equus caballus OX=9796 GN=HIST1H1C PE=3 SV=1	5294	21423	156	156	9	9
143	2	F6W8C3	Histone cluster 1 H1 family member a OS=Equus caballus OX=9796 GN=HIST1H1A PE=3 SV=1	1469	22143	42	42	3	3
144	1	F6Y5I8	Fibulin 2 OS=Equus caballus OX=9796 GN=FBLN2 PE=4 SV=1	5175	131404	203	203	18	18
144	2	F6SKV7	Latent transforming growth factor beta binding protein 4 OS=Equus caballus OX=9796 GN=LTBP4 PE=4 SV=1	1571	173705	51	51	5	5
145	1	F6UL68	Transthyretin OS=Equus caballus OX=9796 GN=TTR PE=3 SV=1	5071	15966	160	160	7	7
146	1	F7BAT4	von Willebrand factor OS=Equus caballus OX=9796 GN=VWF PE=4 SV=1	5064	320695	137	137	20	20
147	1	F6Z8W0	WD repeat domain 1 OS=Equus caballus OX=9796 GN=WDR1 PE=4 SV=1	5045	66326	182	182	20	20
148	1	F6ZHQ5	Chloride intracellular channel protein OS=Equus caballus OX=9796 GN=CLIC1 PE=3 SV=1	5025	27317	173	173	12	12
149	1	F6PZG1	Pentaxin OS=Equus caballus OX=9796 GN=CRP PE=3 SV=1	4981	25347	141	141	8	8
150	1	F6XWM5	Haptoglobin OS=Equus caballus OX=9796 GN=HP PE=3 SV=1	4922	38824	228	228	13	13
151	1	F6ZNX3	Uncharacterized protein OS=Equus caballus OX=9796 GN=COL14A1 PE=4 SV=1	4897	193832	220	220	35	35
152	1	F7BTD8	Fibrillin 1 OS=Equus caballus OX=9796 GN=FBN1 PE=4 SV=1	4852	331936	162	162	35	35
152	2	F6ZXJ2	Fibrillin 2 OS=Equus caballus OX=9796 GN=FBN2 PE=4 SV=1	448	325206	15	15	10	10
153	1	F7ATC2	Ribonuclease A B1 OS=Equus caballus OX=9796 GN=RNASE4 PE=3 SV=1	4807	17426	153	153	6	6
154	1	F6W3T1	L-lactate dehydrogenase OS=Equus caballus OX=9796 GN=LDHA PE=3 SV=1	4790	37292	173	173	18	18
154	2	C6L1J5	L-lactate dehydrogenase OS=Equus caballus OX=9796 GN=LDHB PE=2 SV=1	3141	36785	66	66	9	9
154		F6XFQ1	L-lactate dehydrogenase OS=Equus caballus OX=9796 GN=LDHC PE=3 SV=1	1832	36448	25	25	1	1
155	1	H9H007	10-formyltetrahydrofolate dehydrogenase OS=Equus caballus OX=9796 GN=ALDH1L1 PE=3 SV=1	4787	99248	139	139	20	20
155		F6YQB7	10-formyltetrahydrofolate dehydrogenase OS=Equus caballus OX=9796 GN=ALDH1L2 PE=3 SV=1	56	102327	5	5	2	2
156	1	F7DYV0	Galectin OS=Equus caballus OX=9796 GN=LGALS1 PE=2 SV=1	4753	15086	154	154	7	7
157	1	F6PR90	Kallikrein B1 OS=Equus caballus OX=9796 GN=KLKB1 PE=3 SV=1	4679	73279	243	243	19	19
158	1	F7B320	Dihydropyrimidinase like 2 OS=Equus caballus OX=9796 GN=DPYSL2 PE=4 SV=1	4659	62652	171	171	22	22
158	2	F6WC66	Dihydropyrimidinase like 3 OS=Equus caballus OX=9796 GN=DPYSL3 PE=4 SV=1	584	62303	34	34	7	7
158		F7AKF2	Collapsin response mediator protein 1 OS=Equus caballus OX=9796 GN=CRMP1 PE=4 SV=1	288	61056	25	25	3	3
158		F6T431	Dihydropyrimidinase OS=Equus caballus OX=9796 GN=DPYS PE=4 SV=1	89	57061	5	5	1	1
159	1	F6Q4Q1	Heterogeneous nuclear ribonucleoprotein K OS=Equus caballus OX=9796 GN=HNRNPK PE=4 SV=1	4643	51230	155	155	16	16
160	1	F6YQL3	Complement C6 OS=Equus caballus OX=9796 GN=C6 PE=4 SV=1	4633	108787	144	144	26	26
161	1	F6ZVN2	Nucleobindin 1 OS=Equus caballus OX=9796 GN=NUCB1 PE=4 SV=1	4631	31453	191	191	17	17
162	1	F6R6T7	Sushi, nidogen and EGF like domains 1 OS=Equus caballus OX=9796 GN=SNED1 PE=4 SV=1	4592	148370	123	123	11	11
163	1	F6Y2Q4	Creatine kinase B OS=Equus caballus OX=9796 GN=CKB PE=3 SV=1	4545	42976	164	164	15	15
164	1	F7C6S0	Matrix metallopeptidase 19 OS=Equus caballus OX=9796 GN=MMP19 PE=3 SV=1	4495	56389	181	181	15	15
165	1	F6RMD0	Uncharacterized protein OS=Equus caballus OX=9796 GN=CFB PE=3 SV=1	4484	87298	207	207	18	18
166	1	F6YUK8	Sushi, von Willebrand factor type A, EGF and pentraxin domain containing 1 OS=Equus caballus OX=9796 GN=SVEP1 PE=4 SV=1	4439	402074	193	193	29	29
167	1	F7E3Y7	Heat shock protein family B (small) member 1 OS=Equus caballus OX=9796 GN=HSPB1 PE=3 SV=1	4361	23161	170	170	17	17
168	1	F6VSN2	Glutathione S-transferase pi 1 OS=Equus caballus OX=9796 GN=GSTP1 PE=4 SV=1	4262	23656	112	112	8	8
168	2	F7BU09	Uncharacterized protein OS=Equus caballus OX=9796 GN=LOC100059533 PE=4 SV=1	3729	23828	91	91	6	6
169	1	F7DMG5	Glucose-6-phosphate 1-dehydrogenase OS=Equus caballus OX=9796 GN=G6PD PE=3 SV=1	4256	59661	175	175	26	26
170	1	F6UUS3	Eukaryotic translation elongation factor 2 OS=Equus caballus OX=9796 GN=EEF2 PE=4 SV=1	4174	95944	160	160	24	24
170	2	F6VUI6	Elongation factor Tu GTP binding domain containing 2 OS=Equus caballus OX=9796 GN=EFTUD2 PE=4 SV=1	316	110350	13	13	13	13
171	1	F7C2Y5	AE binding protein 1 OS=Equus caballus OX=9796 GN=AEBP1 PE=4 SV=1	4152	119590	144	144	18	18
171		F6SS48	Carboxypeptidase X, M14 family member 2 OS=Equus caballus OX=9796 GN=CPXM2 PE=4 SV=1	210	75186	11	11	1	1
172	1	H9GZV1	Uncharacterized protein OS=Equus caballus OX=9796 PE=4 SV=1	4131	36571	182	182	13	13
173	1	F7D1R1	Phosphoglycerate kinase OS=Equus caballus OX=9796 GN=PGK1 PE=3 SV=1	4078	42642	126	126	15	15
173		P00559	Phosphoglycerate kinase 1 OS=Equus caballus OX=9796 GN=PGK1 PE=1 SV=2	3521	44973	105	105	14	14
173		Q8MIF7	Phosphoglycerate kinase 2 OS=Equus caballus OX=9796 GN=PGK2 PE=3 SV=3	977	45249	21	21	3	3
174	1	F6YR34	Thrombospondin 1 OS=Equus caballus OX=9796 GN=THBS1 PE=4 SV=1	4006	133474	128	128	28	28
175	1	F6PSH3	Carboxypeptidase B2 OS=Equus caballus OX=9796 GN=CPB2 PE=4 SV=1	3990	48978	171	171	17	17
176	1	F7E208	Uncharacterized protein OS=Equus caballus OX=9796 PE=4 SV=1	3977	94669	112	112	10	10
177	1	F6Q7J3	Complement C7 OS=Equus caballus OX=9796 GN=C7 PE=4 SV=1	3976	96016	150	150	19	19
178	1	F6W6E8	Latent transforming growth factor beta binding protein 1 OS=Equus caballus OX=9796 GN=LTBP1 PE=4 SV=1	3919	160433	162	162	21	21
178		F6W6Y4	Latent transforming growth factor beta binding protein 1 OS=Equus caballus OX=9796 GN=LTBP1 PE=4 SV=1	3785	160709	155	155	20	20
178		F6Z0F8	Latent transforming growth factor beta binding protein 3 OS=Equus caballus OX=9796 GN=LTBP3 PE=4 SV=1	75	107346	6	6	1	1
179	1	F6R7J2	Isocitrate dehydrogenase [NADP] OS=Equus caballus OX=9796 GN=IDH1 PE=3 SV=1	3897	47918	193	193	21	21
179	2	F7CLI4	Isocitrate dehydrogenase [NADP] OS=Equus caballus OX=9796 GN=IDH2 PE=3 SV=1	238	48816	14	14	6	6
180	1	F7C708	Guanine deaminase OS=Equus caballus OX=9796 GN=GDA PE=4 SV=1	3843	51319	150	150	21	21
181	1	F6ZNE6	Collagen type V alpha 1 chain OS=Equus caballus OX=9796 GN=COL5A1 PE=4 SV=1	3840	165108	155	155	21	21
181		F6PLH0	Collagen type V alpha 1 chain OS=Equus caballus OX=9796 GN=COL5A1 PE=4 SV=1	3838	181101	153	153	20	20
182	1	F6ZCC8	Peptidylglycine alpha-amidating monooxygenase OS=Equus caballus OX=9796 GN=PAM PE=4 SV=1	3827	109430	149	149	14	14
183	1	F6PPQ0	Complement C2 OS=Equus caballus OX=9796 GN=C2 PE=3 SV=1	3820	83659	93	93	8	8
184	1	F7ALH5	Tryptophanyl-tRNA synthetase OS=Equus caballus OX=9796 GN=WARS PE=3 SV=1	3750	53168	137	137	14	14
185	1	F7A0N8	Protein phosphatase 2 scaffold subunit Aalpha OS=Equus caballus OX=9796 GN=PPP2R1A PE=4 SV=1	3724	66079	123	123	20	20
185		F6SRT9	Protein phosphatase 2 scaffold subunit Abeta OS=Equus caballus OX=9796 GN=PPP2R1B PE=4 SV=1	1405	65497	45	45	5	5
186	1	F7CQT0	Fatty acid synthase OS=Equus caballus OX=9796 GN=FASN PE=4 SV=1	3692	275365	128	128	45	45
187	1	F6YRE7	Leukotriene A(4) hydrolase OS=Equus caballus OX=9796 GN=LTA4H PE=3 SV=1	3667	69835	137	137	29	29
188	1	F6XC16	Vesicle amine transport 1 OS=Equus caballus OX=9796 GN=VAT1 PE=4 SV=1	3525	42844	114	114	15	15
189	1	F6QKR7	Myocilin OS=Equus caballus OX=9796 GN=MYOC PE=4 SV=1	3441	57015	116	116	10	10
190	1	F7B821	Protein disulfide-isomerase OS=Equus caballus OX=9796 GN=P4HB PE=3 SV=1	3411	51917	138	138	15	15
191	1	F7AGL5	Uncharacterized protein OS=Equus caballus OX=9796 GN=MMP9 PE=3 SV=1	3381	80075	109	109	24	24
192	1	F6Z7T9	Ectonucleotide pyrophosphatase/phosphodiesterase 2 OS=Equus caballus OX=9796 GN=ENPP2 PE=4 SV=1	3273	100701	150	150	25	25
193	1	F6RMN2	Drebrin like OS=Equus caballus OX=9796 GN=DBNL PE=4 SV=1	3239	48821	99	99	13	13
194	1	F6ZTR4	Tropomyosin 3 OS=Equus caballus OX=9796 GN=TPM3 PE=3 SV=1	3210	32987	127	127	16	16
194	2	P02561	Tropomyosin alpha-4 chain OS=Equus caballus OX=9796 GN=TPM4 PE=1 SV=2	2907	28620	116	116	13	13
194	3	F6ZBW3	Tropomyosin alpha-4 chain OS=Equus caballus OX=9796 GN=TPM4 PE=3 SV=1	2842	23702	114	114	12	12
194	4	F7CS04	Tropomyosin 1 OS=Equus caballus OX=9796 GN=TPM1 PE=3 SV=1	2829	28933	106	106	11	11
194		F7A281	Tropomyosin 2 OS=Equus caballus OX=9796 GN=TPM2 PE=3 SV=1	2725	33013	98	98	8	8
195	1	F7BWW6	Valosin containing protein OS=Equus caballus OX=9796 GN=VCP PE=3 SV=1	3191	89798	117	117	20	20
196	1	F7BYG0	Peroxidasin OS=Equus caballus OX=9796 GN=PXDN PE=4 SV=1	3153	160089	110	110	27	27
197	1	F6WD07	Fibulin 7 OS=Equus caballus OX=9796 GN=FBLN7 PE=4 SV=1	3095	44483	114	114	13	13
198	1	F6YQM5	Prosaposin OS=Equus caballus OX=9796 GN=PSAP PE=4 SV=1	3084	58862	131	131	14	14
199	1	F6XTN1	Eukaryotic translation initiation factor 4A1 OS=Equus caballus OX=9796 GN=EIF4A1 PE=3 SV=1	3043	46353	110	110	15	15
199		F6YYS2	Eukaryotic translation initiation factor 4A2 OS=Equus caballus OX=9796 GN=EIF4A2 PE=3 SV=1	2175	46601	73	73	7	7
199		F7DV29	Eukaryotic translation initiation factor 4A3 OS=Equus caballus OX=9796 GN=EIF4A3 PE=3 SV=1	616	46393	21	21	1	1
200	1	F6T201	Chondroitin sulfate proteoglycan 4 OS=Equus caballus OX=9796 GN=CSPG4 PE=4 SV=1	3036	247837	95	95	15	15
201	1	F6YNH6	Cathepsin B OS=Equus caballus OX=9796 GN=CTSB PE=3 SV=1	2991	38719	102	102	10	10
202	1	F6W1T4	Histone H2A OS=Equus caballus OX=9796 GN=LOC100053325 PE=3 SV=1	2978	13898	132	132	5	5
202	2	F6SWA7	Histone H2A OS=Equus caballus OX=9796 GN=LOC100053206 PE=3 SV=1	2871	14111	119	119	5	5
202	3	F6X1H9	Histone H2A OS=Equus caballus OX=9796 GN=H2AFV PE=3 SV=1	1304	13369	65	65	3	3
202	4	F7CQ97	Histone H2A OS=Equus caballus OX=9796 GN=HIST2H2AB PE=3 SV=1	873	13987	39	39	4	4
202		F7CRV4	Histone H2A OS=Equus caballus OX=9796 GN=LOC100054146 PE=3 SV=1	1175	14080	57	57	2	2
202		F7BXQ8	Histone H2A OS=Equus caballus OX=9796 GN=H2AFZ PE=3 SV=1	503	11003	35	35	2	2
203	1	F6X449	Serpin family F member 2 OS=Equus caballus OX=9796 GN=SERPINF2 PE=3 SV=1	2946	54937	130	130	10	10
204	1	F6RHD5	Adenine phosphoribosyltransferase OS=Equus caballus OX=9796 GN=APRT PE=4 SV=1	2936	16413	82	82	5	5
205	1	F7DTB6	Karyopherin subunit beta 1 OS=Equus caballus OX=9796 GN=KPNB1 PE=4 SV=1	2916	97329	97	97	16	16
206	1	F6ZRQ3	Osteomodulin OS=Equus caballus OX=9796 GN=OMD PE=4 SV=1	2894	49852	134	134	8	8
207	1	F6WCB7	Cytokine like 1 OS=Equus caballus OX=9796 GN=CYTL1 PE=4 SV=1	2822	15547	93	93	5	5
208	1	F6SXQ9	Cell division cycle 42 OS=Equus caballus OX=9796 GN=CDC42 PE=4 SV=1	2798	21622	136	136	7	7
208	2	F6VZN7	Ras homolog family member G OS=Equus caballus OX=9796 GN=RHOG PE=4 SV=1	2230	21723	51	51	8	8
208	3	F7A2U2	Uncharacterized protein OS=Equus caballus OX=9796 GN=CDC42 PE=4 SV=1	1012	21696	70	70	6	6
208	4	F7AX30	Rac family small GTPase 2 OS=Equus caballus OX=9796 GN=RAC2 PE=4 SV=1	903	21829	60	60	7	7
208	5	F6Z0A9	Rac family small GTPase 1 OS=Equus caballus OX=9796 GN=RAC1 PE=4 SV=1	709	22612	42	42	4	4
208		F7AJV4	Rac family small GTPase 3 OS=Equus caballus OX=9796 GN=RAC3 PE=4 SV=1	133	16144	5	5	1	1
208		F6THK5	Uncharacterized protein OS=Equus caballus OX=9796 GN=LOC100057066 PE=4 SV=1	102	21563	3	3	1	1
209	1	F7D253	UDP-glucose 6-dehydrogenase OS=Equus caballus OX=9796 GN=UGDH PE=3 SV=1	2791	55673	89	89	18	18
210	1	F6RP73	Uncharacterized protein OS=Equus caballus OX=9796 PE=3 SV=1	2787	19297	103	103	12	12
211	1	F6URZ2	Fermitin family member 3 OS=Equus caballus OX=9796 GN=FERMT3 PE=4 SV=1	2774	75965	105	105	15	15
212	1	F6TA04	Out at first homolog OS=Equus caballus OX=9796 GN=OAF PE=4 SV=1	2761	29328	83	83	5	5
213	1	F6RLX6	C-C motif chemokine OS=Equus caballus OX=9796 GN=LOC100630171 PE=3 SV=1	2753	10613	105	105	3	3
214	1	F7C9B0	Sorting nexin 2 OS=Equus caballus OX=9796 GN=SNX2 PE=4 SV=1	2726	41981	85	85	16	16
214	2	F7DYM8	Sorting nexin 1 OS=Equus caballus OX=9796 GN=SNX1 PE=4 SV=1	1649	56305	49	49	11	11
215	1	F6Q6X3	Coronin OS=Equus caballus OX=9796 GN=CORO1A PE=3 SV=1	2724	51680	111	111	19	19
216	1	F7BFT1	Peroxiredoxin 2 OS=Equus caballus OX=9796 GN=PRDX2 PE=4 SV=1	2692	22145	97	97	9	9
217	1	F6QD46	Sorting nexin 6 OS=Equus caballus OX=9796 GN=SNX6 PE=4 SV=1	2690	44897	95	95	18	18
218	1	F6ZJP9	Lecithin-cholesterol acyltransferase OS=Equus caballus OX=9796 GN=LCAT PE=4 SV=1	2675	50042	130	130	8	8
219	1	Q28369	Retinol-binding protein 4 OS=Equus caballus OX=9796 GN=RBP4 PE=2 SV=1	2655	23349	98	98	8	8
219		F6W135	Apolipoprotein D OS=Equus caballus OX=9796 GN=RBP4 PE=3 SV=1	2421	19157	83	83	7	7
220	1	F6X200	Cadherin 6 OS=Equus caballus OX=9796 GN=CDH6 PE=4 SV=1	2645	88412	105	105	10	10
220		F6W187	Cadherin 9 OS=Equus caballus OX=9796 GN=CDH9 PE=4 SV=1	230	88089	13	13	1	1
221	1	F6W215	Sorcin OS=Equus caballus OX=9796 GN=SRI PE=4 SV=1	2624	20197	104	104	11	11
222	1	F6WWW7	Capping actin protein of muscle Z-line alpha subunit 1 OS=Equus caballus OX=9796 GN=CAPZA1 PE=3 SV=1	2612	31452	88	88	11	11
222	2	F6WKV8	F-actin-capping protein subunit alpha-2 OS=Equus caballus OX=9796 GN=CAPZA2 PE=3 SV=1	2292	33117	70	70	9	9
223	1	F6XHX6	Collagen type XVIII alpha 1 chain OS=Equus caballus OX=9796 GN=COL18A1 PE=4 SV=1	2607	111538	82	82	8	8
224	1	F6PUX2	Moesin OS=Equus caballus OX=9796 GN=MSN PE=4 SV=1	2588	67827	125	125	22	22
224	2	F7BPT4	Ezrin OS=Equus caballus OX=9796 GN=EZR PE=4 SV=1	1087	69439	48	48	11	11
224		F6S3E5	Radixin OS=Equus caballus OX=9796 GN=RDX PE=4 SV=1	1003	71208	40	40	6	6
225	1	F6RRV1	Fetuin B OS=Equus caballus OX=9796 GN=FETUB PE=4 SV=1	2557	41791	112	112	11	11
226	1	F7BZ88	Myeloperoxidase OS=Equus caballus OX=9796 GN=MPO PE=4 SV=1	2520	82677	97	97	20	20
226		F6RBT1	Eosinophil peroxidase OS=Equus caballus OX=9796 GN=EPX PE=4 SV=1	190	82428	5	5	3	3
227	1	F6VIG9	Adenosylhomocysteinase OS=Equus caballus OX=9796 GN=LOC100054381 PE=3 SV=1	2474	48157	89	89	14	14
227	2	F7C6T2	Adenosylhomocysteinase OS=Equus caballus OX=9796 PE=3 SV=1	2372	48098	90	90	15	15
227	3	F6Q7C2	Adenosylhomocysteinase OS=Equus caballus OX=9796 GN=AHCYL1 PE=3 SV=1	138	59997	5	5	3	3
228	1	F6ZDB7	Latent transforming growth factor beta binding protein 2 OS=Equus caballus OX=9796 GN=LTBP2 PE=4 SV=1	2450	205175	82	82	19	19
229	1	F7D917	6-phosphogluconate dehydrogenase, decarboxylating OS=Equus caballus OX=9796 GN=PGD PE=3 SV=1	2429	53718	84	84	10	10
230	1	F6Y4J0	ATPase H+ transporting V1 subunit B2 OS=Equus caballus OX=9796 GN=ATP6V1B2 PE=3 SV=1	2295	52172	81	81	13	13
230		F6TVH5	ATPase H+ transporting V1 subunit B1 OS=Equus caballus OX=9796 GN=ATP6V1B1 PE=3 SV=1	417	57634	15	15	3	3
231	1	F6PYW4	Ras homolog family member A OS=Equus caballus OX=9796 GN=RHOC PE=4 SV=1	2293	22334	100	100	8	8
231		F6V7X6	Ras homolog family member B OS=Equus caballus OX=9796 GN=RHOB PE=4 SV=1	1015	22565	33	33	2	2
232	1	F6Q978	Collagen type XV alpha 1 chain OS=Equus caballus OX=9796 GN=COL15A1 PE=4 SV=1	2292	137464	108	108	12	12
233	1	F6UFV3	Adenosine kinase OS=Equus caballus OX=9796 GN=ADK PE=4 SV=1	2283	41004	86	86	16	16
234	1	F6VUP8	Collagen type I alpha 1 chain OS=Equus caballus OX=9796 GN=COL1A1 PE=4 SV=1	2265	141500	85	85	9	9
234		F6RVX8	Collagen type I alpha 1 chain OS=Equus caballus OX=9796 GN=COL1A1 PE=4 SV=1	1492	139399	58	58	8	8
235	1	F6TQR2	Calreticulin OS=Equus caballus OX=9796 GN=CALR PE=3 SV=1	2245	47688	108	108	13	13
235		F7A7K1	Calreticulin 3 OS=Equus caballus OX=9796 GN=CALR3 PE=3 SV=1	50	39888	6	6	1	1
236	1	F7AJD4	AHNAK nucleoprotein OS=Equus caballus OX=9796 GN=AHNAK PE=4 SV=1	2209	408030	108	108	31	31
237	1	F7DSB9	Uncharacterized protein OS=Equus caballus OX=9796 PE=4 SV=1	2181	8893	140	140	4	4
237		F7CPY6	Glutathione peroxidase OS=Equus caballus OX=9796 GN=GPX6 PE=3 SV=1	575	16882	53	53	1	1
238	1	F6YAZ9	Myosin light chain 12A OS=Equus caballus OX=9796 GN=MYL12A PE=4 SV=1	2161	19910	61	61	7	7
238		F7BYZ9	Myosin light chain 9 OS=Equus caballus OX=9796 GN=MYL9 PE=4 SV=1	836	19889	25	25	3	3
239	1	F6RZ46	Proline and arginine rich end leucine rich repeat protein OS=Equus caballus OX=9796 GN=PRELP PE=4 SV=1	2158	43846	105	105	12	12
240	1	F6SZG4	Hypoxanthine phosphoribosyltransferase OS=Equus caballus OX=9796 GN=HPRT1 PE=3 SV=1	2156	24143	97	97	9	9
240		F6YTL2	Hypoxanthine phosphoribosyltransferase OS=Equus caballus OX=9796 GN=PRTFDC1 PE=3 SV=1	169	24278	11	11	1	1
241	1	F6PNY0	Uncharacterized protein OS=Equus caballus OX=9796 PE=4 SV=1	2141	10425	35	35	3	3
242	1	F6R5B2	High mobility group box 2 OS=Equus caballus OX=9796 GN=HMGB2 PE=4 SV=1	2134	24307	87	87	14	14
242	2	F6S6S0	Uncharacterized protein OS=Equus caballus OX=9796 PE=4 SV=1	1624	24718	72	72	9	9
242		F6XH74	Uncharacterized protein OS=Equus caballus OX=9796 PE=4 SV=1	1608	24513	71	71	8	8
242		F6UVT4	High mobility group box 3 OS=Equus caballus OX=9796 GN=HMGB3 PE=4 SV=1	173	23708	10	10	1	1
243	1	F6YIU8	Methylenetetrahydrofolate dehydrogenase, cyclohydrolase and formyltetrahydrofolate synthetase 1 OS=Equus caballus OX=9796 GN=MTHFD1 PE=3 SV=1	2123	100636	82	82	20	20
244	1	F6YE92	Cadherin 11 OS=Equus caballus OX=9796 GN=CDH11 PE=4 SV=1	2101	88523	79	79	11	11
244		F6TSF0	Cadherin 7 OS=Equus caballus OX=9796 GN=CDH7 PE=4 SV=1	65	87551	4	4	1	1
245	1	F6SU04	Calpain 1 OS=Equus caballus OX=9796 GN=CAPN1 PE=3 SV=1	2084	82518	87	87	12	12
245		F6VSF2	Calpain 1 OS=Equus caballus OX=9796 GN=CAPN1 PE=3 SV=1	107	22341	6	6	1	1
246	1	F7AX54	Myosin light chain 6 OS=Equus caballus OX=9796 GN=MYL6 PE=4 SV=1	2066	17090	57	57	5	5
246		F6QBL3	Myosin light chain 6B OS=Equus caballus OX=9796 GN=MYL6B PE=4 SV=1	674	22826	17	17	1	1
246		F6S433	Myosin light chain 3 OS=Equus caballus OX=9796 GN=MYL3 PE=4 SV=1	673	22475	18	18	2	2
247	1	F7BXA6	Aminopeptidase OS=Equus caballus OX=9796 GN=NPEPPS PE=3 SV=1	2050	91318	76	76	17	17
248	1	F6QD89	Collagen type XII alpha 1 chain OS=Equus caballus OX=9796 GN=COL12A1 PE=4 SV=1	2047	340308	82	82	21	21
249	1	F6QWU1	Cathepsin G OS=Equus caballus OX=9796 GN=CTSG PE=4 SV=1	2042	29067	58	58	11	11
250	1	F6QQ32	HtrA serine peptidase 4 OS=Equus caballus OX=9796 GN=HTRA4 PE=4 SV=1	2036	34215	92	92	9	9
251	1	F6WZA8	Carboxypeptidase N subunit 1 OS=Equus caballus OX=9796 GN=CPN1 PE=4 SV=1	2035	44564	108	108	9	9
252	1	P01958	Hemoglobin subunit alpha OS=Equus caballus OX=9796 GN=HBA PE=1 SV=2	2031	15293	89	89	8	8
252		F6YIC8	Hemoglobin subunit zeta OS=Equus caballus OX=9796 GN=HBZ PE=3 SV=1	617	15499	17	17	3	3
252		P13787	Hemoglobin subunit zeta OS=Equus caballus OX=9796 GN=HBZ1 PE=3 SV=2	84	15610	6	6	1	1
253	1	F7CYR1	Serpin family C member 1 OS=Equus caballus OX=9796 GN=SERPINC1 PE=3 SV=1	1984	52850	116	116	11	11
253		F7CEL8	Bromodomain and WD repeat domain containing 3 OS=Equus caballus OX=9796 GN=BRWD3 PE=4 SV=1	23	185835	2	2	1	1
254	1	F6YU15	Latherin OS=Equus caballus OX=9796 GN=LATH PE=4 SV=1	1984	24927	69	69	3	3
254		P82615	Latherin OS=Equus caballus OX=9796 GN=LATH PE=1 SV=3	909	24913	36	36	2	2
255	1	F7CKH3	Retinal dehydrogenase 1 OS=Equus caballus OX=9796 GN=ALDH1A1 PE=3 SV=1	1979	55387	82	82	23	23
255		P15437	Retinal dehydrogenase 1 OS=Equus caballus OX=9796 GN=ALDH1A1 PE=1 SV=2	1499	55410	66	66	21	21
255		F7CVL4	Aldehyde dehydrogenase 1 family member A2 OS=Equus caballus OX=9796 GN=ALDH1A2 PE=3 SV=1	70	57124	6	6	2	2
255		F6T080	Aldehyde dehydrogenase 1 family member B1 OS=Equus caballus OX=9796 GN=ALDH1B1 PE=3 SV=1	65	56983	5	5	1	1
256	1	F6U5V3	Transcobalamin 2 OS=Equus caballus OX=9796 GN=TCN2 PE=4 SV=1	1965	48199	78	78	10	10
257	1	F6RYJ8	Cell growth regulator with EF-hand domain 1 OS=Equus caballus OX=9796 GN=CGREF1 PE=4 SV=1	1950	28413	78	78	5	5
258	1	F6PGW8	Calpain 2 OS=Equus caballus OX=9796 GN=CAPN2 PE=3 SV=1	1920	68686	66	66	17	17
258		F6ZLI4	Calpain 2 OS=Equus caballus OX=9796 GN=CAPN2 PE=3 SV=1	1021	44143	42	42	12	12
259	1	F6TAH8	HHIP like 2 OS=Equus caballus OX=9796 GN=HHIPL2 PE=4 SV=1	1899	84478	81	81	11	11
259		F6SQN2	HHIP like 1 OS=Equus caballus OX=9796 GN=HHIPL1 PE=4 SV=1	24	70905	1	1	1	1
260	1	F6UNR3	Eukaryotic translation elongation factor 1 delta OS=Equus caballus OX=9796 GN=EEF1D PE=3 SV=1	1884	70939	46	46	8	8
261	1	B8K2M6	SPARC OS=Equus caballus OX=9796 GN=SPARC PE=2 SV=1	1871	35397	95	95	10	10
262	1	F6PJV0	Matrix remodeling associated 5 OS=Equus caballus OX=9796 GN=MXRA5 PE=4 SV=1	1852	314987	64	64	20	20
263	1	F6TIB2	Cathepsin C OS=Equus caballus OX=9796 GN=CTSC PE=3 SV=1	1847	46565	56	56	9	9
264	1	A2Q127	Elongation factor 1-gamma OS=Equus caballus OX=9796 GN=EEF1G PE=2 SV=1	1821	50359	83	83	13	13
265	1	F6RC09	Vacuolar protein sorting-associated protein 35 OS=Equus caballus OX=9796 GN=VPS35 PE=3 SV=1	1814	92418	60	60	13	13
266	1	F6YAM5	Mannan binding lectin serine peptidase 2 OS=Equus caballus OX=9796 GN=MASP2 PE=3 SV=1	1794	77213	50	50	8	8
267	1	F7C9G5	Ubiquitinyl hydrolase 1 OS=Equus caballus OX=9796 GN=USP5 PE=3 SV=1	1780	96499	76	76	19	19
267		F7AWD8	Ubiquitinyl hydrolase 1 OS=Equus caballus OX=9796 GN=USP13 PE=3 SV=1	28	92017	1	1	1	1
268	1	F6V8I5	Poly(rC)-binding protein 1 OS=Equus caballus OX=9796 GN=PCBP1 PE=4 SV=1	1769	37987	74	74	9	9
268	2	F6UQP3	Uncharacterized protein OS=Equus caballus OX=9796 GN=PCBP2 PE=4 SV=1	599	38597	33	33	4	4
268		F6QUR2	Poly(rC) binding protein 3 OS=Equus caballus OX=9796 GN=PCBP3 PE=4 SV=1	381	37753	19	19	2	2
268		F6XLG7	Poly(rC) binding protein 4 OS=Equus caballus OX=9796 GN=PCBP4 PE=4 SV=1	82	41818	8	8	2	2
269	1	F7CZW9	Serpin family G member 1 OS=Equus caballus OX=9796 GN=SERPING1 PE=3 SV=1	1764	52818	70	70	6	6
270	1	F6UMA1	DExD-box helicase 39B OS=Equus caballus OX=9796 GN=DDX39B PE=4 SV=1	1729	49416	70	70	10	10
270		F6R0A9	Uncharacterized protein OS=Equus caballus OX=9796 PE=4 SV=1	429	21737	8	8	1	1
271	1	F7C5F1	Retinoic acid receptor responder 2 OS=Equus caballus OX=9796 GN=RARRES2 PE=4 SV=1	1669	18677	42	42	3	3
272	1	F7D2D9	Biliverdin reductase B OS=Equus caballus OX=9796 GN=BLVRB PE=4 SV=1	1667	22307	58	58	10	10
273	1	F6WCY9	Ribonuclease/angiogenin inhibitor 1 OS=Equus caballus OX=9796 GN=RNH1 PE=4 SV=1	1658	51020	71	71	15	15
274	1	F6W354	ARP3 actin related protein 3 homolog OS=Equus caballus OX=9796 GN=ACTR3 PE=3 SV=1	1653	46266	94	94	14	14
274		F6RTZ0	ARP3 actin related protein 3 homolog B OS=Equus caballus OX=9796 GN=ACTR3B PE=3 SV=1	302	46575	15	15	4	4
275	1	F6TD06	ADP ribosylation factor 3 OS=Equus caballus OX=9796 GN=ARF3 PE=3 SV=1	1651	20645	56	56	7	7
275	2	F6S0P5	ADP ribosylation factor 4 OS=Equus caballus OX=9796 GN=ARF4 PE=3 SV=1	1227	20629	47	47	7	7
275		F6XLZ5	ADP-ribosylation factor 4 OS=Equus caballus OX=9796 GN=ARF2 PE=3 SV=1	1399	20790	45	45	6	6
275		F7DH64	ADP ribosylation factor 5 OS=Equus caballus OX=9796 GN=ARF5 PE=3 SV=1	1295	20631	48	48	7	7
276	1	F6Z129	Vanin 1 OS=Equus caballus OX=9796 GN=VNN1 PE=4 SV=1	1650	58221	45	45	5	5
277	1	F6WM79	ARP2 actin related protein 2 homolog OS=Equus caballus OX=9796 GN=ACTR2 PE=3 SV=1	1611	45653	53	53	8	8
278	1	F6TK05	Chaperonin containing TCP1 subunit 2 OS=Equus caballus OX=9796 GN=CCT2 PE=3 SV=1	1522	57920	45	45	10	10
279	1	F6XH19	Nidogen 1 OS=Equus caballus OX=9796 GN=NID1 PE=4 SV=1	1517	138244	78	78	17	17
280	1	F6QVW1	Palmitoyl-protein thioesterase 1 OS=Equus caballus OX=9796 GN=PPT1 PE=4 SV=1	1490	30269	39	39	4	4
281	1	F7CVF5	Coronin OS=Equus caballus OX=9796 GN=CORO1B PE=3 SV=1	1488	54696	65	65	12	12
282	1	F6SSK7	Ras-related protein Rap-1b OS=Equus caballus OX=9796 GN=RAP1B PE=2 SV=1	1462	21068	62	62	10	10
282	2	F6ZPC6	RAB1A, member RAS oncogene family OS=Equus caballus OX=9796 GN=RAB1A PE=4 SV=1	1455	22586	55	55	10	10
282	3	F7BFF5	RAB8B, member RAS oncogene family OS=Equus caballus OX=9796 GN=RAB8B PE=4 SV=1	1319	23769	42	42	7	7
282	4	F6TGA5	RAB1B, member RAS oncogene family OS=Equus caballus OX=9796 GN=RAB1B PE=4 SV=1	1307	22328	52	52	9	9
282	5	F6XQN7	RAP1A, member of RAS oncogene family OS=Equus caballus OX=9796 GN=RAP1A PE=4 SV=1	1270	21358	54	54	9	9
282	6	F6ZJE4	RAB8A, member RAS oncogene family OS=Equus caballus OX=9796 GN=RAB8A PE=4 SV=1	965	23824	35	35	8	8
282	7	F6VQF0	RAB10, member RAS oncogene family OS=Equus caballus OX=9796 GN=RAB10 PE=4 SV=1	953	22755	27	27	4	4
282	8	F7B9P4	RAB14, member RAS oncogene family OS=Equus caballus OX=9796 GN=RAB14 PE=4 SV=1	588	24369	22	22	7	7
282	9	F7DZ70	RAB3D, member RAS oncogene family OS=Equus caballus OX=9796 GN=RAB3D PE=4 SV=1	241	25449	11	11	6	6
282	10	F6S7B6	RAB4A, member RAS oncogene family OS=Equus caballus OX=9796 GN=RAB4A PE=4 SV=1	135	24745	3	3	2	2
282		F6YHD4	RAB15, member RAS oncogene family OS=Equus caballus OX=9796 GN=RAB15 PE=4 SV=1	844	24602	21	21	2	2
282		F6YLP8	RAB13, member RAS oncogene family OS=Equus caballus OX=9796 GN=RAB13 PE=4 SV=1	827	23038	22	22	2	2
282		F6VA27	RAB3A, member RAS oncogene family OS=Equus caballus OX=9796 GN=RAB3A PE=4 SV=1	126	26348	7	7	4	4
282		F6VXP1	RAB3B, member RAS oncogene family OS=Equus caballus OX=9796 GN=RAB3B PE=4 SV=1	115	25772	6	6	3	3
282		F7CDC1	RAB3C, member RAS oncogene family OS=Equus caballus OX=9796 GN=RAB3C PE=4 SV=1	80	8697	3	3	1	1
282		F6S3M4	RAB43, member RAS oncogene family OS=Equus caballus OX=9796 GN=RAB43 PE=4 SV=1	52	17574	1	1	1	1
283	1	F6TQ92	Polyadenylate-binding protein OS=Equus caballus OX=9796 GN=PABPC1 PE=3 SV=1	1450	66076	63	63	12	12
283		F6Z154	Polyadenylate-binding protein OS=Equus caballus OX=9796 GN=PABPC4 PE=3 SV=1	882	72646	31	31	4	4
283		F6VI05	Polyadenylate-binding protein OS=Equus caballus OX=9796 GN=PABPC1L PE=3 SV=1	659	68637	23	23	2	2
283		F6VVF0	U2 snRNP associated SURP domain containing OS=Equus caballus OX=9796 GN=U2SURP PE=4 SV=1	51	118601	2	2	1	1
284	1	F7D144	Capping actin protein, gelsolin like OS=Equus caballus OX=9796 GN=CAPG PE=4 SV=1	1427	39022	47	47	9	9
284	2	F6VJ01	Uncharacterized protein OS=Equus caballus OX=9796 GN=LOC100052533 PE=4 SV=1	36	19238	4	4	2	2
285	1	F6ZHA6	Microfibril associated protein 4 OS=Equus caballus OX=9796 GN=MFAP4 PE=4 SV=1	1424	28698	81	81	6	6
286	1	F6YL06	G protein subunit beta 1 OS=Equus caballus OX=9796 GN=GNB1 PE=4 SV=1	1421	38121	50	50	8	8
286		F6WQ61	G protein subunit beta 2 OS=Equus caballus OX=9796 GN=GNB2 PE=4 SV=1	1129	38048	39	39	4	4
286		F6UCL7	G protein subunit beta 4 OS=Equus caballus OX=9796 GN=GNB4 PE=4 SV=1	1031	38328	34	34	4	4
286		F6SJT1	G protein subunit beta 3 OS=Equus caballus OX=9796 GN=GNB3 PE=4 SV=1	540	38139	14	14	1	1
287	1	F7B5P1	Carnosine dipeptidase 2 OS=Equus caballus OX=9796 GN=CNDP2 PE=4 SV=1	1421	53280	66	66	9	9
288	1	F6ZHZ3	Bactericidal/permeability-increasing protein OS=Equus caballus OX=9796 GN=BPI PE=4 SV=1	1420	53758	38	38	12	12
289	1	F6U2W9	EH domain containing 1 OS=Equus caballus OX=9796 GN=EHD1 PE=3 SV=1	1373	45370	53	53	14	14
289	2	F6SZJ2	EH domain containing 4 OS=Equus caballus OX=9796 GN=EHD4 PE=3 SV=1	725	56583	29	29	12	12
289	3	F7CVS4	EH domain containing 3 OS=Equus caballus OX=9796 GN=EHD3 PE=3 SV=1	637	60816	32	32	8	8
290	1	F7BI02	Desmoglein 2 OS=Equus caballus OX=9796 GN=DSG2 PE=4 SV=1	1365	121048	43	43	5	5
291	1	F6YBT5	ATPase H+ transporting V1 subunit A OS=Equus caballus OX=9796 GN=ATP6V1A PE=3 SV=1	1361	68730	60	60	13	13
292	1	F7BEE7	Metalloproteinase inhibitor 2 OS=Equus caballus OX=9796 GN=TIMP2 PE=4 SV=1	1336	20452	47	47	7	7
292		O77717	Metalloproteinase inhibitor 2 (Fragment) OS=Equus caballus OX=9796 GN=TIMP2 PE=1 SV=1	356	10106	11	11	2	2
293	1	F6YXV8	Histone H3 OS=Equus caballus OX=9796 GN=H3F3A PE=2 SV=1	1335	15376	64	64	7	7
293	2	F6VCB4	Histone H3 OS=Equus caballus OX=9796 PE=3 SV=1	1334	13962	64	64	7	7
293	3	F6Y7V5	Histone H3 OS=Equus caballus OX=9796 GN=LOC100053259 PE=3 SV=1	1334	15509	64	64	7	7
293		F7B238	Histone H3 OS=Equus caballus OX=9796 GN=HIST3H3 PE=3 SV=1	1330	15583	63	63	6	6
294	1	F6QXN5	Transgelin OS=Equus caballus OX=9796 GN=TAGLN2 PE=3 SV=1	1334	23157	67	67	12	12
294		F6ZBC3	Transgelin OS=Equus caballus OX=9796 GN=TAGLN3 PE=3 SV=1	106	22641	3	3	1	1
295	1	B8K1X7	40S ribosomal protein SA OS=Equus caballus OX=9796 GN=LOC100050506 PE=2 SV=1	1334	32992	36	36	5	5
295		F6U3H1	40S ribosomal protein SA OS=Equus caballus OX=9796 GN=RPSA PE=3 SV=1	1319	32779	34	34	4	4
295		F7CG18	40S ribosomal protein SA OS=Equus caballus OX=9796 GN=RPSA PE=3 SV=1	147	33016	9	9	3	3
296	1	F6VED1	Uncharacterized protein OS=Equus caballus OX=9796 GN=TNFAIP6 PE=4 SV=1	1326	31557	41	41	10	10
297	1	F7BSK7	Dynactin subunit 2 OS=Equus caballus OX=9796 GN=DCTN2 PE=4 SV=1	1324	44622	31	31	10	10
298	1	F6ZI51	Annexin OS=Equus caballus OX=9796 GN=ANXA2 PE=2 SV=1	1314	38859	39	39	7	7
299	1	F6YLX4	Uncharacterized protein OS=Equus caballus OX=9796 GN=ANP32A PE=4 SV=1	1312	26921	39	39	9	9
299	2	F6RLS2	Acidic nuclear phosphoprotein 32 family member B OS=Equus caballus OX=9796 GN=ANP32B PE=4 SV=1	620	26634	16	16	5	5
300	1	F6S6J4	Uncharacterized protein OS=Equus caballus OX=9796 GN=PRDX1 PE=4 SV=1	1306	22348	57	57	9	9
300		F6W954	Uncharacterized protein OS=Equus caballus OX=9796 PE=4 SV=1	629	22460	31	31	4	4
300		F6RUP0	Peroxiredoxin 4 OS=Equus caballus OX=9796 GN=PRDX4 PE=4 SV=1	309	27008	16	16	1	1
301	1	F6RHB3	Dynein cytoplasmic 1 heavy chain 1 OS=Equus caballus OX=9796 GN=DYNC1H1 PE=4 SV=1	1302	534935	57	57	27	27
301		F6XGY6	Dynein cytoplasmic 1 heavy chain 1 OS=Equus caballus OX=9796 GN=DYNC1H1 PE=4 SV=1	1158	514275	48	48	24	24
301		F6QN16	Dynein cytoplasmic 1 heavy chain 1 OS=Equus caballus OX=9796 GN=DYNC1H1 PE=4 SV=1	167	20991	9	9	3	3
302	1	F7B0S3	Milk fat globule-EGF factor 8 protein OS=Equus caballus OX=9796 GN=MFGE8 PE=4 SV=1	1295	46422	45	45	7	7
303	1	F6WA57	Lymphocyte cytosolic protein 1 OS=Equus caballus OX=9796 GN=LCP1 PE=4 SV=1	1265	70930	47	47	10	10
303		F7AGA5	Plastin 3 OS=Equus caballus OX=9796 GN=PLS3 PE=4 SV=1	147	71252	6	6	2	2
303		F7C0E6	Plastin 1 OS=Equus caballus OX=9796 GN=PLS1 PE=4 SV=1	102	71128	5	5	1	1
304	1	F6UW03	Collagen type VI alpha 1 chain OS=Equus caballus OX=9796 GN=COL6A1 PE=4 SV=1	1251	110045	40	40	7	7
305	1	F6PJI3	Platelet-activating factor acetylhydrolase OS=Equus caballus OX=9796 GN=PLA2G7 PE=4 SV=1	1247	50293	65	65	8	8
306	1	F7CR40	ATPase H+ transporting accessory protein 2 OS=Equus caballus OX=9796 GN=ATP6AP2 PE=4 SV=1	1245	39081	56	56	7	7
307	1	F6WPB4	Parkinsonism associated deglycase OS=Equus caballus OX=9796 GN=PARK7 PE=4 SV=1	1242	20107	54	54	7	7
308	1	F6RI26	Aldehyde dehydrogenase 9 family member A1 OS=Equus caballus OX=9796 GN=ALDH9A1 PE=3 SV=1	1242	57368	46	46	10	10
309	1	F7CMU1	Tubulin polymerization promoting protein family member 3 OS=Equus caballus OX=9796 GN=TPPP3 PE=4 SV=1	1239	20294	31	31	5	5
310	1	F6X7G5	Heterogeneous nuclear ribonucleoprotein F OS=Equus caballus OX=9796 GN=HNRNPF PE=4 SV=1	1230	46006	50	50	9	9
310	2	F7C113	Heterogeneous nuclear ribonucleoprotein H1 OS=Equus caballus OX=9796 GN=HNRNPH1 PE=4 SV=1	833	46317	33	33	7	7
310	3	F6UAN2	Heterogeneous nuclear ribonucleoprotein H2 OS=Equus caballus OX=9796 GN=HNRNPH2 PE=4 SV=1	319	49503	17	17	6	6
311	1	F7DY34	Uncharacterized protein OS=Equus caballus OX=9796 PE=4 SV=1	1228	224528	70	70	11	11
312	1	F7AWA5	Cadherin 5 OS=Equus caballus OX=9796 GN=CDH5 PE=4 SV=1	1221	88547	37	37	7	7
313	1	O77691	Protein S100-A6 OS=Equus caballus OX=9796 GN=S100A6 PE=3 SV=1	1220	10387	27	27	1	1
314	1	F6SEM5	Mannose receptor C type 2 OS=Equus caballus OX=9796 GN=MRC2 PE=4 SV=1	1219	164484	41	41	9	9
315	1	F6X1I8	Hemopexin OS=Equus caballus OX=9796 GN=HPX PE=3 SV=1	1207	52066	66	66	6	6
316	1	F6WZX4	Notch 3 OS=Equus caballus OX=9796 GN=NOTCH3 PE=4 SV=1	1206	218540	49	49	7	7
317	1	F6T1Z3	Importin 5 OS=Equus caballus OX=9796 GN=IPO5 PE=4 SV=1	1202	122684	50	50	15	15
317		F7C5S4	Importin 5 OS=Equus caballus OX=9796 GN=IPO5 PE=4 SV=1	632	43840	17	17	5	5
317		F7AW38	Uncharacterized protein OS=Equus caballus OX=9796 GN=RANBP6 PE=4 SV=1	30	126259	1	1	1	1
318	1	F6WU42	Serglycin OS=Equus caballus OX=9796 GN=SRGN PE=4 SV=1	1194	17235	31	31	5	5
319	1	F7AGH6	N-acetylglucosamine kinase OS=Equus caballus OX=9796 GN=NAGK PE=4 SV=1	1190	37687	30	30	8	8
320	1	F6WPZ3	Plectin OS=Equus caballus OX=9796 GN=PLEC PE=4 SV=1	1173	504830	70	70	31	31
320		F6YMD9	Microtubule-actin crosslinking factor 1 OS=Equus caballus OX=9796 GN=MACF1 PE=4 SV=1	35	830905	1	1	1	1
321	1	F7D1W9	Uncharacterized protein OS=Equus caballus OX=9796 GN=LOC100069029 PE=4 SV=1	1167	35714	27	27	6	6
321		F6QQT6	Uncharacterized protein OS=Equus caballus OX=9796 PE=4 SV=1	628	23996	15	15	3	3
322	1	F6ZBD7	Uncharacterized protein OS=Equus caballus OX=9796 PE=4 SV=1	1165	13480	26	26	4	4
323	1	F6SU53	Uncharacterized protein OS=Equus caballus OX=9796 PE=4 SV=1	1156	85007	33	33	9	9
323		F6UAX1	Uncharacterized protein OS=Equus caballus OX=9796 PE=4 SV=1	530	47143	16	16	4	4
324	1	F6T6K3	Autophagy-related protein 3 OS=Equus caballus OX=9796 GN=ATG3 PE=3 SV=1	1140	36200	27	27	4	4
325	1	F6ZBH0	Signal transducer and activator of transcription OS=Equus caballus OX=9796 GN=STAT1 PE=3 SV=1	1132	87860	45	45	13	13
326	1	F7DZZ9	Vasodilator stimulated phosphoprotein OS=Equus caballus OX=9796 GN=VASP PE=3 SV=1	1128	40314	40	40	10	10
326		F6VZY5	Vasodilator stimulated phosphoprotein OS=Equus caballus OX=9796 GN=VASP PE=4 SV=1	820	23200	30	30	6	6
327	1	F7DIX7	Secreted phosphoprotein 2 OS=Equus caballus OX=9796 GN=SPP2 PE=4 SV=1	1124	20015	33	33	3	3
328	1	F7CG77	Chaperonin containing TCP1 subunit 6A OS=Equus caballus OX=9796 GN=CCT6A PE=3 SV=1	1120	58481	41	41	11	11
328		F6YEJ0	Chaperonin containing TCP1 subunit 6B OS=Equus caballus OX=9796 GN=CCT6B PE=3 SV=1	90	58415	9	9	4	4
329	1	F6SRP7	Adenylyl cyclase-associated protein OS=Equus caballus OX=9796 GN=CAP1 PE=3 SV=1	1117	51755	37	37	9	9
329		F6VEI4	Adenylyl cyclase-associated protein OS=Equus caballus OX=9796 GN=CAP2 PE=3 SV=1	183	53033	8	8	2	2
330	1	F7CAX0	C-type lectin domain family 3 member A OS=Equus caballus OX=9796 GN=CLEC3A PE=4 SV=1	1112	22424	36	36	4	4
331	1	F6QIV8	Follistatin like 1 OS=Equus caballus OX=9796 GN=FSTL1 PE=4 SV=1	1106	36045	54	54	5	5
332	1	F6TE92	Glycogen debranching enzyme OS=Equus caballus OX=9796 GN=AGL PE=4 SV=1	1105	176824	43	43	12	12
333	1	F6WDY8	Glucosylceramidase OS=Equus caballus OX=9796 GN=GBA PE=3 SV=1	1104	60052	33	33	6	6
334	1	F6RL09	Glia maturation factor gamma OS=Equus caballus OX=9796 GN=GMFG PE=4 SV=1	1096	17003	53	53	6	6
334	2	F7BW76	Glia maturation factor beta OS=Equus caballus OX=9796 GN=GMFB PE=4 SV=1	447	18426	24	24	4	4
335	1	F6TPY8	Chromosome segregation 1 like OS=Equus caballus OX=9796 GN=CSE1L PE=4 SV=1	1090	111212	46	46	14	14
336	1	F6R013	Matrix Gla protein OS=Equus caballus OX=9796 GN=MGP PE=3 SV=1	1089	12565	43	43	2	2
337	1	F6UNB9	Protein S100 OS=Equus caballus OX=9796 GN=S100A1 PE=3 SV=1	1087	10541	29	29	2	2
338	1	F7E1X2	Stress induced phosphoprotein 1 OS=Equus caballus OX=9796 GN=STIP1 PE=4 SV=1	1084	62937	63	63	16	16
339	1	F7B7A1	Insulin like growth factor binding protein 4 OS=Equus caballus OX=9796 GN=IGFBP4 PE=4 SV=1	1083	21798	57	57	5	5
340	1	F6S2C3	Cathepsin Z OS=Equus caballus OX=9796 GN=CTSZ PE=3 SV=1	1062	34817	37	37	8	8
341	1	F6UD63	Uncharacterized protein OS=Equus caballus OX=9796 GN=ECATH-2 PE=3 SV=1	1053	18485	33	33	7	7
341	2	O62842	Myeloid cathelicidin 3 OS=Equus caballus OX=9796 GN=eCATH-3 PE=2 SV=1	720	19572	20	20	4	4
341		F7DVN7	Uncharacterized protein OS=Equus caballus OX=9796 PE=3 SV=1	390	14377	9	9	1	1
342	1	F7A9R3	Pyrophosphatase (inorganic) 1 OS=Equus caballus OX=9796 GN=PPA1 PE=4 SV=1	1048	30916	26	26	7	7
342		F7AVY8	MutS homolog 6 OS=Equus caballus OX=9796 GN=MSH6 PE=4 SV=1	34	142099	1	1	1	1
343	1	F7AEP1	Serine/threonine-protein phosphatase OS=Equus caballus OX=9796 GN=PPP2CB PE=3 SV=1	1037	36123	32	32	7	7
343		F6U210	Serine/threonine-protein phosphatase OS=Equus caballus OX=9796 GN=PPP2CA PE=3 SV=1	892	31961	24	24	5	5
343		F6X854	Serine/threonine-protein phosphatase OS=Equus caballus OX=9796 GN=PPP4C PE=3 SV=1	147	35628	6	6	1	1
344	1	F6Z6Y4	Signal transducer and activator of transcription OS=Equus caballus OX=9796 GN=STAT3 PE=3 SV=1	1033	88898	36	36	9	9
345	1	F6Y0D9	Cadherin 1 OS=Equus caballus OX=9796 GN=CDH1 PE=4 SV=1	1030	89006	44	44	6	6
346	1	F7DZE7	Adiponectin, C1Q and collagen domain containing OS=Equus caballus OX=9796 GN=ADIPOQ PE=4 SV=1	1029	26091	34	34	5	5
347	1	F6WHS3	Heterogeneous nuclear ribonucleoprotein D OS=Equus caballus OX=9796 GN=HNRNPD PE=4 SV=1	1021	34258	49	49	9	9
347	2	F7DL64	Uncharacterized protein OS=Equus caballus OX=9796 PE=4 SV=1	472	29591	20	20	3	3
347	3	F6UQU2	Heterogeneous nuclear ribonucleoprotein D like OS=Equus caballus OX=9796 GN=HNRNPDL PE=4 SV=1	349	30465	24	24	3	3
347		F7C0C0	Uncharacterized protein OS=Equus caballus OX=9796 PE=4 SV=1	309	23462	10	10	1	1
348	1	F6WNV3	Frizzled-related protein OS=Equus caballus OX=9796 GN=FRZB PE=4 SV=1	1015	37294	33	33	6	6
349	1	F6UEG9	Apolipoprotein M OS=Equus caballus OX=9796 GN=APOM PE=4 SV=1	1012	21718	58	58	6	6
350	1	F6QLC6	RAB5C, member RAS oncogene family OS=Equus caballus OX=9796 GN=RAB5C PE=4 SV=1	1009	23666	27	27	6	6
350	2	F6WA92	RAB5B, member RAS oncogene family OS=Equus caballus OX=9796 GN=RAB5B PE=4 SV=1	778	23904	24	24	6	6
350	3	F6Z904	RAB5A, member RAS oncogene family OS=Equus caballus OX=9796 GN=RAB5A PE=4 SV=1	441	23872	15	15	3	3
351	1	F6SUL8	Multiple inositol-polyphosphate phosphatase 1 OS=Equus caballus OX=9796 GN=MINPP1 PE=3 SV=1	998	56161	44	44	7	7
352	1	F7CI62	Uncharacterized protein OS=Equus caballus OX=9796 GN=MBL2 PE=4 SV=1	988	26580	30	30	5	5
353	1	F7B4L9	Uncharacterized protein OS=Equus caballus OX=9796 PE=3 SV=1	978	26899	34	34	5	5
354	1	F6PP62	Uncharacterized protein OS=Equus caballus OX=9796 PE=4 SV=1	976	10362	72	72	3	3
354		F7DS76	Uncharacterized protein OS=Equus caballus OX=9796 PE=4 SV=1	247	13613	11	11	1	1
355	1	F6U783	Coatomer subunit beta~ OS=Equus caballus OX=9796 GN=COPB2 PE=3 SV=1	972	102746	38	38	13	13
356	1	F6V3D5	T-complex protein 1 subunit gamma OS=Equus caballus OX=9796 GN=CCT3 PE=3 SV=1	969	61175	44	44	16	16
357	1	F7AX81	T-complex 1 OS=Equus caballus OX=9796 GN=TCP1 PE=3 SV=1	967	60929	37	37	13	13
358	1	F6ZQ56	Prostaglandin E synthase 3 OS=Equus caballus OX=9796 GN=PTGES3 PE=4 SV=1	966	18898	28	28	4	4
359	1	F6S8L9	Exportin 1 OS=Equus caballus OX=9796 GN=XPO1 PE=4 SV=1	966	124115	40	40	12	12
360	1	F6TED1	Uncharacterized protein OS=Equus caballus OX=9796 PE=4 SV=1	964	11515	15	15	2	2
361	1	P30441	Beta-2-microglobulin OS=Equus caballus OX=9796 GN=B2M PE=1 SV=1	953	13532	56	56	4	4
362	1	F6XKR3	Amyloid beta precursor protein OS=Equus caballus OX=9796 GN=APP PE=4 SV=1	952	83707	44	44	8	8
363	1	F6X3K0	Nucleolin OS=Equus caballus OX=9796 GN=NCL PE=4 SV=1	938	69313	37	37	9	9
364	1	P19854	Alcohol dehydrogenase class-3 OS=Equus caballus OX=9796 GN=ADH5 PE=1 SV=2	931	40345	33	33	8	8
365	1	F6QDP0	ATP-citrate synthase OS=Equus caballus OX=9796 GN=ACLY PE=3 SV=1	925	122394	40	40	12	12
366	1	H9GZL8	Uncharacterized protein OS=Equus caballus OX=9796 PE=4 SV=1	922	6187	16	16	2	2
366	2	Q6X9Z5	60S acidic ribosomal protein P2 OS=Equus caballus OX=9796 GN=RPLP2 PE=3 SV=1	902	11715	21	21	2	2
367	1	F6UGL6	Polypyrimidine tract binding protein 1 OS=Equus caballus OX=9796 GN=PTBP1 PE=4 SV=1	922	59595	37	37	6	6
368	1	F6X6A6	Peptidyl-prolyl cis-trans isomerase OS=Equus caballus OX=9796 GN=PPIA PE=3 SV=1	920	11439	42	42	5	5
368		F6XKX6	Peptidyl-prolyl cis-trans isomerase E OS=Equus caballus OX=9796 GN=LOC100054282 PE=3 SV=1	153	33679	10	10	1	1
369	1	F6W9B1	Hsc70-interacting protein-like protein OS=Equus caballus OX=9796 GN=ST13 PE=2 SV=1	917	41524	35	35	5	5
370	1	F6QB61	Peptidoglycan-recognition protein OS=Equus caballus OX=9796 GN=LOC100071074 PE=3 SV=1	914	22061	32	32	9	9
370	2	F7DQG1	Peptidoglycan-recognition protein OS=Equus caballus OX=9796 GN=PGLYRP1 PE=3 SV=1	913	21712	21	21	6	6
370	3	F6QZ85	Uncharacterized protein OS=Equus caballus OX=9796 PE=4 SV=1	319	9624	10	10	3	3
371	1	O02722	Metalloproteinase inhibitor 1 OS=Equus caballus OX=9796 GN=TIMP1 PE=2 SV=1	906	23716	30	30	6	6
371		F6ZRM9	Uncharacterized protein OS=Equus caballus OX=9796 PE=4 SV=1	26	14412	1	1	1	1
372	1	F6QXY2	ARP1 actin related protein 1 homolog A OS=Equus caballus OX=9796 GN=ACTR1A PE=2 SV=1	906	42701	29	29	5	5
372		F7DZD7	ARP1 actin related protein 1 homolog B OS=Equus caballus OX=9796 GN=ACTR1B PE=3 SV=1	91	42351	1	1	1	1
373	1	F6VYL1	Uncharacterized protein OS=Equus caballus OX=9796 GN=NID2 PE=4 SV=1	900	90630	35	35	6	6
374	1	F6SN52	Eukaryotic translation initiation factor 5A OS=Equus caballus OX=9796 GN=EIF5A PE=3 SV=1	895	17845	40	40	6	6
374		F6V7L0	Eukaryotic translation initiation factor 5A OS=Equus caballus OX=9796 GN=EIF5A2 PE=3 SV=1	676	17096	30	30	4	4
374		Q4JIJ9	Eukaryotic translation initiation factor 5A (Fragment) OS=Equus caballus OX=9796 GN=EIF5A PE=4 SV=1	69	5407	5	5	2	2
375	1	F6ZQE2	Chaperonin containing TCP1 subunit 8 OS=Equus caballus OX=9796 GN=CCT8 PE=3 SV=1	888	60370	31	31	11	11
376	1	F7DEW5	Coronin OS=Equus caballus OX=9796 GN=CORO1C PE=3 SV=1	887	53988	27	27	6	6
376		F7BAP5	Coronin OS=Equus caballus OX=9796 GN=CORO6 PE=3 SV=1	27	53165	1	1	1	1
377	1	F6YHJ7	Serine/threonine kinase 10 OS=Equus caballus OX=9796 GN=STK10 PE=4 SV=1	883	111930	33	33	12	12
378	1	F6R7B4	Matrix metalloproteinase OS=Equus caballus OX=9796 GN=MMP8 PE=3 SV=1	878	53970	31	31	6	6
379	1	F6VRJ2	Hematopoietic cell-specific Lyn substrate 1 OS=Equus caballus OX=9796 GN=HCLS1 PE=4 SV=1	877	52982	41	41	8	8
380	1	F7CLY2	AP complex subunit beta OS=Equus caballus OX=9796 GN=AP1B1 PE=3 SV=1	875	104519	41	41	12	12
380	2	F6YFQ3	AP complex subunit beta OS=Equus caballus OX=9796 GN=AP2B1 PE=3 SV=1	756	106611	38	38	13	13
381	1	F7D9J2	Transketolase OS=Equus caballus OX=9796 GN=TKT PE=4 SV=1	875	65355	35	35	13	13
382	1	F6UF75	Protein S100 OS=Equus caballus OX=9796 GN=S100A4 PE=3 SV=1	868	11924	72	72	6	6
383	1	F6VTF3	Galectin OS=Equus caballus OX=9796 GN=LOC100058771 PE=4 SV=1	865	35341	26	26	7	7
384	1	F7D823	ADAM like decysin 1 OS=Equus caballus OX=9796 GN=ADAMDEC1 PE=4 SV=1	859	52694	21	21	3	3
385	1	F6RWA0	Sorting nexin 5 OS=Equus caballus OX=9796 GN=SNX5 PE=4 SV=1	844	45247	32	32	8	8
386	1	F6PTV7	CD44 antigen OS=Equus caballus OX=9796 GN=CD44 PE=4 SV=1	842	77521	25	25	2	2
386		Q05078	CD44 antigen OS=Equus caballus OX=9796 GN=CD44 PE=2 SV=1	23	39479	1	1	1	1
387	1	F7ALQ9	Coronin OS=Equus caballus OX=9796 PE=3 SV=1	839	97850	42	42	10	10
388	1	F6R5V4	Carboxypeptidase, vitellogenic like OS=Equus caballus OX=9796 GN=CPVL PE=3 SV=1	838	41426	31	31	4	4
389	1	F7BMU5	Cytidine deaminase OS=Equus caballus OX=9796 GN=CDA PE=3 SV=1	837	16399	28	28	4	4
390	1	F6U4P2	ATP-dependent 6-phosphofructokinase OS=Equus caballus OX=9796 GN=PFKP PE=3 SV=1	834	83352	37	37	12	12
390	2	F7AMM0	ATP-dependent 6-phosphofructokinase OS=Equus caballus OX=9796 GN=PFKL PE=3 SV=1	562	83524	18	18	7	7
390		F7DMB6	ATP-dependent 6-phosphofructokinase OS=Equus caballus OX=9796 GN=PFKM PE=3 SV=1	77	86055	4	4	2	2
391	1	F6WRP1	Tubulin tyrosine ligase like 12 OS=Equus caballus OX=9796 GN=TTLL12 PE=4 SV=1	834	69017	39	39	8	8
392	1	F7ALY5	Insulin like growth factor binding protein 5 OS=Equus caballus OX=9796 GN=IGFBP5 PE=4 SV=1	831	31377	36	36	4	4
393	1	F6PSB8	LIM and SH3 protein 1 OS=Equus caballus OX=9796 GN=LASP1 PE=4 SV=1	828	27532	51	51	6	6
394	1	F6U5M0	Syndecan OS=Equus caballus OX=9796 GN=SDC2 PE=3 SV=1	824	22188	17	17	2	2
395	1	F7E4G6	Heterogeneous nuclear ribonucleoprotein U OS=Equus caballus OX=9796 GN=HNRNPU PE=4 SV=1	821	67733	28	28	7	7
396	1	F7DRS2	Serpin family A member 6 OS=Equus caballus OX=9796 GN=SERPINA6 PE=3 SV=1	816	45477	22	22	4	4
397	1	F7DZB2	Zyxin OS=Equus caballus OX=9796 GN=ZYX PE=4 SV=1	813	54726	32	32	7	7
398	1	F6SAB2	Microtubule associated protein RP/EB family member 1 OS=Equus caballus OX=9796 GN=MAPRE1 PE=2 SV=1	806	30145	27	27	5	5
399	1	F7BH96	Cullin associated and neddylation dissociated 1 OS=Equus caballus OX=9796 GN=CAND1 PE=4 SV=1	806	137925	41	41	16	16
400	1	F6Z1Z7	40S ribosomal protein S3a OS=Equus caballus OX=9796 GN=RPS3A PE=3 SV=1	798	30154	42	42	7	7
401	1	F6WSL2	Uncharacterized protein OS=Equus caballus OX=9796 PE=4 SV=1	797	7803	26	26	2	2
402	1	F6VF11	Chordin like 2 OS=Equus caballus OX=9796 GN=CHRDL2 PE=4 SV=1	794	49234	26	26	6	6
403	1	F6QIB2	Serpin family E member 2 OS=Equus caballus OX=9796 GN=SERPINE2 PE=3 SV=1	783	44293	31	31	11	11
403		F7D1I8	Serpin family I member 2 OS=Equus caballus OX=9796 GN=SERPINI2 PE=3 SV=1	121	46007	3	3	1	1
404	1	F6PPE5	Adaptor protein, phosphotyrosine interacting with PH domain and leucine zipper 1 OS=Equus caballus OX=9796 GN=APPL1 PE=4 SV=1	782	74846	28	28	11	11
405	1	F6UN85	Carboxylic ester hydrolase OS=Equus caballus OX=9796 GN=LOC100050992 PE=3 SV=1	777	61988	52	52	2	2
405		F6PRI5	Carboxylic ester hydrolase OS=Equus caballus OX=9796 GN=LOC100051065 PE=3 SV=1	399	62283	28	28	1	1
406	1	F7CPV2	Chloride intracellular channel protein OS=Equus caballus OX=9796 GN=CLIC5 PE=3 SV=1	776	28488	41	41	6	6
407	1	F6VSL0	GTP-binding nuclear protein Ran OS=Equus caballus OX=9796 PE=3 SV=1	775	20124	38	38	6	6
408	1	F6Q698	Major vault protein OS=Equus caballus OX=9796 GN=MVP PE=4 SV=1	770	99353	29	29	24	24
409	1	F6YTB8	Metalloendopeptidase OS=Equus caballus OX=9796 GN=BMP1 PE=3 SV=1	766	109539	12	12	1	1
410	1	F7AWX3	Uncharacterized protein OS=Equus caballus OX=9796 PE=4 SV=1	761	16973	25	25	6	6
411	1	F7DGX8	Cartilage acidic protein 1 OS=Equus caballus OX=9796 GN=CRTAC1 PE=4 SV=1	760	71576	34	34	8	8
412	1	F7CHR2	Platelet activating factor acetylhydrolase 1b catalytic subunit 2 OS=Equus caballus OX=9796 GN=PAFAH1B2 PE=2 SV=1	752	25784	29	29	4	4
413	1	F7DCS5	AP-2 complex subunit alpha OS=Equus caballus OX=9796 GN=AP2A1 PE=3 SV=1	749	101696	39	39	14	14
413	2	F7CVC4	AP-2 complex subunit alpha OS=Equus caballus OX=9796 GN=AP2A2 PE=3 SV=1	461	102045	25	25	10	10
414	1	F6UQI3	26S proteasome non-ATPase regulatory subunit 2 OS=Equus caballus OX=9796 GN=PSMD2 PE=3 SV=1	745	101279	25	25	6	6
415	1	F6W1S0	Resistin OS=Equus caballus OX=9796 GN=RETN PE=4 SV=1	744	7807	18	18	5	5
416	1	F7D2U1	Phospholipase B-like OS=Equus caballus OX=9796 GN=PLBD1 PE=3 SV=1	738	64085	19	19	4	4
417	1	F6Z6Q7	T-complex protein 1 subunit delta OS=Equus caballus OX=9796 GN=CCT4 PE=3 SV=1	734	54176	30	30	13	13
417	2	F6UH83	Chaperonin containing TCP1 subunit 5 OS=Equus caballus OX=9796 GN=CCT5 PE=2 SV=1	668	60193	30	30	9	9
418	1	F6Y6E7	Neutrophil cytosolic factor 4 OS=Equus caballus OX=9796 GN=NCF4 PE=4 SV=1	727	39211	23	23	7	7
419	1	Q8HZM6	Annexin A1 OS=Equus caballus OX=9796 GN=ANXA1 PE=2 SV=3	726	38998	20	20	5	5
419		F7A0T0	Annexin OS=Equus caballus OX=9796 GN=LOC100146487 PE=3 SV=1	334	17640	10	10	2	2
420	1	F6S5Y3	Acidic leucine-rich nuclear phosphoprotein 32 family member E-like protein OS=Equus caballus OX=9796 GN=ANP32E PE=2 SV=1	725	30569	26	26	8	8
421	1	F6RX36	Macrophage receptor with collagenous structure OS=Equus caballus OX=9796 GN=MARCO PE=4 SV=1	720	52944	21	21	5	5
422	1	F6RKT2	Actin-related protein 2/3 complex subunit OS=Equus caballus OX=9796 GN=ARPC1B PE=3 SV=1	712	41685	21	21	6	6
423	1	F6QDQ1	Uncharacterized protein OS=Equus caballus OX=9796 PE=4 SV=1	708	37249	25	25	2	2
424	1	F6ZEJ2	HGF activator OS=Equus caballus OX=9796 GN=HGFAC PE=3 SV=1	705	57720	26	26	7	7
425	1	F6TLN5	Glycerol-3-phosphate dehydrogenase [NAD(+)] OS=Equus caballus OX=9796 GN=GPD1 PE=3 SV=1	699	38162	29	29	16	16
426	1	F6PVJ6	Osteoglycin OS=Equus caballus OX=9796 GN=OGN PE=4 SV=1	696	34384	47	47	9	9
427	1	F6YYI3	Protein S100 OS=Equus caballus OX=9796 GN=S100A8 PE=3 SV=1	683	10443	40	40	8	8
427		F6S8H1	Uncharacterized protein OS=Equus caballus OX=9796 GN=LOC100061631 PE=3 SV=1	32	10331	3	3	1	1
428	1	F6SS69	Alpha-L-fucosidase 1 OS=Equus caballus OX=9796 GN=FUCA1 PE=4 SV=1	679	51245	42	42	7	7
429	1	F7BBD0	Heat shock protein family B (small) member 6 OS=Equus caballus OX=9796 GN=HSPB6 PE=3 SV=1	670	15342	38	38	4	4
430	1	F7BTK9	Family with sequence similarity 129 member A OS=Equus caballus OX=9796 GN=FAM129A PE=4 SV=1	670	84034	13	13	3	3
431	1	F6T3E4	Coagulation factor XI OS=Equus caballus OX=9796 GN=F11 PE=3 SV=1	663	72238	34	34	5	5
432	1	F7DWN5	G protein subunit alpha i2 OS=Equus caballus OX=9796 GN=GNAI2 PE=4 SV=1	661	36682	25	25	5	5
432	2	F7B435	G protein subunit alpha i3 OS=Equus caballus OX=9796 GN=GNAI3 PE=4 SV=1	262	41336	14	14	4	4
432		F7C7W3	G protein subunit alpha i1 OS=Equus caballus OX=9796 GN=GNAI1 PE=4 SV=1	216	35285	11	11	3	3
432		F6ZUY5	G protein subunit alpha o1 OS=Equus caballus OX=9796 GN=GNAO1 PE=4 SV=1	148	40595	9	9	2	2
432		F6UV90	G protein subunit alpha transducin 3 OS=Equus caballus OX=9796 GN=GNAT3 PE=4 SV=1	72	40876	3	3	1	1
433	1	F6XBR8	Heme binding protein 1 OS=Equus caballus OX=9796 GN=HEBP1 PE=4 SV=1	656	18264	20	20	5	5
434	1	F6PWV8	Serpin family H member 1 OS=Equus caballus OX=9796 GN=SERPINH1 PE=3 SV=1	652	46507	15	15	4	4
435	1	F6U9W6	Tyrosine-protein phosphatase non-receptor type OS=Equus caballus OX=9796 GN=PTPN6 PE=3 SV=1	652	67876	25	25	8	8
436	1	F7CQM8	Protein kinase C OS=Equus caballus OX=9796 GN=PRKCD PE=3 SV=1	649	77708	26	26	10	10
436		F6WA17	Protein kinase C OS=Equus caballus OX=9796 GN=PRKCQ PE=3 SV=1	121	83131	4	4	1	1
437	1	F6PI70	Uncharacterized protein OS=Equus caballus OX=9796 PE=4 SV=1	647	10324	40	40	3	3
437	2	F6WJI6	Uncharacterized protein OS=Equus caballus OX=9796 PE=4 SV=1	402	12448	28	28	3	3
437		F6R2W0	Uncharacterized protein OS=Equus caballus OX=9796 PE=4 SV=1	270	9623	17	17	1	1
437		F7BQW2	Uncharacterized protein OS=Equus caballus OX=9796 PE=4 SV=1	75	13543	6	6	1	1
438	1	F7BPX8	Cathepsin V OS=Equus caballus OX=9796 GN=CTSV PE=3 SV=1	644	37827	23	23	5	5
439	1	F6VK89	CD14 molecule OS=Equus caballus OX=9796 GN=CD14 PE=4 SV=1	644	38996	22	22	4	4
440	1	F7CY72	Coatomer subunit gamma OS=Equus caballus OX=9796 GN=COPG1 PE=3 SV=1	641	99109	33	33	7	7
440		F6ZRB3	Coatomer subunit gamma OS=Equus caballus OX=9796 GN=COPG2 PE=3 SV=1	178	97260	6	6	1	1
441	1	F6SYR7	Synaptotagmin binding cytoplasmic RNA interacting protein OS=Equus caballus OX=9796 GN=SYNCRIP PE=4 SV=1	640	48479	29	29	6	6
441	2	F7BA08	Heterogeneous nuclear ribonucleoprotein R OS=Equus caballus OX=9796 GN=HNRNPR PE=4 SV=1	440	71168	14	14	3	3
442	1	F7BH47	Collagen type V alpha 2 chain OS=Equus caballus OX=9796 GN=COL5A2 PE=4 SV=1	632	146000	22	22	4	4
443	1	F6T1A4	Uncharacterized protein OS=Equus caballus OX=9796 GN=RPL12 PE=3 SV=1	627	17992	25	25	7	7
443		F6Z421	Uncharacterized protein OS=Equus caballus OX=9796 GN=LOC100059021 PE=3 SV=1	465	21680	18	18	6	6
443		F6SJG0	Uncharacterized protein OS=Equus caballus OX=9796 PE=3 SV=1	31	14250	1	1	1	1
444	1	F6UGD6	Dynamin 2 OS=Equus caballus OX=9796 GN=DNM2 PE=3 SV=1	626	93062	26	26	11	11
444		F6UGB8	Dynamin 2 OS=Equus caballus OX=9796 GN=DNM2 PE=3 SV=1	605	92650	25	25	10	10
444		F7CV64	Dynamin 1 OS=Equus caballus OX=9796 GN=DNM1 PE=3 SV=1	126	96787	10	10	4	4
444		F6PLW0	Dynamin 3 OS=Equus caballus OX=9796 GN=DNM3 PE=3 SV=1	125	84383	6	6	3	3
445	1	F6YLI2	Secretogranin III OS=Equus caballus OX=9796 GN=SCG3 PE=4 SV=1	626	53554	42	42	7	7
446	1	F6U3I9	Uncharacterized protein OS=Equus caballus OX=9796 GN=LOC100070235 PE=4 SV=1	625	281710	26	26	12	12
446		F6TWU0	Uncharacterized protein OS=Equus caballus OX=9796 PE=4 SV=1	280	107371	11	11	4	4
447	1	F6Q8B3	RAB7A, member RAS oncogene family OS=Equus caballus OX=9796 GN=RAB7A PE=4 SV=1	623	23726	25	25	6	6
448	1	F7B497	Coatomer subunit alpha OS=Equus caballus OX=9796 GN=COPA PE=4 SV=1	623	139797	25	25	9	9
449	1	F6XLG0	Purine nucleoside phosphorylase OS=Equus caballus OX=9796 GN=LOC100058767 PE=3 SV=1	621	32228	20	20	7	7
449	2	F6QME0	Uncharacterized protein OS=Equus caballus OX=9796 PE=4 SV=1	508	25586	16	16	6	6
449		F7AZD1	Purine nucleoside phosphorylase OS=Equus caballus OX=9796 GN=LOC100072612 PE=3 SV=1	379	32135	11	11	4	4
449		F7DY67	Purine nucleoside phosphorylase OS=Equus caballus OX=9796 PE=3 SV=1	278	30605	11	11	4	4
450	1	F7D8L9	Argininosuccinate synthase 1 OS=Equus caballus OX=9796 GN=ASS1 PE=3 SV=1	619	46889	32	32	10	10
451	1	F6V4X0	Vav guanine nucleotide exchange factor 1 OS=Equus caballus OX=9796 GN=VAV1 PE=4 SV=1	619	91574	18	18	5	5
451		F7BA56	Vav guanine nucleotide exchange factor 3 OS=Equus caballus OX=9796 GN=VAV3 PE=4 SV=1	54	88618	4	4	3	3
452	1	F7DHW2	Galactokinase 1 OS=Equus caballus OX=9796 GN=GALK1 PE=4 SV=1	616	42442	16	16	5	5
453	1	F6YZP7	Coatomer subunit beta OS=Equus caballus OX=9796 GN=COPB1 PE=4 SV=1	615	108211	29	29	10	10
454	1	F6Z3X5	Apolipoprotein B receptor OS=Equus caballus OX=9796 GN=APOBR PE=4 SV=1	615	102424	20	20	11	11
455	1	F6YNM7	Prolyl endopeptidase OS=Equus caballus OX=9796 GN=PREP PE=4 SV=1	605	79779	17	17	6	6
456	1	F7C819	S-methyl-5~-thioadenosine phosphorylase OS=Equus caballus OX=9796 GN=LOC100065392 PE=3 SV=1	605	31631	9	9	2	2
457	1	F7D0Q8	Neutrophil cytosolic factor 1 OS=Equus caballus OX=9796 GN=NCF1 PE=4 SV=1	604	34327	23	23	6	6
458	1	F7DFM3	40S ribosomal protein S4 OS=Equus caballus OX=9796 GN=RPS4X PE=3 SV=1	600	29676	23	23	6	6
458	2	F6X7U7	40S ribosomal protein S4 OS=Equus caballus OX=9796 GN=LOC100053416 PE=3 SV=1	279	29953	13	13	4	4
458		P55832	40S ribosomal protein S4 (Fragment) OS=Equus caballus OX=9796 GN=RPS4 PE=2 SV=1	440	22151	15	15	4	4
459	1	P14452	Fibrinogen alpha chain (Fragment) OS=Equus caballus OX=9796 GN=FGA PE=1 SV=1	597	1516	26	26	1	1
460	1	F7DE18	Coiled-coil domain containing 80 OS=Equus caballus OX=9796 GN=CCDC80 PE=4 SV=1	596	108815	26	26	8	8
461	1	F7C456	Uncharacterized protein OS=Equus caballus OX=9796 PE=4 SV=1	592	71777	21	21	5	5
462	1	F6Y044	Diaphanous related formin 1 OS=Equus caballus OX=9796 GN=DIAPH1 PE=4 SV=1	591	134412	26	26	11	11
463	1	F6R8T8	Uncharacterized protein OS=Equus caballus OX=9796 GN=ACY1 PE=4 SV=1	590	46169	22	22	5	5
464	1	F7CL92	Glutamine--fructose-6-phosphate transaminase 1 OS=Equus caballus OX=9796 GN=GFPT1 PE=4 SV=1	587	79560	14	14	4	4
464	2	F6Z640	Glutamine-fructose-6-phosphate transaminase 2 OS=Equus caballus OX=9796 GN=GFPT2 PE=4 SV=1	296	77850	14	14	4	4
465	1	F6VQL3	Leukocyte cell derived chemotaxin 2 OS=Equus caballus OX=9796 GN=LECT2 PE=4 SV=1	584	14935	26	26	2	2
466	1	F7A1C3	Sorbitol dehydrogenase OS=Equus caballus OX=9796 GN=SORD PE=4 SV=1	583	38626	26	26	8	8
467	1	F6QPI5	Transportin 1 OS=Equus caballus OX=9796 GN=TNPO1 PE=4 SV=1	581	99062	15	15	6	6
467	2	F7D587	Transportin 2 OS=Equus caballus OX=9796 GN=TNPO2 PE=4 SV=1	536	101953	17	17	5	5
468	1	F6RM82	Protein S100 OS=Equus caballus OX=9796 GN=S100A9 PE=3 SV=1	576	14898	27	27	4	4
468		F6SG30	Uncharacterized protein OS=Equus caballus OX=9796 GN=LOC100061663 PE=3 SV=1	454	17250	14	14	1	1
469	1	F6TMF6	Prenylcysteine oxidase 1 OS=Equus caballus OX=9796 GN=PCYOX1 PE=4 SV=1	576	46749	21	21	4	4
470	1	F7CBN0	Alcohol dehydrogenase (NADP+)-like protein OS=Equus caballus OX=9796 GN=AKR1A1 PE=2 SV=1	576	36854	23	23	7	7
471	1	F6XSN2	Chaperonin containing TCP1 subunit 7 OS=Equus caballus OX=9796 GN=CCT7 PE=3 SV=1	573	59625	26	26	13	13
472	1	F7ALV0	Thioredoxin OS=Equus caballus OX=9796 GN=TXN PE=4 SV=1	568	11070	15	15	2	2
473	1	H9GZR5	Uncharacterized protein OS=Equus caballus OX=9796 GN=VPS26A PE=4 SV=1	568	38172	20	20	6	6
473		F6X917	Uncharacterized protein OS=Equus caballus OX=9796 PE=4 SV=1	496	38114	16	16	5	5
474	1	F6SN62	DEAD-box helicase 3, X-linked OS=Equus caballus OX=9796 GN=DDX3X PE=3 SV=1	566	72020	21	21	9	9
475	1	F7CQA4	Laminin subunit gamma 1 OS=Equus caballus OX=9796 GN=LAMC1 PE=4 SV=1	561	177978	28	28	8	8
476	1	F6V2B6	Charged multivesicular body protein 4B OS=Equus caballus OX=9796 GN=CHMP4B PE=3 SV=1	558	18083	14	14	2	2
476		F6U218	Charged multivesicular body protein 4C OS=Equus caballus OX=9796 GN=CHMP4C PE=3 SV=1	318	26346	7	7	1	1
477	1	F6RLT8	Calpain small subunit 1 OS=Equus caballus OX=9796 GN=CAPNS1 PE=4 SV=1	556	28196	33	33	7	7
478	1	F7B187	Collectin subfamily member 12 OS=Equus caballus OX=9796 GN=COLEC12 PE=4 SV=1	553	79681	38	38	8	8
479	1	F7C555	5-aminoimidazole-4-carboxamide ribonucleotide formyltransferase/IMP cyclohydrolase OS=Equus caballus OX=9796 GN=ATIC PE=3 SV=1	545	64440	24	24	7	7
480	1	P02791	Ferritin light chain OS=Equus caballus OX=9796 GN=FTL PE=1 SV=4	542	20079	10	10	2	2
481	1	F7AUY9	Ribosomal protein S27a OS=Equus caballus OX=9796 GN=RPS27A PE=4 SV=1	540	19938	31	31	5	5
481		A0A0B4J1C5	Uncharacterized protein OS=Equus caballus OX=9796 GN=UBA52 PE=4 SV=1	501	15004	29	29	3	3
482	1	F6R449	Proteasome 26S subunit, ATPase 3 OS=Equus caballus OX=9796 GN=PSMC3 PE=3 SV=1	536	48533	23	23	4	4
483	1	F7C3N9	Aldehyde dehydrogenase family 16 member A1 OS=Equus caballus OX=9796 GN=ALDH16A1 PE=3 SV=1	528	86022	20	20	7	7
484	1	F6Y739	Uncharacterized protein OS=Equus caballus OX=9796 GN=RPS2 PE=3 SV=1	524	31526	27	27	8	8
485	1	F6TVA0	5~-nucleotidase, cytosolic II OS=Equus caballus OX=9796 GN=NT5C2 PE=4 SV=1	522	65681	12	12	8	8
486	1	F7DB59	Platelet activating factor acetylhydrolase 1b catalytic subunit 3 OS=Equus caballus OX=9796 GN=PAFAH1B3 PE=4 SV=1	520	25905	16	16	2	2
487	1	F6YZ44	Heterogeneous nuclear ribonucleoprotein A1 OS=Equus caballus OX=9796 GN=HNRNPA1 PE=4 SV=1	514	38894	20	20	7	7
487		F7A868	Uncharacterized protein OS=Equus caballus OX=9796 GN=LOC100054206 PE=4 SV=1	194	34482	8	8	4	4
487		F6Y467	Uncharacterized protein OS=Equus caballus OX=9796 PE=4 SV=1	47	19262	1	1	1	1
488	1	F7B9D3	Uncharacterized protein OS=Equus caballus OX=9796 GN=PTMA PE=4 SV=1	514	12221	14	14	1	1
489	1	F6YQ45	SPARC like 1 OS=Equus caballus OX=9796 GN=SPARCL1 PE=4 SV=1	510	75638	22	22	3	3
490	1	F7CR22	Coatomer subunit delta OS=Equus caballus OX=9796 GN=ARCN1 PE=3 SV=1	507	57588	20	20	8	8
491	1	F6WE40	Amyloid beta precursor protein binding family B member 1 interacting protein OS=Equus caballus OX=9796 GN=APBB1IP PE=4 SV=1	507	72681	25	25	5	5
491		F6WEM4	Amyloid beta precursor protein binding family B member 1 interacting protein OS=Equus caballus OX=9796 GN=APBB1IP PE=4 SV=1	236	72998	18	18	4	4
492	1	F6YZJ4	Heat shock protein family A (Hsp70) member 4 OS=Equus caballus OX=9796 GN=HSPA4 PE=3 SV=1	505	95449	19	19	8	8
492		F6Z9A2	Heat shock protein family H (Hsp110) member 1 OS=Equus caballus OX=9796 GN=HSPH1 PE=3 SV=1	228	97664	9	9	2	2
492		F6Q7Y7	Heat shock protein family A (Hsp70) member 4 like OS=Equus caballus OX=9796 GN=HSPA4L PE=3 SV=1	215	95977	8	8	2	2
493	1	F6SRH3	Fibulin 5 OS=Equus caballus OX=9796 GN=FBLN5 PE=4 SV=1	504	52596	36	36	5	5
494	1	F7AYW3	Serine/threonine-protein phosphatase OS=Equus caballus OX=9796 GN=PPP1CC PE=3 SV=1	499	35620	30	30	9	9
494		F6R8R0	Serine/threonine-protein phosphatase OS=Equus caballus OX=9796 GN=PPP1CA PE=3 SV=1	459	36312	29	29	8	8
494		F6ULH7	Serine/threonine-protein phosphatase OS=Equus caballus OX=9796 GN=PPP1CB PE=3 SV=1	338	37614	23	23	7	7
495	1	F6WUK8	Lysophospholipase I OS=Equus caballus OX=9796 GN=LYPLA1 PE=4 SV=1	496	18962	13	13	3	3
496	1	F6TRQ6	Spondin 1 OS=Equus caballus OX=9796 GN=SPON1 PE=4 SV=1	496	80742	22	22	4	4
497	1	F6RGZ9	Cytoplasmic FMR1 interacting protein 2 OS=Equus caballus OX=9796 GN=CYFIP2 PE=4 SV=1	490	147461	21	21	11	11
497		F6SLX2	Cytoplasmic FMR1 interacting protein 1 OS=Equus caballus OX=9796 GN=CYFIP1 PE=4 SV=1	310	146583	16	16	7	7
498	1	A0A1L1R2Y5	Selenoprotein P OS=Equus caballus OX=9796 GN=SELENOP PE=4 SV=1	489	44418	29	29	5	5
499	1	F6TLB5	Fascin OS=Equus caballus OX=9796 GN=FSCN1 PE=3 SV=1	477	55742	16	16	4	4
499		F6PZ95	Fascin OS=Equus caballus OX=9796 GN=FSCN2 PE=3 SV=1	72	55464	2	2	1	1
500	1	F6SNV2	Uncharacterized protein OS=Equus caballus OX=9796 GN=HNRNPC PE=4 SV=1	476	32449	19	19	5	5
501	1	F7DE75	NSF attachment protein alpha OS=Equus caballus OX=9796 GN=NAPA PE=4 SV=1	473	33595	18	18	5	5
502	1	F6T5Q6	Serine/threonine kinase receptor associated protein OS=Equus caballus OX=9796 GN=STRAP PE=4 SV=1	470	38747	14	14	4	4
503	1	F7DG10	ATPase H+ transporting accessory protein 1 OS=Equus caballus OX=9796 GN=ATP6AP1 PE=4 SV=1	467	52593	33	33	4	4
504	1	F7BND9	Protein S100 OS=Equus caballus OX=9796 GN=S100A11 PE=3 SV=1	465	11510	22	22	4	4
505	1	F6R950	Proliferating cell nuclear antigen OS=Equus caballus OX=9796 GN=PCNA PE=2 SV=1	462	29102	22	22	4	4
506	1	F7DD35	Dynactin subunit 1 OS=Equus caballus OX=9796 GN=DCTN1 PE=4 SV=1	460	142300	11	11	4	4
507	1	F6QDH0	Ribosomal protein L19 OS=Equus caballus OX=9796 GN=RPL19 PE=3 SV=1	457	23434	9	9	2	2
508	1	F7AN24	Anthrax toxin receptor 2 OS=Equus caballus OX=9796 GN=ANTXR2 PE=4 SV=1	456	53863	27	27	4	4
509	1	F6QP45	Collectin subfamily member 11 OS=Equus caballus OX=9796 GN=COLEC11 PE=4 SV=1	454	28877	11	11	2	2
510	1	F7CC77	Nucleosome assembly protein 1 like 1 OS=Equus caballus OX=9796 GN=NAP1L1 PE=3 SV=1	452	45621	18	18	6	6
510	2	F6TPP7	Nucleosome assembly protein 1 like 4 OS=Equus caballus OX=9796 GN=NAP1L4 PE=3 SV=1	73	42841	5	5	2	2
511	1	F6TZ46	Small nuclear ribonucleoprotein D3 polypeptide OS=Equus caballus OX=9796 GN=SNRPD3 PE=4 SV=1	452	14021	12	12	4	4
512	1	F6Z278	Copine 3 OS=Equus caballus OX=9796 GN=CPNE3 PE=4 SV=1	449	60470	22	22	10	10
512		F6TDX5	Copine 8 OS=Equus caballus OX=9796 GN=CPNE8 PE=4 SV=1	111	65058	8	8	1	1
513	1	F6VTS1	Phospholipase A1 member A OS=Equus caballus OX=9796 GN=PLA1A PE=3 SV=1	448	50869	25	25	7	7
514	1	F6WUU4	ATPase H+ transporting V1 subunit E1 OS=Equus caballus OX=9796 GN=ATP6V1E1 PE=3 SV=1	444	26241	18	18	3	3
514		F6ZMJ5	ATPase H+ transporting V1 subunit E2 OS=Equus caballus OX=9796 GN=ATP6V1E2 PE=3 SV=1	115	26053	9	9	1	1
515	1	F6TTP1	Uncharacterized protein OS=Equus caballus OX=9796 PE=4 SV=1	435	15044	14	14	4	4
516	1	F6YGC8	Uncharacterized protein OS=Equus caballus OX=9796 PE=4 SV=1	434	13831	17	17	4	4
517	1	F6UII9	UDP-N-acetylglucosamine pyrophosphorylase 1 like 1 OS=Equus caballus OX=9796 GN=UAP1L1 PE=4 SV=1	432	42860	19	19	9	9
518	1	F6Z230	Protein S100 OS=Equus caballus OX=9796 GN=S100A12 PE=3 SV=1	430	10819	21	21	4	4
519	1	H9GZQ2	Uncharacterized protein OS=Equus caballus OX=9796 PE=4 SV=1	427	10453	10	10	1	1
520	1	F7BHB6	Peptidyl arginine deiminase 4 OS=Equus caballus OX=9796 GN=PADI4 PE=4 SV=1	427	74979	22	22	9	9
520		F6SLZ9	Kinesin family member 26B OS=Equus caballus OX=9796 GN=KIF26B PE=3 SV=1	82	203243	3	3	1	1
521	1	F6ULU9	Uncharacterized protein OS=Equus caballus OX=9796 GN=LOC100055584 PE=3 SV=1	426	17675	10	10	2	2
522	1	F7BTP3	Seryl-tRNA synthetase OS=Equus caballus OX=9796 GN=SARS PE=4 SV=1	424	61910	11	11	2	2
523	1	F6VYI5	Neurobeachin like 2 OS=Equus caballus OX=9796 GN=NBEAL2 PE=4 SV=1	423	304493	16	16	16	16
524	1	F6T8Y6	Neutrophil cytosolic factor 2 OS=Equus caballus OX=9796 GN=NCF2 PE=4 SV=1	420	59839	26	26	9	9
525	1	F6TNR4	ABI family member 3 binding protein OS=Equus caballus OX=9796 GN=ABI3BP PE=4 SV=1	418	90214	13	13	3	3
526	1	F7BV78	Osteoclast stimulating factor 1 OS=Equus caballus OX=9796 GN=OSTF1 PE=4 SV=1	418	22727	25	25	6	6
527	1	F6PH57	Actin-related protein 2/3 complex subunit 4 OS=Equus caballus OX=9796 GN=ARPC4 PE=3 SV=1	417	19768	18	18	3	3
528	1	F6PZY1	Tropomodulin 3 OS=Equus caballus OX=9796 GN=TMOD3 PE=4 SV=1	407	39748	22	22	6	6
529	1	Q2QLB2	Testin OS=Equus caballus OX=9796 GN=TES PE=3 SV=1	407	49723	12	12	4	4
530	1	F7ATK9	Histamine N-methyltransferase OS=Equus caballus OX=9796 GN=HNMT PE=4 SV=1	402	33700	19	19	5	5
531	1	F7A860	Galectin OS=Equus caballus OX=9796 GN=LGALS3 PE=4 SV=1	402	25236	24	24	6	6
532	1	F7ASU6	Selenium binding protein 1 OS=Equus caballus OX=9796 GN=SELENBP1 PE=4 SV=1	401	53294	11	11	4	4
533	1	F6TXZ9	Uncharacterized protein OS=Equus caballus OX=9796 GN=RPS25 PE=4 SV=1	401	15076	13	13	2	2
534	1	F6RTH9	Collagen type I alpha 2 chain OS=Equus caballus OX=9796 GN=COL1A2 PE=4 SV=1	400	128512	16	16	4	4
535	1	F6Y426	Nucleobindin 2 OS=Equus caballus OX=9796 GN=NUCB2 PE=4 SV=1	398	50376	12	12	4	4
536	1	F7C8H5	Rho GTPase activating protein 4 OS=Equus caballus OX=9796 GN=ARHGAP4 PE=4 SV=1	396	105632	11	11	7	7
537	1	F6U0H9	Aconitase 1 OS=Equus caballus OX=9796 GN=ACO1 PE=3 SV=1	396	94662	14	14	5	5
538	1	F6Q369	Proteasome subunit alpha type OS=Equus caballus OX=9796 GN=PSMA8 PE=3 SV=1	395	27980	12	12	2	2
539	1	F7CZV6	Aldehyde dehydrogenase 7 family member A1 OS=Equus caballus OX=9796 GN=ALDH7A1 PE=3 SV=1	395	55902	10	10	4	4
540	1	F7APF6	Uncharacterized protein OS=Equus caballus OX=9796 GN=AHNAK PE=4 SV=1	394	16397	10	10	3	3
541	1	F6ZX61	60S ribosomal protein L13 OS=Equus caballus OX=9796 GN=RPL13 PE=3 SV=1	393	24391	15	15	3	3
542	1	F6XX28	Alanyl-tRNA synthetase OS=Equus caballus OX=9796 GN=AARS PE=3 SV=1	391	107759	16	16	9	9
543	1	F6U8F1	Formin like 1 OS=Equus caballus OX=9796 GN=FMNL1 PE=4 SV=1	391	123280	13	13	6	6
544	1	F6ZY40	Lamin A/C OS=Equus caballus OX=9796 GN=LMNA PE=3 SV=1	391	74330	20	20	6	6
545	1	F6ZPY1	EF-hand domain family member D2 OS=Equus caballus OX=9796 GN=EFHD2 PE=4 SV=1	389	15825	10	10	4	4
545		F6YYY0	Uncharacterized protein OS=Equus caballus OX=9796 GN=EFHD1 PE=4 SV=1	93	15886	3	3	1	1
546	1	F6SMR2	Clathrin light chain OS=Equus caballus OX=9796 GN=CLTA PE=3 SV=1	389	25518	20	20	7	7
546		F6XVZ1	TBC1 domain family member 8B OS=Equus caballus OX=9796 GN=TBC1D8B PE=4 SV=1	79	124552	3	3	1	1
547	1	F6VQZ8	Dynein cytoplasmic 1 intermediate chain 2 OS=Equus caballus OX=9796 GN=DYNC1I2 PE=4 SV=1	389	71030	14	14	4	4
548	1	F6SVX5	Beta-microseminoprotein OS=Equus caballus OX=9796 GN=MSMP PE=3 SV=1	388	15633	12	12	1	1
549	1	F6S666	Insulin-like growth factor II OS=Equus caballus OX=9796 GN=IGF2 PE=3 SV=1	387	20356	16	16	2	2
550	1	F6X756	Eukaryotic translation elongation factor 1 beta 2 OS=Equus caballus OX=9796 GN=EEF1B2 PE=3 SV=1	385	17598	15	15	3	3
551	1	F7BN14	IFI30, lysosomal thiol reductase OS=Equus caballus OX=9796 GN=IFI30 PE=4 SV=1	383	24026	16	16	3	3
552	1	F6TZS9	Triosephosphate isomerase OS=Equus caballus OX=9796 GN=TPI1 PE=3 SV=1	383	26979	18	18	5	5
553	1	F7BLU1	Ribosomal protein S15a OS=Equus caballus OX=9796 GN=RPS15A PE=3 SV=1	380	14944	15	15	3	3
553		F6TAF2	Uncharacterized protein OS=Equus caballus OX=9796 PE=3 SV=1	250	14783	10	10	2	2
554	1	F6WKI2	Glutamate-cysteine ligase modifier subunit OS=Equus caballus OX=9796 GN=GCLM PE=4 SV=1	379	26341	7	7	1	1
555	1	B2L109	Glycogen [starch] synthase OS=Equus caballus OX=9796 GN=GYS1 PE=2 SV=1	379	84641	12	12	6	6
556	1	F6YBQ6	Ribosomal protein L30 OS=Equus caballus OX=9796 GN=RPL30 PE=3 SV=1	378	12947	16	16	5	5
557	1	F7DX98	Protein kinase cAMP-dependent type I regulatory subunit alpha OS=Equus caballus OX=9796 GN=PRKAR1A PE=2 SV=1	372	42964	18	18	5	5
558	1	F6RTD6	Uncharacterized protein OS=Equus caballus OX=9796 GN=HNRNPL PE=4 SV=1	372	56104	13	13	4	4
559	1	F6YUU0	Uncharacterized protein OS=Equus caballus OX=9796 PE=3 SV=1	372	41432	14	14	6	6
559	2	F7BWL2	Mitogen-activated protein kinase kinase 1 OS=Equus caballus OX=9796 GN=MAP2K1 PE=3 SV=1	288	41021	14	14	5	5
560	1	F6WE31	Actin-related protein 2/3 complex subunit 3 OS=Equus caballus OX=9796 GN=ARPC3 PE=2 SV=1	371	20761	19	19	5	5
560		F7B381	Uncharacterized protein OS=Equus caballus OX=9796 GN=ARPC3 PE=4 SV=1	357	7822	18	18	4	4
561	1	F7CBN7	Microtubule associated protein 1S OS=Equus caballus OX=9796 GN=MAP1S PE=4 SV=1	370	109293	13	13	6	6
562	1	F7D854	Catalase OS=Equus caballus OX=9796 GN=CAT PE=3 SV=1	363	57547	10	10	4	4
563	1	F6QXW2	Phosphatidylethanolamine binding protein 1 OS=Equus caballus OX=9796 GN=PEBP1 PE=4 SV=1	363	21439	6	6	3	3
564	1	H9GZW3	Uncharacterized protein OS=Equus caballus OX=9796 GN=SGTA PE=4 SV=1	362	23614	11	11	2	2
565	1	F6VPC9	Microfibril associated protein 2 OS=Equus caballus OX=9796 GN=MFAP2 PE=4 SV=1	359	20898	12	12	1	1
566	1	F6PMR8	Mitogen-activated protein kinase OS=Equus caballus OX=9796 GN=MAPK1 PE=4 SV=1	359	37673	23	23	6	6
566	2	F7C0M6	Mitogen-activated protein kinase OS=Equus caballus OX=9796 GN=MAPK3 PE=3 SV=1	292	42468	22	22	6	6
566		F6WM48	Mitogen-activated protein kinase kinase kinase 3 OS=Equus caballus OX=9796 GN=MAP3K3 PE=4 SV=1	43	70979	2	2	1	1
567	1	F6Q4L3	DEAD-box helicase 17 OS=Equus caballus OX=9796 GN=DDX17 PE=3 SV=1	357	71247	14	14	5	5
567		F6ZKZ4	DEAD-box helicase 5 OS=Equus caballus OX=9796 GN=DDX5 PE=3 SV=1	241	76513	10	10	2	2
568	1	F6RX11	Ribosomal protein S20 OS=Equus caballus OX=9796 GN=RPS20 PE=3 SV=1	357	13478	10	10	3	3
569	1	F6Y9C0	RAB11A, member RAS oncogene family OS=Equus caballus OX=9796 GN=RAB11A PE=4 SV=1	355	23339	19	19	5	5
569		F6V2P8	RAB25, member RAS oncogene family OS=Equus caballus OX=9796 GN=RAB25 PE=4 SV=1	86	23596	3	3	1	1
570	1	F6VSD4	X-prolyl aminopeptidase 1 OS=Equus caballus OX=9796 GN=XPNPEP1 PE=3 SV=1	354	74394	19	19	6	6
571	1	F7DK60	Adaptor related protein complex 2 mu 1 subunit OS=Equus caballus OX=9796 GN=AP2M1 PE=3 SV=1	353	49913	11	11	7	7
572	1	F6TNE1	Ribosomal protein S5 OS=Equus caballus OX=9796 GN=RPS5 PE=3 SV=1	348	23033	18	18	3	3
573	1	F7E284	Asporin OS=Equus caballus OX=9796 GN=ASPN PE=3 SV=1	347	42650	20	20	3	3
574	1	F6UCN5	Uridine phosphorylase OS=Equus caballus OX=9796 GN=UPP1 PE=3 SV=1	346	33520	10	10	4	4
575	1	F6W773	Glutaminyl-peptide cyclotransferase OS=Equus caballus OX=9796 GN=QPCT PE=4 SV=1	346	41199	12	12	3	3
576	1	F7D4Z0	Meteorin like, glial cell differentiation regulator OS=Equus caballus OX=9796 GN=METRNL PE=4 SV=1	345	28992	17	17	2	2
577	1	F6Z3G3	40S ribosomal protein S24 OS=Equus caballus OX=9796 GN=RPS24 PE=3 SV=1	338	15185	11	11	2	2
578	1	F6RPZ5	RAB2A, member RAS oncogene family OS=Equus caballus OX=9796 GN=RAB2A PE=4 SV=1	338	22026	10	10	3	3
578	2	F7AWD2	RAB2B, member RAS oncogene family OS=Equus caballus OX=9796 GN=RAB2B PE=2 SV=1	255	24520	7	7	2	2
579	1	F6YWS5	Proteasome 26S subunit, ATPase 2 OS=Equus caballus OX=9796 GN=PSMC2 PE=3 SV=1	333	49016	15	15	5	5
580	1	F7BKK5	Glutathione S-transferase OS=Equus caballus OX=9796 GN=GSTM3 PE=3 SV=1	331	27288	12	12	4	4
580		F6SA20	Uncharacterized protein OS=Equus caballus OX=9796 GN=LOC100058290 PE=4 SV=1	238	26182	5	5	1	1
581	1	F6WYZ3	Thioredoxin like 1 OS=Equus caballus OX=9796 GN=TXNL1 PE=4 SV=1	326	29228	15	15	5	5
582	1	F6TEI8	Profilin OS=Equus caballus OX=9796 PE=3 SV=1	323	15219	12	12	3	3
583	1	F7BBH3	Proteasome 26S subunit, non-ATPase 5 OS=Equus caballus OX=9796 GN=PSMD5 PE=4 SV=1	322	56223	10	10	4	4
584	1	F6Z563	S100 calcium binding protein P OS=Equus caballus OX=9796 GN=S100P PE=4 SV=1	318	10695	15	15	2	2
585	1	F6QUY7	Nuclear casein kinase and cyclin dependent kinase substrate 1 OS=Equus caballus OX=9796 GN=NUCKS1 PE=4 SV=1	316	27278	8	8	3	3
586	1	F6TM03	NCK associated protein 1 like OS=Equus caballus OX=9796 GN=NCKAP1L PE=4 SV=1	316	131167	10	10	8	8
587	1	F6SQ49	Spermine synthase OS=Equus caballus OX=9796 GN=SMS PE=4 SV=1	314	40636	18	18	8	8
588	1	F7CK08	Small nuclear ribonucleoprotein D2 polypeptide OS=Equus caballus OX=9796 GN=SNRPD2 PE=4 SV=1	312	13632	13	13	5	5
589	1	F6QCV1	Core histone macro-H2A OS=Equus caballus OX=9796 GN=H2AFY PE=4 SV=1	312	39836	14	14	5	5
589		F7E3F2	Core histone macro-H2A OS=Equus caballus OX=9796 GN=H2AFY2 PE=4 SV=1	52	40349	1	1	1	1
590	1	F6PM70	Arachidonate 5-lipoxygenase OS=Equus caballus OX=9796 GN=ALOX5 PE=3 SV=1	310	77857	9	9	4	4
591	1	F6Y2A4	Uncharacterized protein OS=Equus caballus OX=9796 PE=4 SV=1	309	26556	16	16	1	1
592	1	F6YRF3	SH3 domain containing GRB2 like, endophilin B1 OS=Equus caballus OX=9796 GN=SH3GLB1 PE=4 SV=1	307	38607	6	6	2	2
593	1	F6PU05	Eukaryotic translation termination factor 1 OS=Equus caballus OX=9796 GN=ETF1 PE=4 SV=1	305	46022	11	11	2	2
594	1	F6ZTQ7	Kazal type serine peptidase inhibitor domain 1 OS=Equus caballus OX=9796 GN=KAZALD1 PE=4 SV=1	304	33937	17	17	2	2
595	1	Q6EAS5	1,4-alpha-glucan-branching enzyme OS=Equus caballus OX=9796 GN=GBE1 PE=1 SV=1	302	80384	10	10	3	3
596	1	F6Y0G5	Periostin OS=Equus caballus OX=9796 GN=POSTN PE=4 SV=1	302	93598	13	13	4	4
597	1	F7BFM4	Ribosomal protein OS=Equus caballus OX=9796 GN=RPL10A PE=3 SV=1	301	24786	18	18	4	4
598	1	F6W0E0	Non-specific serine/threonine protein kinase OS=Equus caballus OX=9796 GN=PAK2 PE=4 SV=1	297	58310	11	11	6	6
598		F7AM77	Non-specific serine/threonine protein kinase OS=Equus caballus OX=9796 GN=PAK1 PE=4 SV=1	141	60786	4	4	2	2
598		F7DUQ5	Non-specific serine/threonine protein kinase OS=Equus caballus OX=9796 GN=PAK3 PE=4 SV=1	48	60898	2	2	2	2
599	1	F7DEN7	Uncharacterized protein OS=Equus caballus OX=9796 GN=CNPY2 PE=4 SV=1	297	21009	6	6	1	1
600	1	H9GZZ0	Uncharacterized protein OS=Equus caballus OX=9796 PE=4 SV=1	296	13824	14	14	2	2
601	1	F6RMA4	Ribosomal protein L15 OS=Equus caballus OX=9796 GN=RPL15 PE=3 SV=1	296	24245	12	12	4	4
601		F6UXQ3	Ribosomal protein L15 OS=Equus caballus OX=9796 PE=3 SV=1	140	24274	7	7	3	3
602	1	F7A497	Maestro heat like repeat family member 1 OS=Equus caballus OX=9796 GN=MROH1 PE=4 SV=1	295	185629	8	8	4	4
603	1	F6PUW3	Maltase-glucoamylase OS=Equus caballus OX=9796 GN=MGAM PE=3 SV=1	295	211748	11	11	4	4
604	1	F6S243	Macrophage migration inhibitory factor OS=Equus caballus OX=9796 GN=MIF PE=4 SV=1	292	12566	18	18	2	2
605	1	F6YZX2	Ribosomal protein S19 OS=Equus caballus OX=9796 GN=RPS19 PE=4 SV=1	290	16606	14	14	4	4
606	1	F7BGG8	Splicing factor 3b subunit 3 OS=Equus caballus OX=9796 GN=SF3B3 PE=4 SV=1	289	136561	8	8	6	6
607	1	F6XI92	Bridging integrator 2 OS=Equus caballus OX=9796 GN=BIN2 PE=4 SV=1	288	62131	11	11	8	8
607	2	F7CPT0	Bridging integrator 1 OS=Equus caballus OX=9796 GN=BIN1 PE=4 SV=1	40	62337	2	2	2	2
607		F6ZFV7	Amphiphysin OS=Equus caballus OX=9796 GN=AMPH PE=4 SV=1	35	68351	1	1	1	1
608	1	F7BXK6	N-acylsphingosine amidohydrolase 1 OS=Equus caballus OX=9796 GN=ASAH1 PE=4 SV=1	288	45234	10	10	3	3
609	1	F6YJR6	Uncharacterized protein OS=Equus caballus OX=9796 GN=RPL18 PE=4 SV=1	288	21693	10	10	4	4
610	1	F6RKC6	Uncharacterized protein OS=Equus caballus OX=9796 PE=4 SV=1	287	34152	14	14	6	6
611	1	F6QF58	60S ribosomal protein L6 OS=Equus caballus OX=9796 PE=3 SV=1	282	30001	15	15	4	4
612	1	F7CKI0	DnaJ heat shock protein family (Hsp40) member B1 OS=Equus caballus OX=9796 GN=DNAJB1 PE=4 SV=1	280	29196	4	4	1	1
613	1	F7CAJ8	Lipase E, hormone sensitive type OS=Equus caballus OX=9796 GN=LIPE PE=4 SV=1	280	114113	10	10	8	8
614	1	F7B9X5	RELA proto-oncogene, NF-kB subunit OS=Equus caballus OX=9796 GN=RELA PE=4 SV=1	279	60515	10	10	4	4
615	1	F6VC90	Uncharacterized protein OS=Equus caballus OX=9796 PE=4 SV=1	277	10931	13	13	1	1
616	1	F6XS05	S-formylglutathione hydrolase OS=Equus caballus OX=9796 GN=ESD PE=3 SV=1	274	31955	17	17	5	5
617	1	F6REN5	SH3 domain containing GRB2 like 1, endophilin A2 OS=Equus caballus OX=9796 GN=SH3GL1 PE=4 SV=1	273	40162	11	11	2	2
618	1	F7A7E6	Vacuolar protein sorting 4 homolog B OS=Equus caballus OX=9796 GN=VPS4B PE=3 SV=1	273	49459	7	7	3	3
619	1	F6YLB4	OTU deubiquitinase, ubiquitin aldehyde binding 1 OS=Equus caballus OX=9796 GN=OTUB1 PE=4 SV=1	272	29595	11	11	4	4
620	1	F6X8D2	Caspase-1 OS=Equus caballus OX=9796 GN=CASP1 PE=3 SV=1	271	45641	16	16	6	6
621	1	F7CMB4	Glycyl-tRNA synthetase OS=Equus caballus OX=9796 GN=GARS PE=4 SV=1	269	80192	8	8	3	3
622	1	F7CPZ3	Calsyntenin 1 OS=Equus caballus OX=9796 GN=CLSTN1 PE=4 SV=1	269	106400	8	8	2	2
623	1	F6VQ14	Uncharacterized protein OS=Equus caballus OX=9796 GN=RPLP1 PE=3 SV=1	268	11655	20	20	2	2
623		F7CQ43	Uncharacterized protein OS=Equus caballus OX=9796 PE=3 SV=1	158	11273	12	12	1	1
624	1	F6S3F4	Copine 1 OS=Equus caballus OX=9796 GN=CPNE1 PE=4 SV=1	263	55816	15	15	8	8
625	1	F7DCH4	Calponin OS=Equus caballus OX=9796 GN=CNN3 PE=3 SV=1	262	36522	10	10	1	1
626	1	F6X0P8	Kinesin-like protein OS=Equus caballus OX=9796 GN=KIF5B PE=3 SV=1	262	105975	11	11	5	5
626		F6WDQ1	Kinesin family member 5A OS=Equus caballus OX=9796 GN=KIF5A PE=3 SV=1	219	117840	6	6	1	1
627	1	F6U3T9	Uncharacterized protein OS=Equus caballus OX=9796 GN=RPL5 PE=3 SV=1	262	35396	9	9	4	4
628	1	F7DGY6	Receptor expression-enhancing protein OS=Equus caballus OX=9796 GN=REEP5 PE=3 SV=1	261	17436	5	5	2	2
629	1	F7C883	Y-box binding protein 1 OS=Equus caballus OX=9796 GN=YBX1 PE=4 SV=1	260	30978	7	7	3	3
629		F6RGJ5	Uncharacterized protein OS=Equus caballus OX=9796 PE=4 SV=1	105	24244	4	4	2	2
630	1	F6SRF3	Beta-1,4-galactosyltransferase 1 OS=Equus caballus OX=9796 GN=B4GALT1 PE=4 SV=1	257	31028	18	18	1	1
631	1	F6QJC7	Interleukin enhancer binding factor 3 OS=Equus caballus OX=9796 GN=ILF3 PE=4 SV=1	257	95725	7	7	4	4
632	1	F7AB03	Granulin precursor OS=Equus caballus OX=9796 GN=GRN PE=4 SV=1	256	68169	13	13	5	5
632		P80930	Antimicrobial peptide eNAP-1 (Fragment) OS=Equus caballus OX=9796 PE=1 SV=1	209	5457	4	4	1	1
633	1	F6UXK2	Valyl-tRNA synthetase OS=Equus caballus OX=9796 GN=VARS PE=3 SV=1	255	141610	15	15	4	4
634	1	F7DBH3	Src kinase associated phosphoprotein 2 OS=Equus caballus OX=9796 GN=SKAP2 PE=4 SV=1	253	41358	6	6	6	6
635	1	F7ACJ1	Pleckstrin OS=Equus caballus OX=9796 GN=PLEK PE=4 SV=1	252	40429	6	6	2	2
636	1	F6VEA3	Proteasome subunit alpha type OS=Equus caballus OX=9796 GN=PSMA5 PE=3 SV=1	252	26565	6	6	2	2
637	1	Q9TUL9	Metalloproteinase inhibitor 3 OS=Equus caballus OX=9796 GN=TIMP3 PE=2 SV=1	250	24815	13	13	5	5
638	1	Q6W8P9	Aldo-keto reductase family 1 member C23-like protein OS=Equus caballus OX=9796 GN=PGFS PE=1 SV=1	249	37415	16	16	5	5
638		F6REU5	Uncharacterized protein OS=Equus caballus OX=9796 GN=LOC100070616 PE=4 SV=1	202	37456	10	10	3	3
638		F6U2T8	Uncharacterized protein OS=Equus caballus OX=9796 GN=LOC100070501 PE=4 SV=1	82	37129	7	7	2	2
638		F6QZ61	Uncharacterized protein OS=Equus caballus OX=9796 PE=4 SV=1	68	35106	5	5	1	1
638		F6QYV5	Uncharacterized protein OS=Equus caballus OX=9796 GN=LOC100070528 PE=4 SV=1	42	37423	3	3	2	2
639	1	F6TMT6	Eukaryotic translation initiation factor 3 subunit L OS=Equus caballus OX=9796 GN=EIF3L PE=3 SV=1	249	66882	5	5	3	3
640	1	F6VX41	Ribosomal protein L4 OS=Equus caballus OX=9796 GN=RPL4 PE=4 SV=1	248	48929	12	12	4	4
641	1	F7CTR2	Nicotinate phosphoribosyltransferase OS=Equus caballus OX=9796 GN=NAPRT PE=4 SV=1	247	50492	9	9	4	4
642	1	F6VS95	Protein disulfide isomerase family A member 6 OS=Equus caballus OX=9796 GN=PDIA6 PE=3 SV=1	247	48467	10	10	3	3
643	1	F6UB53	Ribosomal protein L11 OS=Equus caballus OX=9796 GN=RPL11 PE=3 SV=1	247	20507	12	12	3	3
644	1	F6VWK4	Heterogeneous nuclear ribonucleoprotein A3 OS=Equus caballus OX=9796 GN=HNRNPA3 PE=4 SV=1	247	37087	15	15	5	5
645	1	F7BVG5	Neuroblastoma suppressor of tumorigenicity 1 OS=Equus caballus OX=9796 GN=LOC100071893 PE=3 SV=1	246	19914	18	18	3	3
646	1	F7B0V7	Renin binding protein OS=Equus caballus OX=9796 GN=RENBP PE=4 SV=1	246	48184	9	9	3	3
647	1	F6URN9	NAD-dependent protein deacetylase OS=Equus caballus OX=9796 GN=SIRT2 PE=3 SV=1	245	43275	8	8	3	3
648	1	F6RHE9	Uncharacterized protein OS=Equus caballus OX=9796 GN=SYNE1 PE=4 SV=1	245	1016561	9	9	9	9
648		F7A103	Uncharacterized protein OS=Equus caballus OX=9796 GN=SYNE1 PE=4 SV=1	239	885991	8	8	8	8
648		F6ZM96	Uncharacterized protein OS=Equus caballus OX=9796 GN=SYNE1 PE=4 SV=1	28	130601	1	1	1	1
649	1	F6UCB3	Uncharacterized protein OS=Equus caballus OX=9796 PE=4 SV=1	245	27026	7	7	1	1
650	1	F6RKM7	Ribosomal protein L22 OS=Equus caballus OX=9796 GN=RPL22 PE=4 SV=1	245	14807	7	7	3	3
651	1	F6UI02	RAB31, member RAS oncogene family OS=Equus caballus OX=9796 GN=RAB31 PE=4 SV=1	244	21736	8	8	2	2
652	1	F6TJG2	Nephroblastoma overexpressed OS=Equus caballus OX=9796 GN=NOV PE=4 SV=1	244	41478	6	6	2	2
653	1	F6TB54	Napsin A aspartic peptidase OS=Equus caballus OX=9796 GN=NAPSA PE=3 SV=1	243	43490	12	12	3	3
654	1	F6UV62	Myeloid cell nuclear differentiation antigen OS=Equus caballus OX=9796 GN=MNDA PE=4 SV=1	243	48434	7	7	4	4
655	1	F7DW15	40S ribosomal protein S8 OS=Equus caballus OX=9796 GN=RPS8 PE=3 SV=1	243	22453	7	7	2	2
656	1	F7DQY2	Methylthioribose-1-phosphate isomerase 1 OS=Equus caballus OX=9796 GN=MRI1 PE=3 SV=1	242	32391	7	7	4	4
657	1	F6VJF5	Melanoma-derived growth regulatory protein precursor OS=Equus caballus OX=9796 GN=MIA PE=4 SV=1	242	14687	15	15	3	3
658	1	F7B9G0	Programmed cell death 6 interacting protein OS=Equus caballus OX=9796 GN=PDCD6IP PE=4 SV=1	240	96885	11	11	5	5
659	1	F6ZXV3	Basic leucine zipper and W2 domains 1 OS=Equus caballus OX=9796 GN=BZW1 PE=4 SV=1	240	48184	13	13	7	7
659		F6YVP2	Basic leucine zipper and W2 domains 2 OS=Equus caballus OX=9796 GN=BZW2 PE=4 SV=1	88	48996	5	5	3	3
660	1	F7B570	Actin-related protein 2/3 complex subunit 5 OS=Equus caballus OX=9796 GN=ARPC5 PE=3 SV=1	239	16587	10	10	2	2
661	1	F7A2C5	Histone-lysine N-methyltransferase OS=Equus caballus OX=9796 GN=SETD7 PE=3 SV=1	239	39471	7	7	2	2
662	1	F6XAY6	Uncharacterized protein OS=Equus caballus OX=9796 GN=SET PE=3 SV=1	238	29814	10	10	3	3
663	1	F6X0W1	Phosphoinositide phospholipase C OS=Equus caballus OX=9796 GN=PLCG2 PE=4 SV=1	235	148982	10	10	9	9
664	1	F6XJR7	Cysteine and glycine rich protein 1 OS=Equus caballus OX=9796 GN=CSRP1 PE=4 SV=1	232	21403	11	11	6	6
665	1	F6V2H7	Programmed cell death 4 OS=Equus caballus OX=9796 GN=PDCD4 PE=4 SV=1	231	52137	9	9	4	4
666	1	F6UJZ8	Prolylcarboxypeptidase OS=Equus caballus OX=9796 GN=PRCP PE=4 SV=1	230	50645	7	7	1	1
667	1	F6RN56	Uncharacterized protein OS=Equus caballus OX=9796 PE=4 SV=1	228	35433	8	8	4	4
668	1	F7BR88	Tyrosine-protein kinase OS=Equus caballus OX=9796 GN=SYK PE=3 SV=1	228	72304	6	6	3	3
669	1	Q5VI84	Angiogenin OS=Equus caballus OX=9796 GN=ANG PE=2 SV=1	228	16798	17	17	3	3
670	1	F6PRU6	Uncharacterized protein OS=Equus caballus OX=9796 PE=3 SV=1	226	124410	12	12	5	5
670		F6QYI5	Myosin IE OS=Equus caballus OX=9796 GN=MYO1E PE=3 SV=1	119	125812	7	7	2	2
671	1	F7APS1	Uncharacterized protein OS=Equus caballus OX=9796 GN=LOC100050835 PE=4 SV=1	225	11116	4	4	1	1
672	1	H9GZM1	Growth arrest specific 6 OS=Equus caballus OX=9796 GN=GAS6 PE=4 SV=1	224	54455	9	9	2	2
673	1	F6QFQ3	Plexin domain containing 2 OS=Equus caballus OX=9796 GN=PLXDC2 PE=4 SV=1	223	44394	5	5	1	1
674	1	F6RGT4	alpha-1,2-Mannosidase OS=Equus caballus OX=9796 GN=MAN1A1 PE=3 SV=1	223	69742	12	12	4	4
675	1	F6SBI2	ATPase H+ transporting V1 subunit D OS=Equus caballus OX=9796 GN=ATP6V1D PE=2 SV=1	222	28327	7	7	3	3
676	1	F6YPQ9	Uncharacterized protein OS=Equus caballus OX=9796 GN=PLEKHO2 PE=4 SV=1	222	53334	13	13	5	5
677	1	F6WHS9	Laminin subunit beta 1 OS=Equus caballus OX=9796 GN=LAMB1 PE=4 SV=1	220	200822	10	10	4	4
678	1	F7A5X2	Uncharacterized protein LOC100049813 precursor OS=Equus caballus OX=9796 GN=C15H2orf40 PE=4 SV=1	218	17042	10	10	2	2
679	1	F7A7L3	ADAMTS like 4 OS=Equus caballus OX=9796 GN=ADAMTSL4 PE=4 SV=1	217	92871	7	7	1	1
680	1	F6UGK7	Pyrroline-5-carboxylate reductase OS=Equus caballus OX=9796 GN=PYCR3 PE=3 SV=1	215	26016	6	6	4	4
681	1	F7E4N9	Collagen triple helix repeat containing 1 OS=Equus caballus OX=9796 GN=CTHRC1 PE=4 SV=1	215	26940	8	8	3	3
682	1	F7CTT2	Interferon regulatory factor 3 OS=Equus caballus OX=9796 GN=IRF3 PE=3 SV=1	213	47219	6	6	1	1
683	1	F6YM24	N-acetylneuraminate synthase OS=Equus caballus OX=9796 GN=NANS PE=4 SV=1	213	35796	10	10	4	4
684	1	F7DA17	Transglutaminase 2 OS=Equus caballus OX=9796 GN=TGM2 PE=4 SV=1	212	78616	11	11	2	2
685	1	F6TGG7	Phosphatidylinositol-4-phosphate 5-kinase type 1 alpha OS=Equus caballus OX=9796 GN=PIP5K1A PE=4 SV=1	210	96190	5	5	1	1
686	1	F6X633	ADAM metallopeptidase with thrombospondin type 1 motif 2 OS=Equus caballus OX=9796 GN=ADAMTS2 PE=4 SV=1	210	133162	11	11	2	2
687	1	F6ZMT2	V-type proton ATPase subunit G OS=Equus caballus OX=9796 GN=ATP6V1G1 PE=3 SV=1	210	13529	5	5	1	1
688	1	F6Y0Q6	Aldehyde dehydrogenase 1 family member A3 OS=Equus caballus OX=9796 GN=ALDH1A3 PE=3 SV=1	209	56859	11	11	6	6
689	1	F6Y5R3	Thrombospondin 2 OS=Equus caballus OX=9796 GN=THBS2 PE=4 SV=1	209	134258	9	9	5	5
690	1	F7DBJ7	40S ribosomal protein S7 OS=Equus caballus OX=9796 GN=RPS7 PE=3 SV=1	208	19548	15	15	4	4
691	1	F7AXI9	Peroxiredoxin 6 OS=Equus caballus OX=9796 GN=PRDX6 PE=4 SV=1	207	25194	10	10	3	3
692	1	F6V9Q3	40S ribosomal protein S6 OS=Equus caballus OX=9796 GN=RPS6 PE=3 SV=1	206	28832	6	6	2	2
693	1	F6PR02	Phospholipase A2 OS=Equus caballus OX=9796 GN=PLA2G4A PE=4 SV=1	206	85801	5	5	4	4
693		O77793	Cytosolic phospholipase A2 OS=Equus caballus OX=9796 GN=PLA2G4A PE=2 SV=1	68	85913	1	1	1	1
694	1	F7E2C7	Cytokine receptor like factor 3 OS=Equus caballus OX=9796 GN=CRLF3 PE=4 SV=1	205	45230	5	5	2	2
695	1	F6X9Y1	Ankyrin repeat domain 44 OS=Equus caballus OX=9796 GN=ANKRD44 PE=4 SV=1	204	109110	7	7	7	7
695		F6XKD7	Ankyrin repeat domain 44 OS=Equus caballus OX=9796 GN=ANKRD44 PE=4 SV=1	191	108932	6	6	6	6
696	1	F7A9G6	Phosphoglycerate dehydrogenase OS=Equus caballus OX=9796 GN=PHGDH PE=3 SV=1	201	53265	6	6	3	3
697	1	F7C127	Glypican 1 OS=Equus caballus OX=9796 GN=GPC1 PE=3 SV=1	201	48772	9	9	3	3
698	1	F6VDU3	SAP domain containing ribonucleoprotein OS=Equus caballus OX=9796 GN=SARNP PE=2 SV=1	201	23629	5	5	2	2
699	1	F6ZYU6	Far upstream element binding protein 1 OS=Equus caballus OX=9796 GN=FUBP1 PE=4 SV=1	200	67974	5	5	5	5
699	2	F7A984	KH-type splicing regulatory protein OS=Equus caballus OX=9796 GN=KHSRP PE=4 SV=1	99	70079	2	2	2	2
699		F7BEY7	Far upstream element binding protein 3 OS=Equus caballus OX=9796 GN=FUBP3 PE=4 SV=1	37	52440	1	1	1	1
700	1	F6T1Q7	G protein signaling modulator 3 OS=Equus caballus OX=9796 GN=GPSM3 PE=4 SV=1	199	18105	5	5	3	3
701	1	F6WTL6	Protein kinase C substrate 80K-H OS=Equus caballus OX=9796 GN=PRKCSH PE=4 SV=1	197	61078	15	15	2	2
702	1	F7CDJ8	Ribosomal protein S9 OS=Equus caballus OX=9796 GN=RPS9 PE=3 SV=1	197	22635	14	14	5	5
703	1	F7BKI9	Toll interacting protein OS=Equus caballus OX=9796 GN=TOLLIP PE=4 SV=1	197	29268	8	8	2	2
704	1	F7CS30	Caveolae associated protein 1 OS=Equus caballus OX=9796 GN=CAVIN1 PE=4 SV=1	196	43354	5	5	2	2
705	1	F6V1V8	CD109 molecule OS=Equus caballus OX=9796 GN=CD109 PE=4 SV=1	195	159638	10	10	4	4
706	1	F6VGG1	40S ribosomal protein S12 OS=Equus caballus OX=9796 GN=RPS12 PE=3 SV=1	194	14905	13	13	4	4
707	1	F7BD89	Secretion associated Ras related GTPase 1A OS=Equus caballus OX=9796 GN=SAR1A PE=3 SV=1	193	22509	6	6	1	1
708	1	F6VCE9	Delta-aminolevulinic acid dehydratase OS=Equus caballus OX=9796 GN=ALAD PE=3 SV=1	192	36453	3	3	2	2
709	1	F6Y4I1	UTP--glucose-1-phosphate uridylyltransferase OS=Equus caballus OX=9796 GN=UGP2 PE=3 SV=1	191	56324	6	6	6	6
710	1	F7BJL9	Guanylate binding protein family member 6 OS=Equus caballus OX=9796 GN=GBP6 PE=4 SV=1	190	71885	5	5	3	3
711	1	F6YNL9	Integrin beta OS=Equus caballus OX=9796 GN=ITGB2 PE=3 SV=1	190	88427	4	4	4	4
711		F6TXW5	Integrin beta OS=Equus caballus OX=9796 GN=ITGB5 PE=3 SV=1	72	88373	1	1	1	1
712	1	F7C177	Splicing factor proline and glutamine rich OS=Equus caballus OX=9796 GN=SFPQ PE=4 SV=1	190	48896	9	9	5	5
713	1	F6SER6	Cell division cycle 37 OS=Equus caballus OX=9796 GN=CDC37 PE=4 SV=1	190	43964	8	8	3	3
714	1	F6QUD4	WAS protein family member 2 OS=Equus caballus OX=9796 GN=WASF2 PE=4 SV=1	189	54838	5	5	2	2
715	1	F7BNS1	Phosphoinositide-3-kinase adaptor protein 1 OS=Equus caballus OX=9796 GN=PIK3AP1 PE=4 SV=1	189	80301	3	3	2	2
716	1	F7A9B0	SEC24 homolog D, COPII coat complex component OS=Equus caballus OX=9796 GN=SEC24D PE=4 SV=1	187	114238	5	5	2	2
717	1	F7AA69	TROVE domain family member 2 OS=Equus caballus OX=9796 GN=TROVE2 PE=4 SV=1	187	61263	5	5	2	2
718	1	F7B3L3	Uncharacterized protein OS=Equus caballus OX=9796 GN=RPL27A PE=3 SV=1	186	16550	5	5	2	2
719	1	F7D8K7	60S ribosomal protein L27 OS=Equus caballus OX=9796 GN=RPL27 PE=3 SV=1	186	15788	7	7	1	1
720	1	F7C081	Dihydrodiol dehydrogenase OS=Equus caballus OX=9796 GN=DHDH PE=4 SV=1	184	36774	9	9	3	3
721	1	F7ANR3	Proteasome subunit alpha type OS=Equus caballus OX=9796 GN=PSMA3 PE=3 SV=1	183	28644	8	8	2	2
722	1	F7ASE1	Interleukin 1 receptor accessory protein OS=Equus caballus OX=9796 GN=IL1RAP PE=4 SV=1	183	66843	13	13	2	2
723	1	F6UQV4	Autophagy related 7 OS=Equus caballus OX=9796 GN=ATG7 PE=4 SV=1	182	78907	7	7	5	5
724	1	F6ZEE0	Uncharacterized protein OS=Equus caballus OX=9796 PE=4 SV=1	181	52432	9	9	2	2
725	1	H9GZQ3	Uncharacterized protein OS=Equus caballus OX=9796 PE=4 SV=1	181	11279	10	10	1	1
726	1	F6T7J1	Beta-hexosaminidase OS=Equus caballus OX=9796 GN=HEXA PE=3 SV=1	180	60899	8	8	2	2
727	1	F6SD54	Chordin like 1 OS=Equus caballus OX=9796 GN=CHRDL1 PE=4 SV=1	180	53118	6	6	1	1
728	1	F6UAB7	Protein kinase cAMP-dependent type II regulatory subunit beta OS=Equus caballus OX=9796 GN=PRKAR2B PE=4 SV=1	179	32230	2	2	1	1
729	1	F6W1N4	Uncharacterized protein OS=Equus caballus OX=9796 GN=PIGR PE=4 SV=1	179	84264	6	6	6	6
730	1	F6RT71	Eukaryotic translation initiation factor 5 OS=Equus caballus OX=9796 GN=EIF5 PE=4 SV=1	177	49434	6	6	3	3
731	1	F6ZZA7	Tyrosine-protein kinase OS=Equus caballus OX=9796 GN=CSK PE=3 SV=1	177	51014	6	6	3	3
731		F6RRJ4	Tyrosine-protein kinase OS=Equus caballus OX=9796 GN=FRK PE=3 SV=1	41	45368	2	2	1	1
732	1	F6PV25	Integral membrane protein 2B OS=Equus caballus OX=9796 GN=ITM2B PE=4 SV=1	176	30802	11	11	3	3
733	1	F7DS56	Ribosomal protein S13 OS=Equus caballus OX=9796 GN=RPS13 PE=3 SV=1	176	17212	11	11	3	3
734	1	F6X8P4	Eukaryotic translation initiation factor 3 subunit H OS=Equus caballus OX=9796 GN=EIF3H PE=2 SV=1	175	40074	4	4	2	2
735	1	F6YMM5	Transglutaminase 3 OS=Equus caballus OX=9796 GN=TGM3 PE=4 SV=1	175	77161	4	4	4	4
736	1	F6WJB5	Proteasome 26S subunit, ATPase 1 OS=Equus caballus OX=9796 GN=PSMC1 PE=3 SV=1	175	49322	7	7	2	2
737	1	F7CMY7	Oxidative stress responsive 1 OS=Equus caballus OX=9796 GN=OXSR1 PE=4 SV=1	175	58257	4	4	2	2
738	1	F7CE87	Uncharacterized protein OS=Equus caballus OX=9796 PE=4 SV=1	175	74637	3	3	2	2
739	1	F6WTF1	Calcium/calmodulin dependent protein kinase kinase 1 OS=Equus caballus OX=9796 GN=CAMKK1 PE=4 SV=1	175	55657	4	4	3	3
740	1	F6X2I3	Biotinidase OS=Equus caballus OX=9796 GN=BTD PE=4 SV=1	174	59430	3	3	1	1
741	1	F7C1Y3	Stabilin 1 OS=Equus caballus OX=9796 GN=STAB1 PE=4 SV=1	174	286601	7	7	4	4
742	1	F6ZSQ2	Uteroglobin OS=Equus caballus OX=9796 GN=SCGB1A1 PE=4 SV=1	174	9922	20	20	2	2
742		F6R1I4	Uteroglobin OS=Equus caballus OX=9796 GN=SCGB1A1 PE=4 SV=1	172	9907	19	19	1	1
743	1	F6V2X7	Procollagen-lysine,2-oxoglutarate 5-dioxygenase 1 OS=Equus caballus OX=9796 GN=PLOD1 PE=4 SV=1	173	84106	9	9	4	4
744	1	F6VEH6	Small nuclear ribonucleoprotein-associated protein OS=Equus caballus OX=9796 GN=SNRPB PE=3 SV=1	173	24765	9	9	3	3
745	1	F7CFS8	Ubiquitin like modifier activating enzyme 7 OS=Equus caballus OX=9796 GN=UBA7 PE=3 SV=1	171	112807	9	9	5	5
746	1	F6SYI2	Crystallin alpha B OS=Equus caballus OX=9796 GN=CRYAB PE=3 SV=1	171	19983	7	7	4	4
747	1	F7AQJ9	Erythrocyte membrane protein band 4.1 like 2 OS=Equus caballus OX=9796 GN=EPB41L2 PE=4 SV=1	168	111768	8	8	4	4
747		F7BID9	Erythrocyte membrane protein band 4.1 like 2 OS=Equus caballus OX=9796 GN=EPB41L2 PE=4 SV=1	161	112982	7	7	3	3
747		F7AQH1	Erythrocyte membrane protein band 4.1 like 2 OS=Equus caballus OX=9796 GN=EPB41L2 PE=4 SV=1	159	84155	6	6	2	2
748	1	F6VK74	Methionyl-tRNA synthetase OS=Equus caballus OX=9796 GN=MARS PE=3 SV=1	168	102081	9	9	3	3
749	1	F7B1E3	NudC domain containing 2 OS=Equus caballus OX=9796 GN=NUDCD2 PE=4 SV=1	168	17820	6	6	3	3
750	1	F6YUH7	Huntingtin interacting protein 1 related OS=Equus caballus OX=9796 GN=HIP1R PE=4 SV=1	167	116820	5	5	4	4
751	1	F7AS57	Proteasome activator subunit 2 OS=Equus caballus OX=9796 GN=PSME2 PE=4 SV=1	167	27529	7	7	2	2
752	1	F6SHH7	Septin 2 OS=Equus caballus OX=9796 GN=SEPT2 PE=3 SV=1	166	41755	5	5	2	2
753	1	F6S327	FLII, actin remodeling protein OS=Equus caballus OX=9796 GN=FLII PE=4 SV=1	166	143589	4	4	3	3
754	1	F6ZPR9	Uncharacterized protein OS=Equus caballus OX=9796 GN=ASL PE=3 SV=1	164	52248	7	7	5	5
755	1	F6UN96	Protein phosphatase 1 regulatory subunit 12A OS=Equus caballus OX=9796 GN=PPP1R12A PE=4 SV=1	164	118843	5	5	5	5
756	1	F7CPI8	Uncharacterized protein OS=Equus caballus OX=9796 GN=PSMD9 PE=4 SV=1	162	24644	10	10	3	3
757	1	F7C4D4	Glucosidase II alpha subunit OS=Equus caballus OX=9796 GN=GANAB PE=3 SV=1	162	106917	5	5	3	3
758	1	F6PR57	Insulin like growth factor 1 OS=Equus caballus OX=9796 GN=IGF1 PE=3 SV=1	161	21233	6	6	1	1
759	1	F6X5J6	Adenylosuccinate lyase OS=Equus caballus OX=9796 GN=ADSL PE=3 SV=1	161	54620	10	10	6	6
760	1	F7E481	Uncharacterized protein OS=Equus caballus OX=9796 PE=4 SV=1	160	13331	4	4	2	2
760		F6TMI0	Uncharacterized protein OS=Equus caballus OX=9796 PE=4 SV=1	122	9201	2	2	1	1
761	1	F7BK61	Grancalcin OS=Equus caballus OX=9796 GN=GCA PE=4 SV=1	160	24720	6	6	3	3
762	1	F7CIZ6	Septin 6 OS=Equus caballus OX=9796 GN=SEPT6 PE=3 SV=1	159	50005	10	10	3	3
762		F7E306	Septin 11 OS=Equus caballus OX=9796 GN=SEPT11 PE=3 SV=1	123	49638	9	9	2	2
763	1	F6SX98	Fructose-bisphosphate aldolase OS=Equus caballus OX=9796 GN=ALDOA PE=3 SV=1	157	41601	4	4	2	2
764	1	F6W1A9	Importin subunit alpha OS=Equus caballus OX=9796 GN=KPNA3 PE=3 SV=1	157	55559	6	6	3	3
764	2	F7BYE2	Importin subunit alpha OS=Equus caballus OX=9796 GN=KPNA4 PE=3 SV=1	77	55491	3	3	2	2
765	1	F6XE64	Eukaryotic translation initiation factor 3 subunit A OS=Equus caballus OX=9796 GN=EIF3A PE=3 SV=1	157	162648	6	6	5	5
765		F7DU11	Acylglycerol kinase OS=Equus caballus OX=9796 GN=AGK PE=4 SV=1	30	47542	1	1	1	1
766	1	F7DW21	Phosphoribosylformylglycinamidine synthase OS=Equus caballus OX=9796 GN=PFAS PE=3 SV=1	156	145688	10	10	7	7
767	1	F7D2Z3	Paxillin OS=Equus caballus OX=9796 GN=PXN PE=4 SV=1	156	51618	8	8	4	4
768	1	H9GZS7	LFNG O-fucosylpeptide 3-beta-N-acetylglucosaminyltransferase OS=Equus caballus OX=9796 GN=LFNG PE=4 SV=1	156	36108	9	9	3	3
769	1	F6SA09	Ubiquitin like modifier activating enzyme 6 OS=Equus caballus OX=9796 GN=UBA6 PE=4 SV=1	155	116771	8	8	7	7
770	1	F6QQQ5	Coatomer protein complex subunit zeta 1 OS=Equus caballus OX=9796 GN=COPZ1 PE=2 SV=1	155	20242	6	6	4	4
771	1	F6QSX9	Legumain OS=Equus caballus OX=9796 GN=LGMN PE=4 SV=1	154	49668	9	9	2	2
772	1	F6SIZ6	Phosphoribosyl pyrophosphate synthetase 1 OS=Equus caballus OX=9796 GN=PRPS1 PE=2 SV=1	153	35353	7	7	3	3
772	2	F6XCZ2	Phosphoribosyl pyrophosphate synthetase 2 OS=Equus caballus OX=9796 GN=PRPS2 PE=4 SV=1	151	30735	8	8	3	3
772		F6TAG7	Phosphoribosyl pyrophosphate synthetase 1-like 1 OS=Equus caballus OX=9796 GN=PRPS1L1 PE=4 SV=1	67	35234	3	3	1	1
773	1	F6W1S9	AP complex subunit sigma OS=Equus caballus OX=9796 GN=AP2S1 PE=3 SV=1	153	17178	6	6	2	2
774	1	F6VEN8	Uncharacterized protein OS=Equus caballus OX=9796 PE=4 SV=1	153	20422	9	9	2	2
775	1	F7BXE4	Sushi domain containing 5 OS=Equus caballus OX=9796 GN=SUSD5 PE=4 SV=1	153	67413	9	9	3	3
776	1	H9H002	RAN binding protein 1 OS=Equus caballus OX=9796 GN=RANBP1 PE=4 SV=1	152	23126	7	7	1	1
777	1	F7AV53	NHL repeat containing 2 OS=Equus caballus OX=9796 GN=NHLRC2 PE=4 SV=1	152	79943	4	4	1	1
778	1	F7AL87	USO1 vesicle transport factor OS=Equus caballus OX=9796 GN=USO1 PE=4 SV=1	151	108524	4	4	2	2
779	1	F6ZHK3	Membrane palmitoylated protein 1 OS=Equus caballus OX=9796 GN=MPP1 PE=3 SV=1	151	52085	7	7	3	3
780	1	F6YL48	Uncharacterized protein OS=Equus caballus OX=9796 PE=4 SV=1	151	101243	4	4	2	2
781	1	F7A971	Angiopoietin like 4 OS=Equus caballus OX=9796 GN=ANGPTL4 PE=4 SV=1	150	27043	9	9	2	2
782	1	F7CTS5	Eukaryotic translation initiation factor 2 subunit alpha OS=Equus caballus OX=9796 GN=EIF2S1 PE=2 SV=1	148	36401	4	4	1	1
783	1	F6ZEQ3	Keratin 16 OS=Equus caballus OX=9796 GN=KRT16 PE=3 SV=1	148	51195	9	9	4	4
783	2	F6SJK9	Uncharacterized protein OS=Equus caballus OX=9796 PE=3 SV=1	109	39242	9	9	3	3
783		F7ATL5	Keratin 14 OS=Equus caballus OX=9796 GN=KRT14 PE=3 SV=1	109	41126	9	9	4	4
783		F6YIA9	Keratin 17 OS=Equus caballus OX=9796 GN=KRT17 PE=3 SV=1	85	48288	8	8	3	3
783		F6Z8D6	Keratin 12 OS=Equus caballus OX=9796 GN=KRT12 PE=3 SV=1	78	53653	6	6	1	1
783		F6Q1M4	Keratin 35 OS=Equus caballus OX=9796 GN=KRT35 PE=3 SV=1	32	51666	1	1	1	1
784	1	F6QQ01	Uncharacterized protein OS=Equus caballus OX=9796 PE=4 SV=1	148	28559	3	3	2	2
785	1	Q95LJ1	Angiomodulin (Fragment) OS=Equus caballus OX=9796 GN=AGM PE=2 SV=1	147	12729	7	7	2	2
786	1	Q9XSQ7	Interleukin-18 OS=Equus caballus OX=9796 GN=IL18 PE=2 SV=1	146	22329	7	7	3	3
787	1	F7BK52	Calumenin OS=Equus caballus OX=9796 GN=CALU PE=4 SV=1	146	37168	7	7	4	4
788	1	F6Y2D5	Arginyl aminopeptidase OS=Equus caballus OX=9796 GN=RNPEP PE=4 SV=1	145	71601	5	5	3	3
789	1	F7E2S8	NSFL1 cofactor OS=Equus caballus OX=9796 GN=NSFL1C PE=4 SV=1	144	36736	2	2	1	1
790	1	F6QXQ3	Peptidase inhibitor 16 OS=Equus caballus OX=9796 GN=PI16 PE=3 SV=1	143	50207	7	7	3	3
791	1	F7CC29	Small nuclear ribonucleoprotein polypeptide F OS=Equus caballus OX=9796 GN=SNRPF PE=3 SV=1	143	9776	3	3	1	1
792	1	F7BM69	Uncharacterized protein OS=Equus caballus OX=9796 PE=4 SV=1	143	12637	8	8	1	1
793	1	F7C349	Pentaxin OS=Equus caballus OX=9796 GN=APCS PE=3 SV=1	142	24899	6	6	5	5
794	1	F6U187	ATP synthase subunit beta OS=Equus caballus OX=9796 GN=ATP5F1B PE=3 SV=1	142	56223	5	5	2	2
795	1	F6Z4N9	Eukaryotic translation initiation factor 3 subunit C OS=Equus caballus OX=9796 GN=EIF3C PE=3 SV=1	141	106100	4	4	4	4
796	1	F7DLW1	TNF alpha induced protein 8 like 2 OS=Equus caballus OX=9796 GN=TNFAIP8L2 PE=4 SV=1	141	20705	2	2	1	1
797	1	F6ZER1	Golgi phosphoprotein 3 OS=Equus caballus OX=9796 GN=GOLPH3 PE=4 SV=1	141	27383	2	2	1	1
798	1	P05619	Leukocyte elastase inhibitor OS=Equus caballus OX=9796 GN=SERPINB1 PE=1 SV=3	140	43036	5	5	3	3
799	1	F6WZB7	Aspartyl-tRNA synthetase OS=Equus caballus OX=9796 GN=DARS PE=3 SV=1	140	57484	8	8	6	6
800	1	F7CK20	Tyrosine-protein kinase OS=Equus caballus OX=9796 GN=FGR PE=3 SV=1	140	59652	5	5	5	5
801	1	F6WW19	Uncharacterized protein OS=Equus caballus OX=9796 PE=4 SV=1	140	10929	5	5	2	2
802	1	F6QDB4	Lysyl oxidase like 2 OS=Equus caballus OX=9796 GN=LOXL2 PE=4 SV=1	139	82527	4	4	2	2
803	1	F6QHY8	Chloride intracellular channel protein OS=Equus caballus OX=9796 GN=CLIC4 PE=3 SV=1	139	26426	17	17	4	4
804	1	F6RR40	C1q and TNF related 5 OS=Equus caballus OX=9796 GN=C1QTNF5 PE=4 SV=1	138	19939	9	9	1	1
805	1	F7DGP4	Uncharacterized protein OS=Equus caballus OX=9796 PE=4 SV=1	138	27005	5	5	2	2
806	1	F7AIG1	Asparaginyl-tRNA synthetase OS=Equus caballus OX=9796 GN=NARS PE=4 SV=1	136	65211	9	9	3	3
807	1	F7ARB6	Tetratricopeptide repeat domain 38 OS=Equus caballus OX=9796 GN=TTC38 PE=4 SV=1	135	52835	6	6	1	1
808	1	F7C8T5	Golgi associated, gamma adaptin ear containing, ARF binding protein 2 OS=Equus caballus OX=9796 GN=GGA2 PE=4 SV=1	135	64765	8	8	4	4
808		F6ZZG3	Golgi associated, gamma adaptin ear containing, ARF binding protein 1 OS=Equus caballus OX=9796 GN=GGA1 PE=4 SV=1	38	69920	2	2	1	1
809	1	F6USC4	VPS26, retromer complex component B OS=Equus caballus OX=9796 GN=VPS26B PE=4 SV=1	135	38849	3	3	3	3
810	1	F6WI76	Indoleamine 2,3-dioxygenase 1 OS=Equus caballus OX=9796 GN=IDO1 PE=4 SV=1	135	46364	9	9	4	4
811	1	F7DMM2	Family with sequence similarity 49 member A OS=Equus caballus OX=9796 GN=FAM49A PE=4 SV=1	134	37720	4	4	2	2
812	1	F7C1T2	WNT1 inducible signaling pathway protein 2 OS=Equus caballus OX=9796 GN=WISP2 PE=4 SV=1	134	28595	4	4	2	2
813	1	F6XBL5	Protein phosphatase, Mg2+/Mn2+ dependent 1A OS=Equus caballus OX=9796 GN=PPM1A PE=3 SV=1	133	42959	6	6	3	3
813	2	F6WVS9	Protein phosphatase, Mg2+/Mn2+ dependent 1B OS=Equus caballus OX=9796 GN=PPM1B PE=3 SV=1	98	53333	6	6	2	2
814	1	F7BAA0	Glutathione S-transferase omega 1 OS=Equus caballus OX=9796 GN=GSTO1 PE=4 SV=1	133	27777	7	7	2	2
815	1	F7DIN1	Fibrinogen like 1 OS=Equus caballus OX=9796 GN=FGL1 PE=4 SV=1	133	36795	5	5	2	2
816	1	F6SUZ2	UDP-galactose-4-epimerase OS=Equus caballus OX=9796 GN=GALE PE=3 SV=1	133	38675	5	5	3	3
817	1	F7BUE6	ATPase ASNA1 OS=Equus caballus OX=9796 GN=ASNA1 PE=3 SV=1	133	40070	7	7	3	3
818	1	F6T530	SH3 domain binding protein 1 OS=Equus caballus OX=9796 GN=SH3BP1 PE=4 SV=1	132	64096	5	5	3	3
819	1	F6UJX6	Lysyl oxidase like 1 OS=Equus caballus OX=9796 GN=LOXL1 PE=4 SV=1	132	64768	4	4	2	2
820	1	F6W584	Podocan OS=Equus caballus OX=9796 GN=PODN PE=4 SV=1	131	69233	3	3	1	1
821	1	A0A0B4J1C3	Uncharacterized protein OS=Equus caballus OX=9796 GN=RGN PE=4 SV=1	131	33646	2	2	1	1
822	1	F6TJX5	Tripeptidyl peptidase 1 OS=Equus caballus OX=9796 GN=TPP1 PE=4 SV=1	130	62223	6	6	2	2
823	1	F6Q8I9	Glutamate ionotropic receptor AMPA type subunit 3 OS=Equus caballus OX=9796 GN=GRIA3 PE=3 SV=1	130	101747	17	17	1	1
824	1	F6ZAL1	Importin subunit alpha OS=Equus caballus OX=9796 GN=KPNA6 PE=3 SV=1	128	60989	4	4	3	3
824		F6QFP5	Importin subunit alpha OS=Equus caballus OX=9796 GN=KPNA1 PE=3 SV=1	68	60923	3	3	2	2
825	1	F6PNS7	Glutamyl-prolyl-tRNA synthetase OS=Equus caballus OX=9796 GN=EPRS PE=3 SV=1	128	171851	7	7	3	3
826	1	F7C5C5	N-acetylneuraminate pyruvate lyase OS=Equus caballus OX=9796 GN=NPL PE=3 SV=1	127	28708	4	4	1	1
827	1	F6WNZ3	DEAD-box helicase 1 OS=Equus caballus OX=9796 GN=DDX1 PE=4 SV=1	127	83461	6	6	4	4
828	1	F6RIG2	ADP ribosylation factor like GTPase 8B OS=Equus caballus OX=9796 GN=ARL8B PE=3 SV=1	127	21753	6	6	2	2
828		F6T8Q6	ADP ribosylation factor like GTPase 8A OS=Equus caballus OX=9796 GN=ARL8A PE=3 SV=1	85	16842	3	3	1	1
829	1	H9H005	Septin 5 OS=Equus caballus OX=9796 GN=SEPT5 PE=3 SV=1	127	37824	5	5	3	3
829		F6UN58	Septin 4 OS=Equus caballus OX=9796 GN=SEPT4 PE=3 SV=1	79	55631	2	2	1	1
830	1	F6Z1C0	Olfactomedin like 2B OS=Equus caballus OX=9796 GN=OLFML2B PE=4 SV=1	127	84030	2	2	1	1
831	1	F6ZK72	Uncharacterized protein OS=Equus caballus OX=9796 PE=4 SV=1	127	12757	2	2	1	1
832	1	F6TNX4	Triokinase and FMN cyclase OS=Equus caballus OX=9796 GN=TKFC PE=4 SV=1	125	59432	3	3	2	2
833	1	F6RWS3	dCMP deaminase OS=Equus caballus OX=9796 GN=DCTD PE=4 SV=1	125	20692	5	5	2	2
834	1	F6Q6A8	Reticulocalbin 3 OS=Equus caballus OX=9796 GN=RCN3 PE=4 SV=1	124	36713	4	4	3	3
835	1	F7CGD4	Protein tyrosine kinase 2 beta OS=Equus caballus OX=9796 GN=PTK2B PE=3 SV=1	124	116824	3	3	2	2
836	1	F6YHN4	Serine and arginine rich splicing factor 1 OS=Equus caballus OX=9796 GN=SRSF1 PE=4 SV=1	123	27842	4	4	1	1
837	1	F6RMK1	C-X-C motif chemokine OS=Equus caballus OX=9796 GN=LOC100630489 PE=3 SV=1	123	12056	7	7	4	4
838	1	F6ZN26	Heparin binding growth factor OS=Equus caballus OX=9796 GN=HDGF PE=4 SV=1	123	23222	2	2	1	1
839	1	F6SMZ4	Elastin microfibril interfacer 1 OS=Equus caballus OX=9796 GN=EMILIN1 PE=4 SV=1	122	108527	4	4	2	2
840	1	F6PS24	Interferon induced protein with tetratricopeptide repeats 1 OS=Equus caballus OX=9796 GN=IFIT1 PE=4 SV=1	121	53289	5	5	3	3
841	1	F7DYV8	Microtubule associated monooxygenase, calponin and LIM domain containing 1 OS=Equus caballus OX=9796 GN=MICAL1 PE=4 SV=1	121	119141	2	2	2	2
842	1	F6WHI8	UDP-N-acetylglucosamine pyrophosphorylase 1 OS=Equus caballus OX=9796 GN=UAP1 PE=4 SV=1	119	57334	4	4	1	1
843	1	F7CNE1	Small nuclear ribonucleoprotein D1 polypeptide OS=Equus caballus OX=9796 GN=SNRPD1 PE=4 SV=1	119	13238	3	3	2	2
844	1	F6R0W4	Eukaryotic translation initiation factor 6 OS=Equus caballus OX=9796 GN=EIF6 PE=3 SV=1	119	26837	7	7	2	2
845	1	F6UF33	Chloride intracellular channel 2 OS=Equus caballus OX=9796 GN=CLIC2 PE=4 SV=1	119	28570	15	15	2	2
846	1	F7BK76	Macrophage stimulating 1 OS=Equus caballus OX=9796 GN=MST1 PE=3 SV=1	118	82769	5	5	3	3
847	1	F6XVP2	SPARC related modular calcium binding 1 OS=Equus caballus OX=9796 GN=SMOC1 PE=4 SV=1	118	49278	3	3	3	3
848	1	F6U8Y7	Uncharacterized protein OS=Equus caballus OX=9796 GN=KLC1 PE=4 SV=1	118	72458	3	3	3	3
849	1	F7BBI4	Golgi reassembly stacking protein 2 OS=Equus caballus OX=9796 GN=GORASP2 PE=4 SV=1	117	47606	6	6	3	3
850	1	F6PNM1	Stromal cell derived factor 4 OS=Equus caballus OX=9796 GN=SDF4 PE=4 SV=1	116	42240	5	5	1	1
851	1	F6ZZR0	Uncharacterized protein OS=Equus caballus OX=9796 PE=4 SV=1	116	13261	2	2	1	1
852	1	F7BBV7	Formin binding protein 1 OS=Equus caballus OX=9796 GN=FNBP1 PE=4 SV=1	115	70677	5	5	3	3
853	1	F6PZ47	Staphylococcal nuclease and tudor domain containing 1 OS=Equus caballus OX=9796 GN=SND1 PE=4 SV=1	115	102469	4	4	3	3
854	1	F6SYM2	DEK proto-oncogene OS=Equus caballus OX=9796 GN=DEK PE=4 SV=1	113	42831	5	5	2	2
855	1	F6VRB2	Uncharacterized protein OS=Equus caballus OX=9796 PE=4 SV=1	113	20621	4	4	1	1
856	1	F6WB41	Uncharacterized protein OS=Equus caballus OX=9796 PE=4 SV=1	113	27602	3	3	1	1
857	1	F6WKP5	Ubiquitin carboxyl-terminal hydrolase OS=Equus caballus OX=9796 GN=UCHL3 PE=3 SV=1	113	26321	4	4	2	2
858	1	F6XUJ2	ATP synthase subunit alpha OS=Equus caballus OX=9796 GN=ATP5F1A PE=3 SV=1	112	59713	1	1	1	1
859	1	F7CW51	Syndecan binding protein OS=Equus caballus OX=9796 GN=SDCBP PE=4 SV=1	112	32727	6	6	2	2
860	1	F6QLF0	Lysophospholipase II OS=Equus caballus OX=9796 GN=LYPLA2 PE=4 SV=1	112	25063	3	3	1	1
861	1	F7AVB5	Serine and arginine rich splicing factor 3 OS=Equus caballus OX=9796 GN=SRSF3 PE=2 SV=1	111	19546	7	7	2	2
862	1	F6UJ03	Casein kinase II subunit beta OS=Equus caballus OX=9796 GN=CSNK2B PE=3 SV=1	110	25268	2	2	1	1
863	1	F6TL52	Adenylate kinase 1 OS=Equus caballus OX=9796 GN=AK1 PE=3 SV=1	110	23500	5	5	3	3
864	1	F6Z4J4	Rab GDP dissociation inhibitor OS=Equus caballus OX=9796 GN=GDI2 PE=3 SV=1	109	49573	4	4	1	1
865	1	F6R5Y2	Serpin family A member 5 OS=Equus caballus OX=9796 GN=SERPINA5 PE=3 SV=1	108	46291	4	4	3	3
866	1	F6X9D3	Nucleophosmin 1 OS=Equus caballus OX=9796 GN=NPM1 PE=4 SV=1	108	32798	6	6	4	4
867	1	F7BAI2	Secreted frizzled related protein 4 OS=Equus caballus OX=9796 GN=SFRP4 PE=4 SV=1	108	40762	4	4	1	1
868	1	F7AVH3	NIMA related kinase 9 OS=Equus caballus OX=9796 GN=NEK9 PE=4 SV=1	108	101081	3	3	3	3
869	1	F6UBU6	Adaptor protein, phosphotyrosine interacting with PH domain and leucine zipper 2 OS=Equus caballus OX=9796 GN=APPL2 PE=4 SV=1	108	72918	2	2	1	1
870	1	F6QF52	Uncharacterized protein OS=Equus caballus OX=9796 GN=EIF2S3 PE=4 SV=1	107	51645	4	4	2	2
871	1	F6R7X1	Interleukin enhancer binding factor 2 OS=Equus caballus OX=9796 GN=ILF2 PE=4 SV=1	107	43163	4	4	3	3
872	1	F6ULJ8	Cellular retinoic acid binding protein 1 OS=Equus caballus OX=9796 GN=CRABP1 PE=3 SV=1	106	15727	4	4	2	2
873	1	F7BTI3	Uncharacterized protein OS=Equus caballus OX=9796 GN=LOC106783115 PE=4 SV=1	106	35635	4	4	2	2
874	1	F7DGE2	N-ethylmaleimide sensitive factor, vesicle fusing ATPase OS=Equus caballus OX=9796 GN=NSF PE=4 SV=1	106	82464	2	2	2	2
875	1	F6R383	Galactokinase 2 OS=Equus caballus OX=9796 GN=GALK2 PE=4 SV=1	105	49461	6	6	2	2
876	1	F7BI42	TNFRSF1A associated via death domain OS=Equus caballus OX=9796 GN=TRADD PE=4 SV=1	105	26829	4	4	1	1
877	1	F7DYL0	Engulfment and cell motility 1 OS=Equus caballus OX=9796 GN=ELMO1 PE=4 SV=1	105	85350	5	5	5	5
877		F6Q347	Engulfment and cell motility 2 OS=Equus caballus OX=9796 GN=ELMO2 PE=4 SV=1	24	83080	1	1	1	1
878	1	F6QDR0	Damage specific DNA binding protein 1 OS=Equus caballus OX=9796 GN=DDB1 PE=4 SV=1	105	128168	3	3	2	2
879	1	F7A737	Uncharacterized protein OS=Equus caballus OX=9796 PE=4 SV=1	104	27237	6	6	2	2
880	1	F6XUQ9	Rho-associated protein kinase OS=Equus caballus OX=9796 GN=ROCK1 PE=3 SV=1	104	159172	5	5	5	5
880		F6PML3	Rho associated coiled-coil containing protein kinase 2 OS=Equus caballus OX=9796 GN=ROCK2 PE=3 SV=1	58	152415	1	1	1	1
881	1	F6WYN1	Ran GTPase activating protein 1 OS=Equus caballus OX=9796 GN=RANGAP1 PE=4 SV=1	103	64487	3	3	3	3
882	1	F6XXR7	Secreted frizzled related protein 2 OS=Equus caballus OX=9796 GN=SFRP2 PE=4 SV=1	103	28689	4	4	2	2
883	1	F6Z8G6	Protein phosphatase, Mg2+/Mn2+ dependent 1G OS=Equus caballus OX=9796 GN=PPM1G PE=3 SV=1	103	59713	3	3	3	3
884	1	F7CTR8	SH3 domain containing kinase binding protein 1 OS=Equus caballus OX=9796 GN=SH3KBP1 PE=4 SV=1	102	67018	3	3	3	3
884		F7AX25	CD2 associated protein OS=Equus caballus OX=9796 GN=CD2AP PE=4 SV=1	30	71370	1	1	1	1
885	1	F6UMB8	Proteasome 26S subunit, non-ATPase 8 OS=Equus caballus OX=9796 GN=PSMD8 PE=4 SV=1	102	31628	7	7	1	1
886	1	F7AZ96	Unc-13 homolog D OS=Equus caballus OX=9796 GN=UNC13D PE=4 SV=1	102	124488	3	3	3	3
887	1	F6TV65	Proteasome subunit beta type OS=Equus caballus OX=9796 GN=PSMB3 PE=3 SV=1	102	23097	5	5	1	1
888	1	F6ZYC2	Lysine--tRNA ligase OS=Equus caballus OX=9796 GN=KARS PE=3 SV=1	99	68496	4	4	1	1
889	1	F7BJD8	Cathepsin H OS=Equus caballus OX=9796 GN=CTSH PE=3 SV=1	99	34772	4	4	2	2
890	1	F7BRA4	Proteasome subunit alpha type OS=Equus caballus OX=9796 GN=PSMA6 PE=3 SV=1	99	27838	5	5	2	2
891	1	H9GZV2	Proteinase 3 OS=Equus caballus OX=9796 GN=PRTN3 PE=3 SV=1	99	20317	5	5	2	2
892	1	F6RQ92	WASH complex subunit 5 OS=Equus caballus OX=9796 GN=WASHC5 PE=4 SV=1	99	135660	2	2	2	2
893	1	F7CKT4	Uncharacterized protein OS=Equus caballus OX=9796 GN=LOC100147001 PE=4 SV=1	99	33617	4	4	3	3
894	1	F6XFY1	Reticulocalbin 1 OS=Equus caballus OX=9796 GN=RCN1 PE=4 SV=1	98	29387	2	2	1	1
895	1	F6YB45	3~-phosphoadenosine 5~-phosphosulfate synthase 1 OS=Equus caballus OX=9796 GN=PAPSS1 PE=3 SV=1	97	69239	5	5	4	4
896	1	F6YYB1	Proteasome subunit beta type OS=Equus caballus OX=9796 GN=PSMB1 PE=3 SV=1	97	26516	4	4	2	2
897	1	F6Z122	Dynamin 1 like OS=Equus caballus OX=9796 GN=DNM1L PE=3 SV=1	97	78852	2	2	2	2
898	1	F6TXF7	Uncharacterized protein OS=Equus caballus OX=9796 GN=LOC100062658 PE=4 SV=1	96	30576	14	14	1	1
899	1	F7C804	Uncharacterized protein OS=Equus caballus OX=9796 GN=TWF2 PE=4 SV=1	96	62311	2	2	2	2
900	1	F7BHG1	Peptidylprolyl isomerase OS=Equus caballus OX=9796 GN=FKBP5 PE=4 SV=1	96	51640	5	5	5	5
901	1	F7CNI8	ETHE1, persulfide dioxygenase OS=Equus caballus OX=9796 GN=ETHE1 PE=4 SV=1	96	25564	2	2	1	1
902	1	F6QMX1	Phosphate cytidylyltransferase 1, choline, alpha OS=Equus caballus OX=9796 GN=PCYT1A PE=4 SV=1	96	42016	4	4	4	4
902		F6YJJ8	Phosphate cytidylyltransferase 1, choline, beta OS=Equus caballus OX=9796 GN=PCYT1B PE=4 SV=1	52	42186	2	2	2	2
903	1	F6UUN5	Oxysterol-binding protein OS=Equus caballus OX=9796 GN=OSBPL11 PE=3 SV=1	96	85354	5	5	2	2
903		F6TXN7	Oxysterol-binding protein OS=Equus caballus OX=9796 GN=OSBPL10 PE=3 SV=1	54	84602	4	4	1	1
904	1	F6WZ50	Splicing factor 3b subunit 1 OS=Equus caballus OX=9796 GN=SF3B1 PE=4 SV=1	96	146465	2	2	2	2
905	1	F6WL01	Proteasome subunit beta type OS=Equus caballus OX=9796 GN=PSMB2 PE=3 SV=1	94	22986	6	6	1	1
906	1	F7BBM5	Adenylosuccinate synthetase OS=Equus caballus OX=9796 GN=ADSS PE=3 SV=1	94	44167	2	2	2	2
907	1	F6SGX1	Serrate, RNA effector molecule OS=Equus caballus OX=9796 GN=SRRT PE=4 SV=1	94	101900	2	2	2	2
908	1	F7DG14	Proteasome 26S subunit, non-ATPase 3 OS=Equus caballus OX=9796 GN=PSMD3 PE=4 SV=1	93	60779	6	6	2	2
909	1	F6WLQ6	Zinc finger CCHC-type containing 11 OS=Equus caballus OX=9796 GN=ZCCHC11 PE=4 SV=1	92	190326	13	13	1	1
910	1	F7DLF7	Proteasome 26S subunit, non-ATPase 14 OS=Equus caballus OX=9796 GN=PSMD14 PE=4 SV=1	92	34726	3	3	2	2
911	1	F6SEJ7	Serine/threonine-protein phosphatase OS=Equus caballus OX=9796 GN=PPP3CA PE=3 SV=1	92	57224	9	9	2	2
911		F6QPD5	Serine/threonine-protein phosphatase OS=Equus caballus OX=9796 GN=PPP3CB PE=3 SV=1	88	48073	8	8	1	1
912	1	F7CAG8	Uncharacterized protein OS=Equus caballus OX=9796 PE=4 SV=1	91	11699	3	3	1	1
913	1	F7A9H3	Otoferlin OS=Equus caballus OX=9796 GN=OTOF PE=4 SV=1	91	226076	6	6	1	1
914	1	F6WTJ7	Phosphoacetylglucosamine mutase OS=Equus caballus OX=9796 GN=PGM3 PE=3 SV=1	90	60264	3	3	3	3
915	1	F6TTJ8	Glycoprotein nmb OS=Equus caballus OX=9796 GN=GPNMB PE=4 SV=1	90	64913	5	5	2	2
916	1	F7CNL3	Tubulin folding cofactor D OS=Equus caballus OX=9796 GN=TBCD PE=4 SV=1	90	128307	2	2	2	2
917	1	F7C940	DDRGK domain containing 1 OS=Equus caballus OX=9796 GN=DDRGK1 PE=4 SV=1	89	35879	1	1	1	1
918	1	F6PI74	Uncharacterized protein OS=Equus caballus OX=9796 PE=4 SV=1	89	16542	1	1	1	1
919	1	F6PV98	Eukaryotic translation initiation factor 5B OS=Equus caballus OX=9796 GN=EIF5B PE=4 SV=1	88	139012	4	4	3	3
919		F6VV56	Eukaryotic translation initiation factor 5B OS=Equus caballus OX=9796 GN=EIF5B PE=4 SV=1	75	60231	3	3	2	2
919		F7CNT1	Eukaryotic translation initiation factor 5B OS=Equus caballus OX=9796 GN=EIF5B PE=4 SV=1	37	78480	1	1	1	1
920	1	F7CHU9	Collectin subfamily member 10 OS=Equus caballus OX=9796 GN=COLEC10 PE=4 SV=1	88	30829	3	3	2	2
921	1	F6PPF8	Cadherin 17 OS=Equus caballus OX=9796 GN=CDH17 PE=4 SV=1	88	92133	2	2	1	1
922	1	F6ZC75	Thy-1 cell surface antigen OS=Equus caballus OX=9796 GN=THY1 PE=4 SV=1	87	18135	2	2	2	2
923	1	F6WHX9	PTGES3L-AARSD1 readthrough OS=Equus caballus OX=9796 GN=PTGES3L-AARSD1 PE=4 SV=1	87	44247	3	3	2	2
924	1	F6T775	Hikeshi, heat shock protein nuclear import factor OS=Equus caballus OX=9796 GN=HIKESHI PE=4 SV=1	87	21680	2	2	1	1
925	1	F7CMH2	Uncharacterized protein OS=Equus caballus OX=9796 PE=4 SV=1	86	44170	4	4	3	3
926	1	F6RHT2	Dynein light chain Tctex-type 3 OS=Equus caballus OX=9796 GN=DYNLT3 PE=4 SV=1	86	13398	2	2	1	1
927	1	F6YIN9	RCSD domain containing 1 OS=Equus caballus OX=9796 GN=RCSD1 PE=4 SV=1	86	39200	4	4	3	3
928	1	F7APR4	Arp2/3 complex 34 kDa subunit OS=Equus caballus OX=9796 GN=ARPC2 PE=3 SV=1	85	34325	6	6	3	3
929	1	F6S0Q4	Programmed cell death 10 OS=Equus caballus OX=9796 GN=PDCD10 PE=4 SV=1	85	24700	3	3	2	2
930	1	F6V822	Secretory leukocyte peptidase inhibitor OS=Equus caballus OX=9796 GN=SLPI PE=4 SV=1	85	14943	4	4	2	2
931	1	F6Z2I1	Coatomer subunit epsilon OS=Equus caballus OX=9796 GN=COPE PE=3 SV=1	84	34397	2	2	1	1
932	1	F7ABP9	Tsukushi, small leucine rich proteoglycan OS=Equus caballus OX=9796 GN=TSKU PE=4 SV=1	84	37303	3	3	2	2
933	1	F6UXX6	Ankyrin 1 OS=Equus caballus OX=9796 GN=ANK1 PE=4 SV=1	84	208245	4	4	4	4
934	1	F6R9H6	Dedicator of cytokinesis 2 OS=Equus caballus OX=9796 GN=DOCK2 PE=3 SV=1	84	210405	3	3	3	3
935	1	F6XL03	Stimulator of chondrogenesis 1 OS=Equus caballus OX=9796 GN=SCRG1 PE=4 SV=1	83	11476	3	3	1	1
936	1	F7DL50	Uncharacterized protein OS=Equus caballus OX=9796 PE=4 SV=1	82	13174	4	4	1	1
937	1	F6VVY8	TBC1 domain family member 22B OS=Equus caballus OX=9796 GN=TBC1D22B PE=4 SV=1	82	59231	9	9	1	1
938	1	F6R393	Serine/threonine kinase 25 OS=Equus caballus OX=9796 GN=STK25 PE=4 SV=1	82	48227	2	2	2	2
939	1	F7BB45	High density lipoprotein binding protein OS=Equus caballus OX=9796 GN=HDLBP PE=4 SV=1	82	142090	5	5	3	3
940	1	F7BUL4	Inositol polyphosphate-5-phosphatase D OS=Equus caballus OX=9796 GN=INPP5D PE=4 SV=1	82	132410	3	3	2	2
941	1	F6TGN6	Signal transducer and activator of transcription OS=Equus caballus OX=9796 GN=STAT5B PE=3 SV=1	82	90554	3	3	2	2
942	1	F6PNU9	ADP ribosylation factor 6 OS=Equus caballus OX=9796 GN=ARF6 PE=3 SV=1	81	20318	3	3	2	2
943	1	F6Y2H3	Peptidase D OS=Equus caballus OX=9796 GN=PEPD PE=3 SV=1	81	55647	3	3	2	2
944	1	F6UCU8	Lamin B1 OS=Equus caballus OX=9796 GN=LMNB1 PE=3 SV=1	81	58398	3	3	2	2
945	1	F6R2H7	Inositol-1-monophosphatase OS=Equus caballus OX=9796 GN=IMPA2 PE=3 SV=1	81	29888	2	2	1	1
946	1	F6TTQ0	Neuron navigator 1 OS=Equus caballus OX=9796 GN=NAV1 PE=4 SV=1	81	176457	8	8	1	1
947	1	F7CJJ6	DSCR3 arrestin fold containing OS=Equus caballus OX=9796 GN=VPS26C PE=4 SV=1	81	31384	2	2	2	2
948	1	F6UQ25	Eukaryotic translation initiation factor 3 subunit M OS=Equus caballus OX=9796 GN=EIF3M PE=3 SV=1	80	41498	3	3	3	3
949	1	F6WBG0	Uncharacterized protein OS=Equus caballus OX=9796 GN=RPL13A PE=3 SV=1	80	23575	3	3	1	1
950	1	F6SGY9	RNA transcription, translation and transport factor OS=Equus caballus OX=9796 GN=RTRAF PE=4 SV=1	80	25742	3	3	1	1
951	1	F6S642	2~-5~-oligoadenylate synthetase 3 OS=Equus caballus OX=9796 GN=OAS3 PE=4 SV=1	80	122347	4	4	3	3
952	1	F6YKH4	40S ribosomal protein S26 OS=Equus caballus OX=9796 GN=RPS26 PE=3 SV=1	80	13292	4	4	2	2
953	1	F7BIE6	Uncharacterized protein OS=Equus caballus OX=9796 PE=4 SV=1	79	33535	2	2	1	1
954	1	F6UL72	Notch 2 OS=Equus caballus OX=9796 GN=NOTCH2 PE=4 SV=1	78	257948	9	9	2	2
955	1	F6ZZZ7	CTP synthase OS=Equus caballus OX=9796 GN=CTPS1 PE=3 SV=1	78	67692	2	2	2	2
955	2	F6QVQ3	CTP synthase OS=Equus caballus OX=9796 GN=CTPS2 PE=3 SV=1	59	48974	2	2	2	2
956	1	F6S9D5	Uncharacterized protein OS=Equus caballus OX=9796 GN=AOX4 PE=4 SV=1	78	150229	3	3	3	3
957	1	F6PY00	Rho GTPase activating protein 1 OS=Equus caballus OX=9796 GN=ARHGAP1 PE=4 SV=1	77	50683	6	6	3	3
958	1	F6W5K2	SUMO1 activating enzyme subunit 1 OS=Equus caballus OX=9796 GN=SAE1 PE=4 SV=1	77	35155	3	3	1	1
959	1	F6Z6A6	Receptor-type tyrosine-protein phosphatase OS=Equus caballus OX=9796 GN=PTPRE PE=3 SV=1	77	81548	3	3	2	2
960	1	F6U5P3	Dynein light chain roadblock OS=Equus caballus OX=9796 GN=DYNLRB1 PE=3 SV=1	77	11392	3	3	1	1
961	1	F6SV62	Nuclear factor of activated T-cells 2 interacting protein OS=Equus caballus OX=9796 GN=NFATC2IP PE=4 SV=1	77	45435	1	1	1	1
962	1	F6SVK2	Eukaryotic translation initiation factor 3 subunit K OS=Equus caballus OX=9796 GN=EIF3K PE=3 SV=1	76	25343	1	1	1	1
963	1	F6R3X8	Brain abundant membrane attached signal protein 1 OS=Equus caballus OX=9796 GN=BASP1 PE=4 SV=1	76	23567	2	2	2	2
964	1	F6W9Z5	26S protease regulatory subunit 8-like protein OS=Equus caballus OX=9796 GN=PSMC5 PE=2 SV=1	76	45768	3	3	3	3
965	1	F6SIC3	Splicing factor 3b subunit 4 OS=Equus caballus OX=9796 GN=SF3B4 PE=4 SV=1	76	39527	1	1	1	1
966	1	F6VVR4	Leucine rich repeats and calponin homology domain containing 4 OS=Equus caballus OX=9796 GN=LRCH4 PE=4 SV=1	76	74589	1	1	1	1
967	1	F6RV33	Ubiquilin 4 OS=Equus caballus OX=9796 GN=UBQLN4 PE=4 SV=1	75	60061	1	1	1	1
968	1	F6ZV00	Perilipin 1 OS=Equus caballus OX=9796 GN=PLIN1 PE=4 SV=1	75	54349	3	3	2	2
969	1	F6QLR9	Olfactomedin like 1 OS=Equus caballus OX=9796 GN=OLFML1 PE=4 SV=1	75	46369	2	2	1	1
970	1	F6U592	PDZ and LIM domain 1 OS=Equus caballus OX=9796 GN=PDLIM1 PE=4 SV=1	75	36510	1	1	1	1
971	1	F6PN81	Tenascin C OS=Equus caballus OX=9796 GN=TNC PE=4 SV=1	74	230124	4	4	3	3
972	1	F6R3A3	Eukaryotic translation initiation factor 4H OS=Equus caballus OX=9796 GN=EIF4H PE=4 SV=1	74	25024	4	4	2	2
973	1	F6Z688	Proteasome subunit alpha type OS=Equus caballus OX=9796 GN=PSMA4 PE=3 SV=1	74	29764	4	4	2	2
974	1	F7BKP2	Calcium/calmodulin dependent protein kinase ID OS=Equus caballus OX=9796 GN=CAMK1D PE=4 SV=1	74	32372	4	4	3	3
975	1	F6UGI4	KH RNA binding domain containing, signal transduction associated 1 OS=Equus caballus OX=9796 GN=KHDRBS1 PE=4 SV=1	74	37473	2	2	1	1
976	1	F6UVP2	Desmocollin 2 OS=Equus caballus OX=9796 GN=DSC2 PE=4 SV=1	73	101422	3	3	1	1
977	1	F7CTU2	Glutathione peroxidase OS=Equus caballus OX=9796 GN=GPX1 PE=3 SV=1	73	16452	6	6	2	2
978	1	F6WXH5	Ferritin OS=Equus caballus OX=9796 GN=LOC100051036 PE=3 SV=1	73	21810	2	2	2	2
978		F6UAQ8	Ferritin OS=Equus caballus OX=9796 GN=FTH1 PE=3 SV=1	36	17539	1	1	1	1
979	1	F6Z587	Heat shock protein family D (Hsp60) member 1 OS=Equus caballus OX=9796 GN=HSPD1 PE=3 SV=1	73	61250	3	3	2	2
980	1	F7BPE3	Aly/REF export factor OS=Equus caballus OX=9796 GN=ALYREF PE=4 SV=1	72	18030	2	2	2	2
981	1	F6YC63	Rho GTPase activating protein 25 OS=Equus caballus OX=9796 GN=ARHGAP25 PE=4 SV=1	72	72966	2	2	2	2
982	1	F6ZUA1	Crystallin mu OS=Equus caballus OX=9796 GN=CRYM PE=4 SV=1	72	33655	2	2	1	1
983	1	F7BBJ0	Rho GDP dissociation inhibitor beta OS=Equus caballus OX=9796 GN=ARHGDIB PE=2 SV=1	72	22904	2	2	1	1
984	1	F7BZZ0	Heterogeneous nuclear ribonucleoprotein H3 OS=Equus caballus OX=9796 GN=HNRNPH3 PE=4 SV=1	72	36960	2	2	1	1
985	1	H9GZV0	Uncharacterized protein OS=Equus caballus OX=9796 PE=4 SV=1	72	47989	1	1	1	1
986	1	F7D868	Phosphomannomutase OS=Equus caballus OX=9796 GN=PMM2 PE=3 SV=1	72	28206	3	3	3	3
987	1	F6Q8R0	Oncoprotein induced transcript 3 OS=Equus caballus OX=9796 GN=OIT3 PE=4 SV=1	71	62774	3	3	2	2
988	1	F6RUH5	V-type proton ATPase subunit C OS=Equus caballus OX=9796 GN=ATP6V1C1 PE=2 SV=1	71	44143	4	4	2	2
989	1	F6VBP9	Uncharacterized protein OS=Equus caballus OX=9796 GN=APOE PE=4 SV=8	71	10462	1	1	1	1
990	1	F7C9D8	Proteasome 26S subunit, non-ATPase 7 OS=Equus caballus OX=9796 GN=PSMD7 PE=4 SV=1	71	37008	1	1	1	1
991	1	F6QWI0	Signal peptide, CUB domain and EGF like domain containing 1 OS=Equus caballus OX=9796 GN=SCUBE1 PE=4 SV=1	71	110254	3	3	1	1
992	1	F6R0H0	Ubiquitin carboxyl-terminal hydrolase OS=Equus caballus OX=9796 GN=UCHL5 PE=3 SV=1	70	35077	2	2	2	2
993	1	F6TTI6	Uncharacterized protein OS=Equus caballus OX=9796 PE=4 SV=1	70	10751	2	2	1	1
994	1	F6V860	Protein phosphatase 6 regulatory subunit 1 OS=Equus caballus OX=9796 GN=PPP6R1 PE=4 SV=1	70	96787	2	2	2	2
995	1	F7C5G3	Proteasome 26S subunit, non-ATPase 11 OS=Equus caballus OX=9796 GN=PSMD11 PE=4 SV=1	69	47520	4	4	2	2
996	1	F6PYR5	C-C motif chemokine OS=Equus caballus OX=9796 PE=3 SV=1	69	12663	5	5	2	2
997	1	F7C625	Calpastatin OS=Equus caballus OX=9796 GN=CAST PE=4 SV=1	69	83092	2	2	2	2
998	1	F7AKJ4	RNA binding motif protein 39 OS=Equus caballus OX=9796 GN=RBM39 PE=4 SV=1	69	58905	2	2	1	1
999	1	F7AC64	Sushi repeat containing protein, X-linked OS=Equus caballus OX=9796 GN=SRPX PE=4 SV=1	68	47090	2	2	1	1
1000	1	F6WTW0	Signal transducer and activator of transcription OS=Equus caballus OX=9796 GN=STAT6 PE=3 SV=1	68	94871	5	5	2	2
1001	1	F6PT33	Fructose-bisphosphatase 1 OS=Equus caballus OX=9796 GN=FBP1 PE=3 SV=1	67	30911	2	2	1	1
1002	1	F6RB24	ELKS/RAB6-interacting/CAST family member 2 OS=Equus caballus OX=9796 GN=ERC2 PE=4 SV=1	67	39784	4	4	2	2
1003	1	F6SCW3	Matrix metalloproteinase OS=Equus caballus OX=9796 GN=MMP14 PE=3 SV=1	67	56942	6	6	1	1
1004	1	F7BFV9	Alpha-N-acetylgalactosaminidase OS=Equus caballus OX=9796 GN=NAGA PE=3 SV=1	67	46949	1	1	1	1
1005	1	F6T0V0	Matrin-3 OS=Equus caballus OX=9796 GN=MATR3 PE=4 SV=1	66	95846	4	4	2	2
1006	1	F7ASK6	Integrin subunit alpha M OS=Equus caballus OX=9796 GN=ITGAM PE=3 SV=1	66	127833	2	2	2	2
1007	1	F6YPR7	Stanniocalcin 2 OS=Equus caballus OX=9796 GN=STC2 PE=4 SV=1	66	18469	3	3	1	1
1008	1	F6X8Y3	Uncharacterized protein OS=Equus caballus OX=9796 GN=LOC100056464 PE=4 SV=1	66	40728	3	3	2	2
1009	1	F7DK89	Tumor protein, translationally-controlled 1 OS=Equus caballus OX=9796 GN=TPT1 PE=3 SV=1	66	19176	3	3	2	2
1009		F7D7D5	Uncharacterized protein OS=Equus caballus OX=9796 PE=3 SV=1	30	18041	1	1	1	1
1010	1	F7AT85	Guanine nucleotide-binding protein subunit gamma OS=Equus caballus OX=9796 GN=GNG7 PE=3 SV=1	66	7661	1	1	1	1
1011	1	F7DTG1	Adhesion regulating molecule 1 OS=Equus caballus OX=9796 GN=ADRM1 PE=4 SV=1	65	42213	2	2	1	1
1012	1	F6WGL8	Protein disulfide-isomerase OS=Equus caballus OX=9796 GN=PDIA4 PE=3 SV=1	65	49924	2	2	2	2
1013	1	F6VWQ7	Thymocyte selection associated family member 2 OS=Equus caballus OX=9796 GN=THEMIS2 PE=4 SV=1	65	69180	2	2	1	1
1014	1	F6VTV5	GDP-mannose pyrophosphorylase B OS=Equus caballus OX=9796 GN=GMPPB PE=4 SV=1	64	32637	1	1	1	1
1015	1	F6ZEV1	Immunoglobulin kappa variable 5-2 OS=Equus caballus OX=9796 GN=IGKV5-2 PE=4 SV=1	64	12998	2	2	1	1
1016	1	F6U0N2	HSPE1-MOB4 readthrough OS=Equus caballus OX=9796 GN=HSPE1-MOB4 PE=4 SV=1	64	24362	1	1	1	1
1017	1	Q9GM50	Ubiquitin carboxyl-terminal hydrolase isozyme L1 OS=Equus caballus OX=9796 GN=UCHL1 PE=2 SV=2	64	25215	3	3	1	1
1018	1	F6RZI5	Inhibitor of nuclear factor kappa B kinase subunit beta OS=Equus caballus OX=9796 GN=IKBKB PE=4 SV=1	64	86767	3	3	1	1
1019	1	F6ZRN7	Peptidase inhibitor 3 OS=Equus caballus OX=9796 GN=PI3 PE=4 SV=1	64	12740	2	2	1	1
1020	1	F6R1D6	Eukaryotic translation initiation factor 3 subunit E OS=Equus caballus OX=9796 GN=EIF3E PE=3 SV=1	63	52587	3	3	3	3
1020		F7C7V1	Eukaryotic translation initiation factor 3 subunit E OS=Equus caballus OX=9796 GN=EIF3E PE=3 SV=1	29	23297	1	1	1	1
1021	1	F6R500	Apoptotic protease-activating factor 1 OS=Equus caballus OX=9796 GN=APAF1 PE=4 SV=1	63	139186	2	2	2	2
1022	1	F7ACF3	Carboxypeptidase OS=Equus caballus OX=9796 GN=SCPEP1 PE=3 SV=1	63	48401	2	2	1	1
1023	1	F7CTC3	LIM domain containing preferred translocation partner in lipoma OS=Equus caballus OX=9796 GN=LPP PE=4 SV=1	63	64498	2	2	2	2
1024	1	F6WEB8	Rab geranylgeranyltransferase alpha subunit OS=Equus caballus OX=9796 GN=RABGGTA PE=4 SV=1	63	65704	2	2	2	2
1025	1	F6VVG6	Eukaryotic translation initiation factor 3 subunit D OS=Equus caballus OX=9796 GN=EIF3D PE=3 SV=1	63	64437	1	1	1	1
1026	1	F6VE62	Beta-hexosaminidase OS=Equus caballus OX=9796 GN=HEXB PE=3 SV=1	63	56008	3	3	1	1
1027	1	F6ZA94	Tumor susceptibility 101 OS=Equus caballus OX=9796 GN=TSG101 PE=4 SV=1	62	44149	1	1	1	1
1028	1	A0A140TAU8	Interleukin-1 OS=Equus caballus OX=9796 GN=IL1RN PE=3 SV=1	62	20755	1	1	1	1
1029	1	F6UDF2	Cullin 2 OS=Equus caballus OX=9796 GN=CUL2 PE=3 SV=1	62	87795	2	2	2	2
1030	1	F6V1L0	RB binding protein 4, chromatin remodeling factor OS=Equus caballus OX=9796 GN=RBBP4 PE=4 SV=1	62	47219	3	3	3	3
1030		F7BX37	RB binding protein 7, chromatin remodeling factor OS=Equus caballus OX=9796 GN=RBBP7 PE=4 SV=1	49	52784	2	2	2	2
1031	1	F7DCZ5	60S ribosomal protein L29 OS=Equus caballus OX=9796 GN=RPL29 PE=3 SV=1	62	17775	1	1	1	1
1032	1	F6V3X9	Alpha-mannosidase OS=Equus caballus OX=9796 PE=3 SV=1	62	109379	2	2	2	2
1033	1	F7CL23	Shootin 1 OS=Equus caballus OX=9796 GN=SHTN1 PE=4 SV=1	62	72022	1	1	1	1
1034	1	F6ZVU0	Small nuclear ribonucleoprotein polypeptide A OS=Equus caballus OX=9796 GN=SNRPA PE=4 SV=1	62	31213	3	3	2	2
1035	1	F6REA7	Eukaryotic translation initiation factor 1 OS=Equus caballus OX=9796 GN=EIF1 PE=4 SV=1	62	12853	2	2	1	1
1036	1	F6XLM5	Ribosomal protein S14 OS=Equus caballus OX=9796 GN=RPS14 PE=3 SV=1	62	16434	1	1	1	1
1037	1	F6S589	Ubiquitin like modifier activating enzyme 5 OS=Equus caballus OX=9796 GN=UBA5 PE=4 SV=1	61	45212	2	2	2	2
1038	1	F6T2V0	Uncharacterized protein OS=Equus caballus OX=9796 GN=THUMPD3 PE=4 SV=1	61	57146	3	3	1	1
1039	1	F7BZV9	Phosphatidylinositol-3,4,5-trisphosphate dependent Rac exchange factor 1 OS=Equus caballus OX=9796 GN=PREX1 PE=4 SV=1	61	180712	3	3	3	3
1040	1	F6WLV4	Platelet derived growth factor receptor like OS=Equus caballus OX=9796 GN=PDGFRL PE=4 SV=1	61	42635	2	2	1	1
1041	1	F7D9G5	Enolase-phosphatase E1 OS=Equus caballus OX=9796 GN=ENOPH1 PE=3 SV=1	61	28938	2	2	2	2
1042	1	F6QH49	HAUS augmin like complex subunit 5 OS=Equus caballus OX=9796 GN=HAUS5 PE=4 SV=1	61	69719	6	6	1	1
1043	1	F6RS40	Uncharacterized protein OS=Equus caballus OX=9796 PE=3 SV=1	60	13230	3	3	2	2
1044	1	F6S5X4	Proteasome 26S subunit, non-ATPase 1 OS=Equus caballus OX=9796 GN=PSMD1 PE=4 SV=1	60	106757	3	3	3	3
1045	1	F7C5Y4	Squamous cell carcinoma antigen recognized by T-cells 3 OS=Equus caballus OX=9796 GN=SART3 PE=4 SV=1	60	112436	3	3	3	3
1046	1	F7BRR9	Collagen type XI alpha 2 chain OS=Equus caballus OX=9796 GN=COL11A2 PE=4 SV=1	60	163224	4	4	1	1
1047	1	F7BKY7	S100 calcium binding protein A10 OS=Equus caballus OX=9796 GN=S100A10 PE=3 SV=1	60	11338	4	4	1	1
1048	1	F6TZL2	Uncharacterized protein OS=Equus caballus OX=9796 GN=U2AF1 PE=4 SV=1	60	26840	2	2	2	2
1049	1	F6U152	Dynein light chain OS=Equus caballus OX=9796 GN=DYNLL2 PE=3 SV=1	60	10457	3	3	1	1
1050	1	F7BY91	Glutamine-dependent NAD(+) synthetase OS=Equus caballus OX=9796 GN=NADSYN1 PE=3 SV=1	60	80535	1	1	1	1
1051	1	F6PYG6	Uncharacterized protein OS=Equus caballus OX=9796 GN=FAHD2A PE=4 SV=1	59	34820	2	2	1	1
1052	1	F7C8U3	Translocase of outer mitochondrial membrane 34 OS=Equus caballus OX=9796 GN=TOMM34 PE=4 SV=1	59	33591	1	1	1	1
1053	1	F6YAH4	Ankyrin repeat and FYVE domain containing 1 OS=Equus caballus OX=9796 GN=ANKFY1 PE=4 SV=1	59	130291	4	4	2	2
1054	1	F6WE22	Sorting nexin OS=Equus caballus OX=9796 GN=SNX9 PE=3 SV=1	59	66325	1	1	1	1
1055	1	F6VBW6	Caspase 6 OS=Equus caballus OX=9796 GN=CASP6 PE=3 SV=1	59	32490	2	2	1	1
1056	1	F6WY40	Endoplasmic reticulum protein 44 OS=Equus caballus OX=9796 GN=ERP44 PE=4 SV=1	59	47368	2	2	1	1
1057	1	F6TIM4	Fibrillarin OS=Equus caballus OX=9796 GN=FBL PE=3 SV=1	59	33256	2	2	2	2
1058	1	F7CWF2	Gasdermin D OS=Equus caballus OX=9796 GN=GSDMD PE=4 SV=1	58	52034	3	3	2	2
1059	1	F6VBZ1	Deoxyribose-phosphate aldolase OS=Equus caballus OX=9796 GN=DERA PE=4 SV=1	58	35481	2	2	2	2
1060	1	F6Q737	Chromosome 12 open reading frame 57 OS=Equus caballus OX=9796 GN=C6H12orf57 PE=4 SV=1	58	13286	2	2	2	2
1061	1	F6SF73	Adipogenesis associated Mth938 domain containing OS=Equus caballus OX=9796 GN=AAMDC PE=4 SV=1	58	13409	1	1	1	1
1062	1	F7C1X7	Na(+)/H(+) exchange regulatory cofactor NHE-RF OS=Equus caballus OX=9796 GN=SLC9A3R1 PE=4 SV=1	58	38747	1	1	1	1
1063	1	F6X8Q2	Phosphoglucomutase 1 OS=Equus caballus OX=9796 GN=PGM1 PE=4 SV=1	58	71514	1	1	1	1
1064	1	F6QHG0	Senataxin OS=Equus caballus OX=9796 GN=SETX PE=4 SV=1	58	308050	4	4	3	3
1065	1	F6V812	N-acetyl-alpha-glucosaminidase OS=Equus caballus OX=9796 GN=NAGLU PE=4 SV=1	58	70911	3	3	2	2
1066	1	F6TEQ6	Valosin containing protein interacting protein 1 OS=Equus caballus OX=9796 GN=VCPIP1 PE=4 SV=1	58	135539	1	1	1	1
1067	1	F7C7G4	Fibronectin type III domain containing 1 OS=Equus caballus OX=9796 GN=FNDC1 PE=4 SV=1	58	193811	2	2	1	1
1068	1	F6XA25	Perilipin OS=Equus caballus OX=9796 GN=PLIN3 PE=3 SV=1	58	39976	1	1	1	1
1069	1	F7DJZ5	Uncharacterized protein OS=Equus caballus OX=9796 PE=4 SV=1	58	10171	1	1	1	1
1070	1	F6XG47	Protein tyrosine phosphatase, non-receptor type 7 OS=Equus caballus OX=9796 GN=PTPN7 PE=4 SV=1	57	37318	1	1	1	1
1071	1	F6WCN4	Docking protein 2 OS=Equus caballus OX=9796 GN=DOK2 PE=4 SV=1	57	45696	2	2	1	1
1072	1	F7CFZ8	Anthrax toxin receptor 1 OS=Equus caballus OX=9796 GN=ANTXR1 PE=4 SV=1	57	63431	2	2	1	1
1073	1	F6VV22	C-C motif chemokine OS=Equus caballus OX=9796 GN=CCL20 PE=3 SV=1	56	11162	2	2	1	1
1074	1	F6XMS1	Citrate synthase OS=Equus caballus OX=9796 GN=CS PE=3 SV=1	56	52063	1	1	1	1
1075	1	F6PQ62	Uncharacterized protein OS=Equus caballus OX=9796 PE=4 SV=1	56	27094	2	2	2	2
1076	1	F6QR51	SUB1 homolog, transcriptional regulator OS=Equus caballus OX=9796 GN=SUB1 PE=4 SV=1	55	14386	4	4	2	2
1077	1	F6RNK0	Pre-mRNA processing factor 8 OS=Equus caballus OX=9796 GN=PRPF8 PE=4 SV=1	54	274738	3	3	3	3
1078	1	F6YQ88	Caspase 10 OS=Equus caballus OX=9796 GN=CASP10 PE=3 SV=1	54	58719	1	1	1	1
1079	1	F7A921	WD repeat domain 61 OS=Equus caballus OX=9796 GN=WDR61 PE=4 SV=1	54	33977	1	1	1	1
1080	1	F6TDD3	Ethylmalonyl-CoA decarboxylase 1 OS=Equus caballus OX=9796 GN=ECHDC1 PE=3 SV=1	54	33779	3	3	2	2
1081	1	F6T1P0	Uncharacterized protein OS=Equus caballus OX=9796 PE=4 SV=1	54	30814	4	4	3	3
1082	1	F7DYA1	Uncharacterized protein OS=Equus caballus OX=9796 PE=3 SV=1	54	35589	3	3	3	3
1083	1	F6YKI8	V-type proton ATPase subunit H OS=Equus caballus OX=9796 GN=ATP6V1H PE=3 SV=1	54	54246	1	1	1	1
1084	1	F6SI58	Neurocalcin delta OS=Equus caballus OX=9796 GN=NCALD PE=4 SV=1	54	22345	3	3	1	1
1085	1	F7C407	Epoxide hydrolase 2 OS=Equus caballus OX=9796 GN=EPHX2 PE=4 SV=1	53	63145	2	2	1	1
1086	1	F7DGN9	Coiled-coil domain containing 22 OS=Equus caballus OX=9796 GN=CCDC22 PE=4 SV=1	53	70935	2	2	1	1
1087	1	F7BDQ5	3-hydroxybutyrate dehydrogenase 2 OS=Equus caballus OX=9796 GN=BDH2 PE=4 SV=1	53	27168	2	2	1	1
1088	1	F6RET3	Non-specific serine/threonine protein kinase OS=Equus caballus OX=9796 GN=RPS6KA3 PE=4 SV=1	53	79453	1	1	1	1
1089	1	F6YSK7	Uncharacterized protein OS=Equus caballus OX=9796 PE=4 SV=1	53	3474	2	2	1	1
1090	1	F6YIK2	60S ribosomal protein L9-like protein OS=Equus caballus OX=9796 GN=RPL9 PE=2 SV=1	52	21964	3	3	2	2
1091	1	F7B7Z9	EWS RNA binding protein 1 OS=Equus caballus OX=9796 GN=EWSR1 PE=4 SV=1	52	68846	2	2	1	1
1092	1	F7CXI1	DEAD-box helicase 6 OS=Equus caballus OX=9796 GN=DDX6 PE=3 SV=1	52	54767	4	4	3	3
1093	1	F6TCR6	Uncharacterized protein OS=Equus caballus OX=9796 GN=CKMT1A PE=3 SV=1	52	47411	3	3	2	2
1094	1	F6S6X3	Coiled-coil domain containing 88B OS=Equus caballus OX=9796 GN=CCDC88B PE=4 SV=1	52	124758	1	1	1	1
1095	1	F7DX93	Sacsin molecular chaperone OS=Equus caballus OX=9796 GN=SACS PE=4 SV=1	52	509060	3	3	1	1
1096	1	F7AEL9	Neuron derived neurotrophic factor OS=Equus caballus OX=9796 GN=NDNF PE=4 SV=1	52	65213	1	1	1	1
1097	1	F7B504	Apolipoprotein F OS=Equus caballus OX=9796 GN=APOF PE=4 SV=1	52	31520	2	2	1	1
1098	1	F7C0U4	Uncharacterized protein OS=Equus caballus OX=9796 GN=LOC100071914 PE=4 SV=1	51	30050	2	2	2	2
1099	1	F6TGW2	Histidine ammonia-lyase OS=Equus caballus OX=9796 GN=HAL PE=3 SV=1	51	73012	2	2	2	2
1100	1	F7BEF7	Uncharacterized protein OS=Equus caballus OX=9796 GN=LOC100062210 PE=4 SV=1	51	143839	1	1	1	1
1101	1	F6YV16	DExD/H-box helicase 58 OS=Equus caballus OX=9796 GN=DDX58 PE=4 SV=1	51	107465	2	2	1	1
1102	1	F6VM23	Poly(A) binding protein interacting protein 1 OS=Equus caballus OX=9796 GN=PAIP1 PE=4 SV=1	51	47181	1	1	1	1
1103	1	F6RFD7	Uncharacterized protein OS=Equus caballus OX=9796 GN=APOC4 PE=4 SV=1	51	14567	8	8	2	2
1104	1	F6U5L1	COMM domain containing 10 OS=Equus caballus OX=9796 GN=COMMD10 PE=4 SV=1	51	22922	1	1	1	1
1105	1	F6WLX9	tRNA-splicing ligase RtcB homolog OS=Equus caballus OX=9796 GN=RTCB PE=2 SV=1	51	55674	1	1	1	1
1106	1	F6ZCS6	Unc-45 myosin chaperone A OS=Equus caballus OX=9796 GN=UNC45A PE=4 SV=1	51	104277	1	1	1	1
1107	1	F6SCL4	Serine and arginine rich splicing factor 7 OS=Equus caballus OX=9796 GN=SRSF7 PE=4 SV=1	51	27591	2	2	2	2
1108	1	F6ZNY8	Ubiquitin-conjugating enzyme E2 E3-like OS=Equus caballus OX=9796 GN=UBE2N PE=2 SV=1	51	17184	2	2	1	1
1109	1	F7AYR2	Uncharacterized protein OS=Equus caballus OX=9796 GN=RPL10 PE=4 SV=1	51	25044	1	1	1	1
1110	1	F6SL95	Aldehyde dehydrogenase, mitochondrial OS=Equus caballus OX=9796 GN=ALDH2 PE=3 SV=1	50	54967	2	2	2	2
1111	1	H9GZW5	Transmembrane protein 19 OS=Equus caballus OX=9796 GN=TMEM19 PE=4 SV=1	50	35947	7	7	1	1
1112	1	F6SZ35	Proteasome subunit beta type OS=Equus caballus OX=9796 GN=PSMB10 PE=3 SV=1	50	29254	1	1	1	1
1113	1	F6ZSS7	Nudix hydrolase 2 OS=Equus caballus OX=9796 GN=NUDT2 PE=4 SV=1	50	17000	3	3	2	2
1114	1	F7D6Y0	Uncharacterized protein OS=Equus caballus OX=9796 GN=KBTBD7 PE=4 SV=1	50	77735	1	1	1	1
1115	1	F7CUX3	Uncharacterized protein OS=Equus caballus OX=9796 PE=4 SV=1	50	79793	1	1	1	1
1116	1	F7APA1	Serine/arginine repetitive matrix 2 OS=Equus caballus OX=9796 GN=SRRM2 PE=4 SV=1	50	298852	2	2	2	2
1117	1	F6WKK9	SPT16 homolog, facilitates chromatin remodeling subunit OS=Equus caballus OX=9796 GN=SUPT16H PE=4 SV=1	50	120441	2	2	2	2
1118	1	F7D8W6	Uncharacterized protein LOC105761007 OS=Equus caballus OX=9796 GN=GBP2 PE=4 SV=1	49	67768	3	3	2	2
1119	1	F6XCC6	Protein phosphatase, Mg2+/Mn2+ dependent 1F OS=Equus caballus OX=9796 GN=PPM1F PE=3 SV=1	49	48608	1	1	1	1
1120	1	F6SVH5	Microtubule associated protein RP/EB family member 2 OS=Equus caballus OX=9796 GN=MAPRE2 PE=4 SV=1	49	37136	2	2	2	2
1121	1	F6UVQ0	Heterochromatin protein 1 binding protein 3 OS=Equus caballus OX=9796 GN=HP1BP3 PE=4 SV=1	48	61680	1	1	1	1
1122	1	F6UB77	Protein kinase domain containing, cytoplasmic OS=Equus caballus OX=9796 GN=PKDCC PE=4 SV=1	48	33913	3	3	1	1
1123	1	F6XRL6	DnaJ heat shock protein family (Hsp40) member A2 OS=Equus caballus OX=9796 GN=DNAJA2 PE=3 SV=1	48	44941	3	3	3	3
1124	1	F6WH37	Eukaryotic translation initiation factor 3 subunit J OS=Equus caballus OX=9796 GN=EIF3J PE=3 SV=1	48	24239	1	1	1	1
1125	1	F7E0H9	Uncharacterized protein OS=Equus caballus OX=9796 GN=SNRNP200 PE=4 SV=1	48	246045	2	2	2	2
1126	1	F6R4Y3	Collagen type III alpha 1 chain OS=Equus caballus OX=9796 GN=COL3A1 PE=4 SV=1	48	141822	2	2	1	1
1127	1	F7DNM6	ADP ribosylation factor like GTPase 3 OS=Equus caballus OX=9796 GN=ARL3 PE=3 SV=1	47	20800	1	1	1	1
1128	1	F7C5T6	Acetyl-CoA acetyltransferase 2 OS=Equus caballus OX=9796 GN=ACAT2 PE=3 SV=1	47	40178	3	3	2	2
1129	1	F6REK1	Rac/Cdc42 guanine nucleotide exchange factor 6 OS=Equus caballus OX=9796 GN=ARHGEF6 PE=4 SV=1	47	88779	1	1	1	1
1130	1	F6X3X8	Deoxycytidine kinase OS=Equus caballus OX=9796 GN=DCK PE=4 SV=1	47	31264	1	1	1	1
1131	1	F7D8I6	Uncharacterized protein OS=Equus caballus OX=9796 GN=LOC100054688 PE=4 SV=1	47	148857	3	3	1	1
1132	1	F6RTT8	U2 snRNP auxiliary factor large subunit OS=Equus caballus OX=9796 GN=U2AF2 PE=3 SV=1	47	53429	1	1	1	1
1133	1	F6R6L6	ADAM metallopeptidase domain 15 OS=Equus caballus OX=9796 GN=ADAM15 PE=4 SV=1	47	95086	1	1	1	1
1134	1	F7E4A3	Ribosomal protein S23 OS=Equus caballus OX=9796 GN=RPS23 PE=3 SV=1	47	15838	1	1	1	1
1135	1	F7DNP2	STIP1 homology and U-box containing protein 1 OS=Equus caballus OX=9796 GN=STUB1 PE=4 SV=1	47	29726	2	2	1	1
1136	1	F6SVQ9	N-myc downstream regulated 1 OS=Equus caballus OX=9796 GN=NDRG1 PE=4 SV=1	46	38324	3	3	2	2
1137	1	F6UHP9	Serine/threonine-protein phosphatase 2A 55 kDa regulatory subunit B OS=Equus caballus OX=9796 GN=PPP2R2A PE=3 SV=1	46	49394	2	2	1	1
1138	1	F6YG90	TBC1 domain family member 23 OS=Equus caballus OX=9796 GN=TBC1D23 PE=4 SV=1	46	77948	1	1	1	1
1139	1	F6R2P6	TBC1 domain family member 9B OS=Equus caballus OX=9796 GN=TBC1D9B PE=4 SV=1	46	136603	1	1	1	1
1140	1	F7DDC0	Serpin family E member 1 OS=Equus caballus OX=9796 GN=SERPINE1 PE=3 SV=1	46	45213	2	2	2	2
1141	1	F6Y6W2	Ribosomal protein L24 OS=Equus caballus OX=9796 GN=RPL24 PE=4 SV=1	45	17779	1	1	1	1
1142	1	F6YYG9	Ribonucleoside-diphosphate reductase OS=Equus caballus OX=9796 GN=RRM1 PE=3 SV=1	45	90973	2	2	2	2
1143	1	F7BK38	Laminin subunit beta 2 OS=Equus caballus OX=9796 GN=LAMB2 PE=4 SV=1	45	202803	4	4	3	3
1144	1	F6PKP9	Uncharacterized protein OS=Equus caballus OX=9796 PE=4 SV=1	45	22016	1	1	1	1
1145	1	F7BQS3	Growth factor receptor bound protein 2 OS=Equus caballus OX=9796 GN=GRB2 PE=4 SV=1	45	25304	2	2	2	2
1146	1	F6R2A1	BRICK1, SCAR/WAVE actin nucleating complex subunit OS=Equus caballus OX=9796 GN=BRK1 PE=4 SV=1	44	12383	1	1	1	1
1147	1	F6VJ81	Cell cycle and apoptosis regulator 2 OS=Equus caballus OX=9796 GN=CCAR2 PE=4 SV=1	44	102764	1	1	1	1
1148	1	F6VIV2	Histidine triad nucleotide binding protein 1 OS=Equus caballus OX=9796 GN=HINT1 PE=4 SV=1	44	13745	1	1	1	1
1149	1	F6V5A0	Hydroxysteroid 17-beta dehydrogenase 10 OS=Equus caballus OX=9796 GN=HSD17B10 PE=3 SV=1	44	27215	1	1	1	1
1150	1	F6S8Z5	Nicotinamide phosphoribosyltransferase OS=Equus caballus OX=9796 GN=NAMPT PE=4 SV=1	44	53869	2	2	2	2
1151	1	F6SEZ8	Diaphanous related formin 2 OS=Equus caballus OX=9796 GN=DIAPH2 PE=4 SV=1	44	125628	1	1	1	1
1152	1	F6WGT1	Proteasome 26S subunit, non-ATPase 6 OS=Equus caballus OX=9796 GN=PSMD6 PE=4 SV=1	44	41014	1	1	1	1
1153	1	F6YPI2	Integrin binding sialoprotein OS=Equus caballus OX=9796 GN=IBSP PE=4 SV=1	44	34206	2	2	2	2
1154	1	F7BUX8	Small nuclear ribonucleoprotein polypeptide A~ OS=Equus caballus OX=9796 GN=SNRPA1 PE=4 SV=1	44	28496	2	2	1	1
1155	1	F7DHK6	Phosphatidylinositol-4,5-bisphosphate 3-kinase catalytic subunit delta OS=Equus caballus OX=9796 GN=PIK3CD PE=3 SV=1	44	121129	1	1	1	1
1156	1	F7CVA2	N-acetylglucosamine-6-sulfatase OS=Equus caballus OX=9796 GN=GNS PE=3 SV=1	44	57920	1	1	1	1
1157	1	F6RA14	WASH complex subunit 3 OS=Equus caballus OX=9796 GN=WASHC3 PE=4 SV=1	43	21099	1	1	1	1
1158	1	F7DBY1	Vacuolar protein sorting-associated protein 41 homolog OS=Equus caballus OX=9796 GN=VPS41 PE=3 SV=1	43	99743	5	5	2	2
1159	1	F6XQ61	VPS18, CORVET/HOPS core subunit OS=Equus caballus OX=9796 GN=VPS18 PE=4 SV=1	43	111373	1	1	1	1
1160	1	Q5W9D6	Protein quaking OS=Equus caballus OX=9796 GN=QKI PE=2 SV=1	43	37761	1	1	1	1
1161	1	F6T929	Sulfurtransferase OS=Equus caballus OX=9796 GN=MPST PE=4 SV=1	43	33244	2	2	2	2
1162	1	F6RSE3	Flap endonuclease 1 OS=Equus caballus OX=9796 GN=FEN1 PE=3 SV=1	43	42810	1	1	1	1
1163	1	F6VS25	SEC13 homolog, nuclear pore and COPII coat complex component OS=Equus caballus OX=9796 GN=SEC13 PE=3 SV=1	43	35865	1	1	1	1
1164	1	F7AY54	Olfactory receptor OS=Equus caballus OX=9796 PE=3 SV=1	43	33933	1	1	1	1
1165	1	F7C871	Family with sequence similarity 49 member B OS=Equus caballus OX=9796 GN=FAM49B PE=4 SV=1	43	37010	2	2	1	1
1166	1	F7CWM1	Mitogen-activated protein kinase OS=Equus caballus OX=9796 GN=MAPK14 PE=4 SV=1	42	37137	5	5	2	2
1166		F6QEZ0	Mitogen-activated protein kinase OS=Equus caballus OX=9796 GN=MAPK12 PE=4 SV=1	38	37891	3	3	1	1
1167	1	F7AM06	Adducin 1 OS=Equus caballus OX=9796 GN=ADD1 PE=4 SV=1	42	81399	4	4	3	3
1168	1	F6WZW6	Proteasome subunit alpha type OS=Equus caballus OX=9796 GN=PSMA1 PE=3 SV=1	42	29853	1	1	1	1
1169	1	F6ZDM5	Ribosomal protein S10 OS=Equus caballus OX=9796 GN=RPS10 PE=4 SV=1	42	18629	1	1	1	1
1170	1	F6U1D9	Signal transducer and activator of transcription OS=Equus caballus OX=9796 GN=STAT2 PE=3 SV=1	42	98180	1	1	1	1
1171	1	F6RB67	Neuropilin OS=Equus caballus OX=9796 GN=NRP2 PE=3 SV=1	42	105938	1	1	1	1
1172	1	F7BLZ7	Peptidyl-prolyl cis-trans isomerase OS=Equus caballus OX=9796 GN=PIN1 PE=4 SV=1	41	16218	2	2	2	2
1173	1	F6TFF8	Isocitrate dehydrogenase [NAD] subunit, mitochondrial OS=Equus caballus OX=9796 GN=IDH3A PE=3 SV=1	41	39191	1	1	1	1
1174	1	F7B3H1	Procollagen-lysine,2-oxoglutarate 5-dioxygenase 3 OS=Equus caballus OX=9796 GN=PLOD3 PE=4 SV=1	41	81571	3	3	1	1
1175	1	F7AHV1	Uncharacterized protein OS=Equus caballus OX=9796 PE=3 SV=1	41	21650	2	2	1	1
1176	1	F6XQ78	Importin 7 OS=Equus caballus OX=9796 GN=IPO7 PE=4 SV=1	41	114595	2	2	1	1
1177	1	F6U401	Ubiquitin conjugating enzyme E2 Z OS=Equus caballus OX=9796 GN=UBE2Z PE=3 SV=1	41	29441	2	2	2	2
1178	1	F6Y062	Leucine rich repeat containing 39 OS=Equus caballus OX=9796 GN=LRRC39 PE=4 SV=1	41	37674	1	1	1	1
1179	1	F6PPB7	Tripeptidyl peptidase 2 OS=Equus caballus OX=9796 GN=TPP2 PE=4 SV=1	41	141210	1	1	1	1
1180	1	F7D0W6	Uncharacterized protein OS=Equus caballus OX=9796 PE=4 SV=1	41	39458	9	9	1	1
1181	1	F6TEW7	ADAMTS like 2 OS=Equus caballus OX=9796 GN=ADAMTSL2 PE=4 SV=1	40	109405	3	3	1	1
1182	1	F6T4X6	Inositol-1-monophosphatase OS=Equus caballus OX=9796 GN=IMPA1 PE=3 SV=1	40	30630	1	1	1	1
1183	1	F6TTX8	RPL36A-HNRNPH2 readthrough OS=Equus caballus OX=9796 GN=RPL36A-HNRNPH2 PE=3 SV=1	40	12718	2	2	1	1
1184	1	F6Z006	Charged multivesicular body protein 5 OS=Equus caballus OX=9796 GN=CHMP5 PE=3 SV=1	40	23588	1	1	1	1
1185	1	F7CRZ2	OFD1, centriole and centriolar satellite protein OS=Equus caballus OX=9796 GN=OFD1 PE=4 SV=1	40	116633	1	1	1	1
1186	1	F6QTT9	Vac14, PIKFYVE complex component OS=Equus caballus OX=9796 GN=VAC14 PE=4 SV=1	40	89209	1	1	1	1
1187	1	F7C1A8	Proteasome 26S subunit, ATPase 4 OS=Equus caballus OX=9796 GN=PSMC4 PE=3 SV=1	40	47481	2	2	2	2
1188	1	F7BMY5	Uncharacterized protein OS=Equus caballus OX=9796 PE=4 SV=1	40	18722	2	2	2	2
1189	1	F7DYQ8	C-X-C motif chemokine ligand 12 OS=Equus caballus OX=9796 GN=CXCL12 PE=4 SV=1	40	13934	3	3	1	1
1190	1	F6V6T6	Non-specific serine/threonine protein kinase OS=Equus caballus OX=9796 GN=PRKAA1 PE=4 SV=1	40	59831	1	1	1	1
1191	1	F6U6K1	Succinate--CoA ligase [GDP-forming] subunit beta, mitochondrial OS=Equus caballus OX=9796 GN=SUCLG2 PE=3 SV=1	40	41481	1	1	1	1
1192	1	F7DU34	Ribosomal protein S11 OS=Equus caballus OX=9796 GN=RPS11 PE=3 SV=1	40	18604	1	1	1	1
1193	1	F6RVP9	Catenin beta like 1 OS=Equus caballus OX=9796 GN=CTNNBL1 PE=4 SV=1	40	65686	1	1	1	1
1194	1	F6UWG4	FMR1 autosomal homolog 1 OS=Equus caballus OX=9796 GN=FXR1 PE=4 SV=1	39	68597	1	1	1	1
1195	1	F7AD76	Uncharacterized protein OS=Equus caballus OX=9796 PE=4 SV=1	39	13446	2	2	1	1
1196	1	F6ZKB5	RHO family interacting cell polarization regulator 2 OS=Equus caballus OX=9796 GN=RIPOR2 PE=4 SV=1	39	119079	2	2	2	2
1197	1	F6UIA3	Caspase recruitment domain family member 9 OS=Equus caballus OX=9796 GN=CARD9 PE=4 SV=1	39	62941	1	1	1	1
1198	1	F6WU92	ArfGAP with RhoGAP domain, ankyrin repeat and PH domain 1 OS=Equus caballus OX=9796 GN=ARAP1 PE=4 SV=1	39	137809	2	2	2	2
1199	1	F6Q4A3	Ribosomal protein S16 OS=Equus caballus OX=9796 GN=RPS16 PE=3 SV=1	39	18002	1	1	1	1
1200	1	F6T2Y4	Oxysterol-binding protein OS=Equus caballus OX=9796 GN=OSBPL8 PE=3 SV=1	39	101877	1	1	1	1
1201	1	F6YS77	Zinc finger BED-type containing 1 OS=Equus caballus OX=9796 GN=ZBED1 PE=4 SV=1	39	69871	2	2	1	1
1202	1	F6ZB53	DNA-(apurinic or apyrimidinic site) lyase OS=Equus caballus OX=9796 GN=APEX1 PE=3 SV=1	39	35849	3	3	2	2
1203	1	F6YZK3	Uncharacterized protein OS=Equus caballus OX=9796 PE=4 SV=1	39	12835	1	1	1	1
1204	1	F7A3Z1	WASH complex subunit 4 OS=Equus caballus OX=9796 GN=WASHC4 PE=4 SV=1	39	137183	1	1	1	1
1205	1	F7D178	SEC23 interacting protein OS=Equus caballus OX=9796 GN=SEC23IP PE=4 SV=1	39	112178	1	1	1	1
1206	1	F7DQI1	Angiopoietin like 7 OS=Equus caballus OX=9796 GN=ANGPTL7 PE=4 SV=1	39	40281	1	1	1	1
1207	1	F7DE88	Eukaryotic translation initiation factor 2 subunit 2-like protein OS=Equus caballus OX=9796 GN=EIF2S2 PE=2 SV=1	38	38591	1	1	1	1
1208	1	F6U2A1	Apoptosis inhibitor 5 OS=Equus caballus OX=9796 GN=API5 PE=4 SV=1	38	57103	3	3	3	3
1209	1	F6TSS4	Uncharacterized protein OS=Equus caballus OX=9796 GN=ATXN3 PE=4 SV=1	38	40267	1	1	1	1
1210	1	F6WFQ1	Epidermal growth factor receptor pathway substrate 15 OS=Equus caballus OX=9796 GN=EPS15 PE=4 SV=1	38	98397	1	1	1	1
1211	1	F7CGP9	Extracellular matrix protein 2 OS=Equus caballus OX=9796 GN=ECM2 PE=4 SV=1	38	79413	1	1	1	1
1212	1	F6T2J1	FYVE, RhoGEF and PH domain containing 3 OS=Equus caballus OX=9796 GN=FGD3 PE=4 SV=1	38	80992	1	1	1	1
1213	1	F6URU4	Phenylalanyl-tRNA synthetase beta subunit OS=Equus caballus OX=9796 GN=FARSB PE=4 SV=1	38	66968	2	2	1	1
1214	1	F7DTM0	Rho/Rac guanine nucleotide exchange factor 2 OS=Equus caballus OX=9796 GN=ARHGEF2 PE=4 SV=1	38	111627	1	1	1	1
1215	1	F6XAL9	Heterogeneous nuclear ribonucleoprotein M OS=Equus caballus OX=9796 GN=HNRNPM PE=4 SV=1	37	70386	2	2	1	1
1216	1	F6VD51	Nudix hydrolase 21 OS=Equus caballus OX=9796 GN=NUDT21 PE=4 SV=1	37	26281	2	2	2	2
1217	1	F7CBR0	Uncharacterized protein OS=Equus caballus OX=9796 PE=4 SV=1	37	21111	1	1	1	1
1218	1	F7DTJ8	Small nuclear ribonucleoprotein 13 OS=Equus caballus OX=9796 GN=SNU13 PE=4 SV=1	37	14393	1	1	1	1
1219	1	F7AGI4	Ubiquitin conjugating enzyme E2 M OS=Equus caballus OX=9796 GN=UBE2M PE=3 SV=1	37	21082	1	1	1	1
1220	1	F7CS43	Aldo-keto reductase family 1 member E2 OS=Equus caballus OX=9796 GN=AKR1E2 PE=4 SV=1	37	34662	2	2	1	1
1221	1	F6YF95	CCHC-type zinc finger nucleic acid binding protein OS=Equus caballus OX=9796 GN=CNBP PE=4 SV=1	37	19984	1	1	1	1
1222	1	F6X9U4	Dystroglycan 1 OS=Equus caballus OX=9796 GN=DAG1 PE=4 SV=1	37	97591	2	2	2	2
1223	1	F6X0A7	LanC like 1 OS=Equus caballus OX=9796 GN=LANCL1 PE=4 SV=1	36	45940	1	1	1	1
1224	1	F6RCA8	Peroxiredoxin 5 OS=Equus caballus OX=9796 GN=PRDX5 PE=4 SV=1	36	17175	1	1	1	1
1225	1	F6ZQC1	FYVE, RhoGEF and PH domain containing 2 OS=Equus caballus OX=9796 GN=FGD2 PE=4 SV=1	36	75288	1	1	1	1
1226	1	F7C5H6	Uncharacterized protein OS=Equus caballus OX=9796 GN=OAS2 PE=4 SV=1	36	79490	1	1	1	1
1227	1	F6T5C8	Cytidine and dCMP deaminase domain containing 1 OS=Equus caballus OX=9796 GN=CDADC1 PE=4 SV=1	36	58793	3	3	1	1
1228	1	F7C305	Serine/threonine-protein phosphatase 2A 56 kDa regulatory subunit OS=Equus caballus OX=9796 GN=PPP2R5A PE=3 SV=1	36	47238	2	2	2	2
1229	1	F6WQ81	TEK receptor tyrosine kinase OS=Equus caballus OX=9796 GN=TEK PE=3 SV=1	36	127539	1	1	1	1
1230	1	F6YTU4	Uncharacterized protein OS=Equus caballus OX=9796 PE=4 SV=1	36	16732	1	1	1	1
1231	1	F6UVE7	RAB32, member RAS oncogene family OS=Equus caballus OX=9796 GN=RAB32 PE=4 SV=1	36	24251	1	1	1	1
1232	1	F6V954	Myotubularin 1 OS=Equus caballus OX=9796 GN=MTM1 PE=3 SV=1	36	70888	1	1	1	1
1233	1	F6VUD7	Sorting nexin 3 OS=Equus caballus OX=9796 GN=SNX3 PE=4 SV=1	36	18808	2	2	1	1
1234	1	F7DR87	DNA damage inducible 1 homolog 2 OS=Equus caballus OX=9796 GN=DDI2 PE=4 SV=1	35	40036	2	2	1	1
1235	1	F6U4Y1	TNF alpha induced protein 8 OS=Equus caballus OX=9796 GN=TNFAIP8 PE=4 SV=1	35	23075	1	1	1	1
1236	1	F7C687	Chromosome 18 open reading frame 21 OS=Equus caballus OX=9796 GN=C8H18orf21 PE=4 SV=1	35	21075	4	4	1	1
1237	1	F6WJR8	Mitochondrial translational release factor 1 like OS=Equus caballus OX=9796 GN=MTRF1L PE=4 SV=1	35	43523	1	1	1	1
1238	1	F6W8L8	2~,3~-cyclic-nucleotide 3~-phosphodiesterase OS=Equus caballus OX=9796 GN=CNP PE=3 SV=1	35	47943	2	2	1	1
1239	1	F7DXH9	Tyrosine-protein phosphatase non-receptor type OS=Equus caballus OX=9796 GN=PTPN1 PE=3 SV=1	35	47325	1	1	1	1
1240	1	F6V407	IST1, ESCRT-III associated factor OS=Equus caballus OX=9796 GN=IST1 PE=4 SV=1	35	39872	1	1	1	1
1241	1	F7C2D9	VPS37B, ESCRT-I subunit OS=Equus caballus OX=9796 GN=VPS37B PE=4 SV=1	35	27398	1	1	1	1
1242	1	F6RT09	SAM and SH3 domain containing 3 OS=Equus caballus OX=9796 GN=SASH3 PE=4 SV=1	35	41670	2	2	2	2
1243	1	F6PZY6	Ring-box 1 OS=Equus caballus OX=9796 GN=RBX1 PE=4 SV=1	34	12722	1	1	1	1
1244	1	F6VE09	DAZ associated protein 1 OS=Equus caballus OX=9796 GN=DAZAP1 PE=4 SV=1	34	42554	1	1	1	1
1245	1	F6YJK6	Glyoxylate reductase 1 homolog OS=Equus caballus OX=9796 GN=GLYR1 PE=4 SV=1	34	59616	1	1	1	1
1246	1	F6QIH9	Splicing factor 3b subunit 5 OS=Equus caballus OX=9796 GN=SF3B5 PE=4 SV=1	34	10243	1	1	1	1
1247	1	F6S1X9	Signal peptide, CUB domain and EGF like domain containing 2 OS=Equus caballus OX=9796 GN=SCUBE2 PE=4 SV=1	34	110460	2	2	1	1
1248	1	F6YPN7	Arginyl-tRNA synthetase OS=Equus caballus OX=9796 GN=RARS PE=3 SV=1	34	76064	1	1	1	1
1249	1	F6VVU1	MOB kinase activator 1A OS=Equus caballus OX=9796 GN=MOB1A PE=4 SV=1	34	24609	2	2	2	2
1250	1	F6U7D9	Interferon induced protein 35 OS=Equus caballus OX=9796 GN=IFI35 PE=4 SV=1	34	31400	2	2	1	1
1251	1	F6Z3J4	Protein tyrosine phosphatase, non-receptor type 23 OS=Equus caballus OX=9796 GN=PTPN23 PE=4 SV=1	34	180058	1	1	1	1
1252	1	F6ZBU7	Clusterin OS=Equus caballus OX=9796 GN=CLUL1 PE=3 SV=1	34	55206	3	3	1	1
1253	1	F7DQS6	Uncharacterized protein OS=Equus caballus OX=9796 PE=4 SV=1	34	23766	1	1	1	1
1254	1	F6XHR9	Immunoglobulin superfamily containing leucine rich repeat OS=Equus caballus OX=9796 GN=ISLR PE=4 SV=1	34	46465	1	1	1	1
1255	1	F6QUK1	RAB3 GTPase activating protein catalytic subunit 1 OS=Equus caballus OX=9796 GN=RAB3GAP1 PE=4 SV=1	34	111731	2	2	2	2
1256	1	F6YPK5	Importin 9 OS=Equus caballus OX=9796 GN=IPO9 PE=4 SV=1	33	111352	2	2	1	1
1257	1	F7CG24	Phospholipase A2 activating protein OS=Equus caballus OX=9796 GN=PLAA PE=4 SV=1	33	88351	1	1	1	1
1258	1	F6XTW3	SEC24 homolog C, COPII coat complex component OS=Equus caballus OX=9796 GN=SEC24C PE=4 SV=1	33	120253	1	1	1	1
1259	1	F6WZ91	LIM domains containing 1 OS=Equus caballus OX=9796 GN=LIMD1 PE=4 SV=1	33	71130	1	1	1	1
1260	1	F6WH85	Methionine adenosyltransferase 2 subunit beta OS=Equus caballus OX=9796 GN=MAT2B PE=3 SV=1	33	35651	1	1	1	1
1261	1	F6QI75	Deoxyhypusine hydroxylase OS=Equus caballus OX=9796 GN=DOHH PE=4 SV=1	33	21838	1	1	1	1
1262	1	F7AYU1	Ras suppressor protein 1 OS=Equus caballus OX=9796 GN=RSU1 PE=4 SV=1	33	27492	1	1	1	1
1263	1	F6ZX45	C-X-C motif chemokine OS=Equus caballus OX=9796 GN=CXCL13 PE=3 SV=1	33	8586	2	2	1	1
1264	1	F7D482	ADP-ribosylation factor-like protein 1-like protein OS=Equus caballus OX=9796 GN=ARL1 PE=2 SV=1	33	20528	1	1	1	1
1265	1	F7B951	BUB3, mitotic checkpoint protein OS=Equus caballus OX=9796 GN=BUB3 PE=4 SV=1	33	37587	1	1	1	1
1266	1	F6PJF0	Uncharacterized protein OS=Equus caballus OX=9796 GN=CBX3 PE=4 SV=1	32	20999	2	2	1	1
1267	1	F7BZE6	Integrin linked kinase OS=Equus caballus OX=9796 GN=ILK PE=4 SV=1	32	51869	1	1	1	1
1268	1	F7A0B1	Uncharacterized protein OS=Equus caballus OX=9796 PE=4 SV=1	32	24171	2	2	1	1
1269	1	F6Q431	KIAA0100 OS=Equus caballus OX=9796 GN=KIAA0100 PE=4 SV=1	32	253854	1	1	1	1
1270	1	F7BND2	Cell migration inducing hyaluronan binding protein OS=Equus caballus OX=9796 GN=CEMIP PE=4 SV=1	32	154045	1	1	1	1
1271	1	F7ABY9	Olfactory receptor OS=Equus caballus OX=9796 GN=OR1L1 PE=3 SV=1	32	38398	2	2	1	1
1272	1	F6U8Z5	Calcium binding protein 39 OS=Equus caballus OX=9796 GN=CAB39 PE=4 SV=1	32	40087	1	1	1	1
1273	1	F6TVY8	Hydroxyacyl-CoA dehydrogenase trifunctional multienzyme complex subunit alpha OS=Equus caballus OX=9796 GN=HADHA PE=3 SV=1	32	83311	1	1	1	1
1274	1	F6SRZ6	Peroxisomal biogenesis factor 19 OS=Equus caballus OX=9796 GN=PEX19 PE=4 SV=1	32	32801	1	1	1	1
1275	1	F6Q394	Uncharacterized protein OS=Equus caballus OX=9796 PE=3 SV=1	31	74798	2	2	1	1
1276	1	F6Y315	ATP binding cassette subfamily E member 1 OS=Equus caballus OX=9796 GN=ABCE1 PE=4 SV=1	31	68284	1	1	1	1
1277	1	F6PIW0	Leucine rich repeat containing 17 OS=Equus caballus OX=9796 GN=LRRC17 PE=4 SV=1	31	52473	1	1	1	1
1278	1	F6WI68	Collagen type XVI alpha 1 chain OS=Equus caballus OX=9796 GN=COL16A1 PE=4 SV=1	31	156071	1	1	1	1
1279	1	F6RFU9	Zinc finger protein 573 OS=Equus caballus OX=9796 GN=ZNF573 PE=4 SV=1	31	77926	2	2	1	1
1280	1	F6UA86	Activator of HSP90 ATPase activity 1 OS=Equus caballus OX=9796 GN=AHSA1 PE=4 SV=1	31	38546	1	1	1	1
1281	1	F7DQ67	Drebrin 1 OS=Equus caballus OX=9796 GN=DBN1 PE=4 SV=1	31	69664	2	2	2	2
1282	1	F6S4Y2	Apoptotic chromatin condensation inducer 1 OS=Equus caballus OX=9796 GN=ACIN1 PE=4 SV=1	31	152211	1	1	1	1
1283	1	F6PWC8	Prostaglandin reductase 1 OS=Equus caballus OX=9796 GN=PTGR1 PE=4 SV=1	31	36011	1	1	1	1
1284	1	F7DDV6	TBC1 domain family member 15 OS=Equus caballus OX=9796 GN=TBC1D15 PE=4 SV=1	31	79884	1	1	1	1
1285	1	F6U9J2	Proteasome assembly chaperone 2 OS=Equus caballus OX=9796 PE=3 SV=1	31	29793	1	1	1	1
1286	1	F6QCK4	Vacuolar protein sorting 13 homolog C OS=Equus caballus OX=9796 GN=VPS13C PE=4 SV=1	31	420085	1	1	1	1
1287	1	F6QV70	Enoyl-CoA hydratase, short chain 1 OS=Equus caballus OX=9796 GN=ECHS1 PE=3 SV=1	31	28880	1	1	1	1
1288	1	F7CCE0	Adducin 3 OS=Equus caballus OX=9796 GN=ADD3 PE=4 SV=1	31	79451	1	1	1	1
1289	1	F7B4P0	Ral GTPase activating protein non-catalytic beta subunit OS=Equus caballus OX=9796 GN=RALGAPB PE=4 SV=1	31	168257	1	1	1	1
1290	1	F6ZV14	ATP/GTP binding protein like 4 OS=Equus caballus OX=9796 GN=AGBL4 PE=4 SV=1	31	48060	1	1	1	1
1291	1	F6Z205	Slingshot protein phosphatase 3 OS=Equus caballus OX=9796 GN=SSH3 PE=4 SV=1	31	69789	1	1	1	1
1292	1	F6X6G5	Proteasome 26S subunit, non-ATPase 13 OS=Equus caballus OX=9796 GN=PSMD13 PE=4 SV=1	31	43040	1	1	1	1
1293	1	F7AKK7	Eukaryotic translation initiation factor 3 subunit I OS=Equus caballus OX=9796 GN=EIF3I PE=3 SV=1	31	36845	1	1	1	1
1294	1	F7C108	Lysyl oxidase OS=Equus caballus OX=9796 GN=LOX PE=4 SV=1	31	29921	1	1	1	1
1295	1	F6XJB0	Nuclear transport factor 2 OS=Equus caballus OX=9796 GN=NUTF2 PE=4 SV=1	30	14640	2	2	1	1
1296	1	F6VR37	Small nuclear RNA activating complex polypeptide 4 OS=Equus caballus OX=9796 GN=SNAPC4 PE=4 SV=1	30	145518	1	1	1	1
1297	1	F7AAY0	Small nuclear ribonucleoprotein polypeptide B2 OS=Equus caballus OX=9796 GN=SNRPB2 PE=2 SV=1	30	25468	1	1	1	1
1298	1	F6RX96	PR/SET domain 2 OS=Equus caballus OX=9796 GN=PRDM2 PE=4 SV=1	30	189276	1	1	1	1
1299	1	F6PX57	Microtubule-associated protein OS=Equus caballus OX=9796 PE=4 SV=1	30	66724	1	1	1	1
1300	1	F6R0E4	Transportin 3 OS=Equus caballus OX=9796 GN=TNPO3 PE=4 SV=1	30	79392	1	1	1	1
1301	1	F6U6P7	Protein phosphatase 4 regulatory subunit 1 OS=Equus caballus OX=9796 GN=PPP4R1 PE=4 SV=1	30	105860	1	1	1	1
1302	1	F7CDY8	COMM domain containing 7 OS=Equus caballus OX=9796 GN=COMMD7 PE=4 SV=1	30	20008	1	1	1	1
1303	1	F6UUF5	Anion exchange protein OS=Equus caballus OX=9796 GN=SLC4A1 PE=3 SV=1	30	104521	1	1	1	1
1304	1	F7CHI7	Lactoylglutathione lyase OS=Equus caballus OX=9796 GN=GLO1 PE=3 SV=1	29	21304	1	1	1	1
1305	1	F6S2Y2	NOP2 nucleolar protein OS=Equus caballus OX=9796 GN=NOP2 PE=3 SV=1	29	89684	1	1	1	1
1306	1	F6RYA7	RAD23 homolog A, nucleotide excision repair protein OS=Equus caballus OX=9796 GN=RAD23A PE=4 SV=1	29	36945	2	2	2	2
1306		F6X3S7	RAD23 homolog B, nucleotide excision repair protein OS=Equus caballus OX=9796 GN=RAD23B PE=4 SV=1	26	40495	1	1	1	1
1307	1	F6SI35	COP9 signalosome subunit 2 OS=Equus caballus OX=9796 GN=COPS2 PE=4 SV=1	29	52181	1	1	1	1
1308	1	F6WVK2	Ubiquitin specific peptidase 39 OS=Equus caballus OX=9796 GN=USP39 PE=4 SV=1	29	58045	1	1	1	1
1309	1	F6U4R5	Unc-51 like kinase 3 OS=Equus caballus OX=9796 GN=ULK3 PE=4 SV=1	29	52779	1	1	1	1
1310	1	F7CEQ6	Phosphoinositide-3-kinase regulatory subunit 1 OS=Equus caballus OX=9796 GN=PIK3R1 PE=4 SV=1	29	84006	1	1	1	1
1311	1	F6PNL4	Beclin 2 OS=Equus caballus OX=9796 GN=BECN2 PE=4 SV=1	29	50787	1	1	1	1
1312	1	F6RLF4	Acid phosphatase 1 OS=Equus caballus OX=9796 GN=ACP1 PE=4 SV=1	28	19233	1	1	1	1
1313	1	F6YTD3	Fructose-bisphosphatase 2 OS=Equus caballus OX=9796 GN=FBP2 PE=3 SV=1	28	37110	1	1	1	1
1314	1	F7CJX5	ACD, shelterin complex subunit and telomerase recruitment factor OS=Equus caballus OX=9796 GN=ACD PE=4 SV=1	28	53210	1	1	1	1
1315	1	F6TCI4	Proteasome subunit alpha type OS=Equus caballus OX=9796 GN=PSMA2 PE=3 SV=1	28	26000	1	1	1	1
1316	1	F6YTJ7	ATP binding cassette subfamily A member 12 OS=Equus caballus OX=9796 GN=ABCA12 PE=4 SV=1	28	294962	1	1	1	1
1317	1	F6SK02	G protein-coupled receptor kinase OS=Equus caballus OX=9796 GN=GRK2 PE=3 SV=1	28	76511	1	1	1	1
1318	1	F6XIC1	Dual specificity tyrosine phosphorylation regulated kinase 3 OS=Equus caballus OX=9796 GN=DYRK3 PE=4 SV=1	28	65065	1	1	1	1
1319	1	F7DBE9	Dynein cytoplasmic 1 light intermediate chain 1 OS=Equus caballus OX=9796 GN=DYNC1LI1 PE=4 SV=1	28	53688	2	2	2	2
1320	1	F6S0T2	Telomere maintenance 2 OS=Equus caballus OX=9796 GN=TELO2 PE=4 SV=1	28	91533	1	1	1	1
1321	1	F6SGI8	Phospholipase A2 group XIIB OS=Equus caballus OX=9796 GN=PLA2G12B PE=4 SV=1	28	22431	1	1	1	1
1322	1	F6T1T1	Kalirin RhoGEF kinase OS=Equus caballus OX=9796 GN=KALRN PE=4 SV=1	28	343523	1	1	1	1
1323	1	F7D5C0	Elongin C OS=Equus caballus OX=9796 GN=ELOC PE=3 SV=1	28	12636	1	1	1	1
1324	1	F6WR59	Uncharacterized protein OS=Equus caballus OX=9796 PE=4 SV=1	28	7617	1	1	1	1
1325	1	F7BG62	Family with sequence similarity 160 member B1 OS=Equus caballus OX=9796 GN=FAM160B1 PE=4 SV=1	28	83355	1	1	1	1
1326	1	F6QP96	Vitrin OS=Equus caballus OX=9796 GN=VIT PE=4 SV=1	28	76049	1	1	1	1
1327	1	F6PQN6	Protein phosphatase 1 regulatory subunit 15A OS=Equus caballus OX=9796 GN=PPP1R15A PE=4 SV=1	27	73116	1	1	1	1
1328	1	F7DKU2	Uncharacterized protein OS=Equus caballus OX=9796 PE=4 SV=1	27	20853	1	1	1	1
1329	1	F7DI75	Epidermal growth factor receptor pathway substrate 15 like 1 OS=Equus caballus OX=9796 GN=EPS15L1 PE=4 SV=1	27	98610	1	1	1	1
1330	1	F6SXC4	Uncharacterized protein OS=Equus caballus OX=9796 GN=CSF1 PE=4 SV=1	27	23885	1	1	1	1
1331	1	F6SE00	Family with sequence similarity 129 member B OS=Equus caballus OX=9796 GN=FAM129B PE=4 SV=1	27	82218	1	1	1	1
1332	1	F6XRM7	Neurofibromin 1 OS=Equus caballus OX=9796 GN=NF1 PE=4 SV=1	27	312974	2	2	2	2
1333	1	F6STV8	Kinetochore associated 1 OS=Equus caballus OX=9796 GN=KNTC1 PE=4 SV=1	27	252839	1	1	1	1
1334	1	F6PYC6	Fucokinase OS=Equus caballus OX=9796 GN=FUK PE=4 SV=1	26	118719	1	1	1	1
1335	1	F6RM15	Rho GTPase activating protein 18 OS=Equus caballus OX=9796 GN=ARHGAP18 PE=4 SV=1	26	71349	1	1	1	1
1336	1	F6QRY3	Methionine sulfoxide reductase A OS=Equus caballus OX=9796 GN=MSRA PE=3 SV=1	26	21317	1	1	1	1
1337	1	F6RVL4	Beta-galactosidase OS=Equus caballus OX=9796 GN=GLB1 PE=3 SV=1	26	77241	1	1	1	1
1338	1	F7AU45	Hydroxysteroid 11-beta dehydrogenase 2 OS=Equus caballus OX=9796 GN=HSD11B2 PE=4 SV=1	26	35101	1	1	1	1
1339	1	F6TVJ6	Protein kinase cAMP-activated catalytic subunit beta OS=Equus caballus OX=9796 GN=PRKACB PE=3 SV=1	26	41181	1	1	1	1
1340	1	F6QI34	HECT and RLD domain containing E3 ubiquitin protein ligase 4 OS=Equus caballus OX=9796 GN=HERC4 PE=4 SV=1	26	119076	1	1	1	1
1341	1	F7D3P9	Uncharacterized protein OS=Equus caballus OX=9796 GN=RAB44 PE=4 SV=1	26	77896	2	2	2	2
1342	1	F6TF34	Heme oxygenase 1 OS=Equus caballus OX=9796 GN=HMOX1 PE=4 SV=1	26	32577	1	1	1	1
1343	1	F6ZPN9	NSF attachment protein gamma OS=Equus caballus OX=9796 GN=NAPG PE=4 SV=1	26	35309	1	1	1	1
1344	1	F6WCE5	Lectin, mannose binding 1 OS=Equus caballus OX=9796 GN=LMAN1 PE=4 SV=1	25	58355	1	1	1	1
1345	1	F6RRU3	Nuclear pore complex protein Nup93 OS=Equus caballus OX=9796 GN=NUP93 PE=3 SV=1	25	93830	1	1	1	1
1346	1	H9H036	Uncharacterized protein OS=Equus caballus OX=9796 PE=4 SV=1	25	15841	1	1	1	1
1347	1	F6YKY8	NEDD8 activating enzyme E1 subunit 1 OS=Equus caballus OX=9796 GN=NAE1 PE=4 SV=1	25	51067	1	1	1	1
1348	1	F7CQR7	Uncharacterized protein OS=Equus caballus OX=9796 GN=SNRPG PE=4 SV=1	25	8547	1	1	1	1
1349	1	F6XWC6	Serine and arginine rich splicing factor 6 OS=Equus caballus OX=9796 GN=SRSF6 PE=4 SV=1	25	29537	1	1	1	1
1350	1	F7BP16	U6 snRNA-associated Sm-like protein LSm2 OS=Equus caballus OX=9796 GN=LSM2 PE=3 SV=1	25	10939	1	1	1	1
1351	1	F6TG14	Enamelin OS=Equus caballus OX=9796 GN=ENAM PE=4 SV=1	24	113303	1	1	1	1
1352	1	F6QQ69	Splicing factor 3b subunit 2 OS=Equus caballus OX=9796 GN=SF3B2 PE=4 SV=1	24	98299	1	1	1	1
1353	1	F7BQK9	ADP ribosylation factor interacting protein 1 OS=Equus caballus OX=9796 GN=ARFIP1 PE=4 SV=1	24	41741	1	1	1	1
1354	1	F6WRS9	Integrin subunit alpha X OS=Equus caballus OX=9796 GN=ITGAX PE=3 SV=1	24	129166	1	1	1	1
1355	1	F6SEK7	RAB27A, member RAS oncogene family OS=Equus caballus OX=9796 GN=RAB27A PE=4 SV=1	24	25320	1	1	1	1
1356	1	F6UMU0	TBC1 domain family member 10B OS=Equus caballus OX=9796 GN=TBC1D10B PE=4 SV=1	24	74896	1	1	1	1
1357	1	F6T155	Exocyst complex component 4 OS=Equus caballus OX=9796 GN=EXOC4 PE=4 SV=1	24	111359	1	1	1	1
1358	1	F6YY47	Transcription factor BTF3 OS=Equus caballus OX=9796 GN=BTF3 PE=3 SV=1	24	17860	1	1	1	1
1359	1	F6SA86	Glycogen synthase kinase 3 beta OS=Equus caballus OX=9796 GN=GSK3B PE=3 SV=1	24	39180	1	1	1	1
1360	1	F7BJ30	Adaptor related protein complex 1 gamma 1 subunit OS=Equus caballus OX=9796 GN=AP1G1 PE=4 SV=1	24	92068	1	1	1	1
1361	1	F6Z7J2	Peroxiredoxin 3 OS=Equus caballus OX=9796 GN=PRDX3 PE=4 SV=1	24	28242	2	2	1	1
1362	1	F6X3T5	Bardet-Biedl syndrome 9 OS=Equus caballus OX=9796 GN=BBS9 PE=4 SV=1	23	99393	1	1	1	1
1363	1	F7BAR2	Thiopurine S-methyltransferase OS=Equus caballus OX=9796 GN=TPMT PE=3 SV=1	23	28458	1	1	1	1
1364	1	F7BIT2	Zinc finger protein 148 OS=Equus caballus OX=9796 GN=ZNF148 PE=4 SV=1	23	89515	1	1	1	1
1365	1	F6T677	ST3 beta-galactoside alpha-2,3-sialyltransferase 3 OS=Equus caballus OX=9796 GN=ST3GAL3 PE=3 SV=1	23	42230	1	1	1	1
1366	1	F6PY78	Proteasome 26S subunit, non-ATPase 12 OS=Equus caballus OX=9796 GN=PSMD12 PE=4 SV=1	22	53404	1	1	1	1
1367	1	F6TAZ0	Glutamine synthetase OS=Equus caballus OX=9796 GN=GLUL PE=3 SV=1	22	43451	1	1	1	1
1368	1	F7AWR4	1,2-dihydroxy-3-keto-5-methylthiopentene dioxygenase OS=Equus caballus OX=9796 GN=ADI1 PE=3 SV=1	22	16808	1	1	1	1
1369	1	F7DJZ1	Uncharacterized protein OS=Equus caballus OX=9796 GN=BPIFB1 PE=4 SV=1	22	51629	1	1	1	1
1370	1	F7ACY5	Arrestin beta 2 OS=Equus caballus OX=9796 GN=ARRB2 PE=4 SV=1	22	45945	1	1	1	1
1371	1	F6ZMH3	Late endosomal/lysosomal adaptor, MAPK and MTOR activator 3 OS=Equus caballus OX=9796 GN=LAMTOR3 PE=4 SV=1	22	13769	1	1	1	1
1372	1	F6PJU3	Sidekick cell adhesion molecule 1 OS=Equus caballus OX=9796 GN=SDK1 PE=4 SV=1	21	204290	1	1	1	1
1373	1	F7DMV6	Mitochondrial ribosomal protein L39 OS=Equus caballus OX=9796 GN=MRPL39 PE=4 SV=1	21	36896	1	1	1	1
1374	1	F6TF28	Protocadherin beta 1 OS=Equus caballus OX=9796 GN=PCDHB1 PE=4 SV=1	21	90576	1	1	1	1
1375	1	F6U7M7	Leucine rich repeats and calponin homology domain containing 2 OS=Equus caballus OX=9796 GN=LRCH2 PE=4 SV=1	21	85859	1	1	1	1
1376	1	F6VRC2	Serine/threonine-protein phosphatase OS=Equus caballus OX=9796 GN=PPP6C PE=3 SV=1	21	36781	1	1	1	1
1377	1	F6VDB9	SHANK associated RH domain interactor OS=Equus caballus OX=9796 GN=SHARPIN PE=4 SV=1	21	40545	1	1	1	1
1378	1	F6VLK2	NLR family pyrin domain containing 3 OS=Equus caballus OX=9796 GN=NLRP3 PE=4 SV=1	21	119788	1	1	1	1
1379	1	F6ZNQ1	Uncharacterized protein OS=Equus caballus OX=9796 PE=4 SV=1	21	21679	1	1	1	1
1380	1	F6Z4L6	Endoplasmic reticulum oxidoreductase 1 beta OS=Equus caballus OX=9796 GN=ERO1B PE=4 SV=1	21	54357	1	1	1	1
1381	1	F6UHM7	Collagen type VIII alpha 1 chain OS=Equus caballus OX=9796 GN=COL8A1 PE=4 SV=1	21	72030	1	1	1	1
1382	1	F7CGE1	Leucine rich repeat containing 40 OS=Equus caballus OX=9796 GN=LRRC40 PE=4 SV=1	21	63225	1	1	1	1
1383	1	F6S2E6	Protein kinase N2 OS=Equus caballus OX=9796 GN=PKN2 PE=4 SV=1	21	113420	1	1	1	1
1384	1	F7E174	Signal recognition particle subunit SRP72 OS=Equus caballus OX=9796 GN=SRP72 PE=3 SV=1	21	75108	1	1	1	1
1385	1	F7D884	PDZ and LIM domain 2 OS=Equus caballus OX=9796 GN=PDLIM2 PE=4 SV=1	21	37572	1	1	1	1
