# Supplementary material for: The synovial fluid proteome differentiates between septic and nonseptic articular pathologies
Source: J Proteomics. 2019 Jun 30;202:103370. doi: 10.1016/j.jprot.2019.04.020 (PMC6549134; doi:10.1016/j.jprot.2019.04.020)
Supplement: Supplementary file 3 — Proteins differentially expressed in the four way analysis [file mmc3.xlsx]

## Sheet: Sheet1
Accession	Peptide count	Unique peptides	Anova (p)	q Value	Max fold change	Highest mean condition	Lowest mean condition	Description
F6SSR0	22	22	6.47906e-10	1.08167e-07	13.2034	Normal	Sepsis	Uncharacterized protein OS=Equus caballus GN=ITGBL1 PE=4 SV=1
F6PJF6	11	2	1.80063e-09	1.50306e-07	59.6074	Sepsis	Osteochondrosis	Serum amyloid A protein OS=Equus caballus GN=LOC100056698 PE=3 SV=1
F6UD63;F7DVN7	7	5	5.17234e-09	2.15878e-07	83.6277	Sepsis	Osteoarthritis	Uncharacterized protein OS=Equus caballus GN=ECATH-2 PE=4 SV=1
Q9XSZ5	43	42	3.89891e-09	2.15878e-07	375.684	Sepsis	Osteochondrosis	Interstitial collagenase OS=Equus caballus GN=MMP1 PE=2 SV=1
F6S9T1	18	17	9.44809e-09	3.15468e-07	11.8755	Osteoarthritis	Sepsis	Uncharacterized protein (Fragment) OS=Equus caballus GN=THBS3 PE=4 SV=1
F6UF75	7	7	1.2186e-08	3.39071e-07	14.6041	Normal	Sepsis	Protein S100 OS=Equus caballus GN=S100A4 PE=3 SV=1
F6YUK8	29	27	1.55946e-08	3.6057e-07	7.74738	Osteochondrosis	Sepsis	Uncharacterized protein OS=Equus caballus GN=SVEP1 PE=4 SV=1
F7DEB1	12	12	1.72782e-08	3.6057e-07	14.3664	Normal	Sepsis	Uncharacterized protein OS=Equus caballus GN=IGFBP6 PE=4 SV=1
F6WU42	5	5	2.35511e-08	4.36868e-07	32.1839	Sepsis	Normal	Uncharacterized protein OS=Equus caballus GN=SRGN PE=4 SV=1
F6R6T7	11	11	2.83964e-08	4.56088e-07	7.48367	Osteochondrosis	Sepsis	Uncharacterized protein (Fragment) OS=Equus caballus GN=SNED1 PE=4 SV=1
F6R7J2	21	17	3.79237e-08	4.56088e-07	11.0785	Osteoarthritis	Normal	Uncharacterized protein (Fragment) OS=Equus caballus GN=IDH1 PE=3 SV=1
F7DZ01	35	35	3.69256e-08	4.56088e-07	13.1279	Sepsis	Normal	Uncharacterized protein (Fragment) OS=Equus caballus GN=F5 PE=4 SV=1
F6XLB1	57	55	3.82468e-08	4.56088e-07	90.4729	Sepsis	Osteoarthritis	Lactotransferrin OS=Equus caballus GN=LTF PE=3 SV=1
F6ZL17;F7ANU9	11	3	4.60472e-08	5.12499e-07	42.5001	Sepsis	Normal	Serum amyloid A protein OS=Equus caballus GN=SAA1 PE=3 SV=1
F6W1S0	5	5	5.25541e-08	5.48363e-07	61.2384	Sepsis	Osteochondrosis	Uncharacterized protein (Fragment) OS=Equus caballus GN=RETN PE=4 SV=1
F6SKT2	17	17	6.66009e-08	6.17716e-07	8.08002	Normal	Sepsis	Uncharacterized protein OS=Equus caballus GN=LUM PE=4 SV=1
F6V3X9	2	2	6.55865e-08	6.17716e-07	15.2075	Osteochondrosis	Sepsis	Alpha-mannosidase (Fragment) OS=Equus caballus GN=MAN2B1 PE=3 SV=1
F6ULJ8	2	2	1.35348e-07	1.1298e-06	5.99234	Normal	Sepsis	Uncharacterized protein OS=Equus caballus GN=CRABP1 PE=3 SV=1
F6ZEE0	2	2	2.06341e-07	1.64039e-06	8.43687	Normal	Sepsis	Uncharacterized protein (Fragment) OS=Equus caballus GN=SSC5D PE=4 SV=1
Q29482	42	41	2.43415e-07	1.84717e-06	3.588	Normal	Sepsis	Clusterin OS=Equus caballus GN=CLU PE=2 SV=1
P27425	45	9	2.67151e-07	1.85835e-06	5.89529	Sepsis	Normal	Serotransferrin OS=Equus caballus GN=TF PE=2 SV=1
F6VFV9	13	13	2.67029e-07	1.85835e-06	38.972	Sepsis	Osteochondrosis	Histone H4 OS=Equus caballus GN=LOC100063835 PE=3 SV=1
F6QQ32	9	9	2.99752e-07	1.975e-06	7.64067	Normal	Sepsis	Uncharacterized protein (Fragment) OS=Equus caballus GN=HTRA4 PE=4 SV=1
F6PQ46	65	63	3.07581e-07	1.975e-06	9.5833	Osteoarthritis	Normal	Uncharacterized protein OS=Equus caballus GN=CP PE=4 SV=1
F7B320	22	16	3.81549e-07	2.35921e-06	7.6549	Normal	Sepsis	Uncharacterized protein OS=Equus caballus GN=DPYSL2 PE=4 SV=1
F6Z563	2	2	5.14115e-07	2.95967e-06	178.891	Sepsis	Osteochondrosis	Uncharacterized protein (Fragment) OS=Equus caballus GN=S100P PE=4 SV=1
F7AX30;F7AJV4	7	4	6.07231e-07	3.3792e-06	21.1273	Sepsis	Osteoarthritis	Uncharacterized protein OS=Equus caballus GN=RAC2 PE=3 SV=1
F6PMY4;F6QZF2	54	52	7.35945e-07	3.83952e-06	3.87362	Normal	Sepsis	Uncharacterized protein OS=Equus caballus GN=LRP1 PE=4 SV=1
F6WI76	4	4	7.26553e-07	3.83952e-06	442.478	Sepsis	Osteochondrosis	Uncharacterized protein OS=Equus caballus GN=IDO1 PE=4 SV=1
F7BR80	7	5	7.78173e-07	3.9368e-06	14.5558	Osteoarthritis	Normal	Uncharacterized protein (Fragment) OS=Equus caballus GN=PON3 PE=4 SV=1
F6Y7V5	8	1	8.96758e-07	3.99334e-06	30.0072	Sepsis	Osteochondrosis	Histone H3 OS=Equus caballus GN=HIST2H3PS2 PE=3 SV=1
F6VCB4	8	1	8.96758e-07	3.99334e-06	30.0072	Sepsis	Osteochondrosis	Histone H3 (Fragment) OS=Equus caballus PE=3 SV=1
F6YXV8;F7B238	8	1	8.96758e-07	3.99334e-06	30.0072	Sepsis	Osteochondrosis	Histone H3 OS=Equus caballus GN=LOC100054462 PE=2 SV=1
F6S2F8	9	7	9.08946e-07	3.99334e-06	30.1128	Sepsis	Osteoarthritis	Uncharacterized protein OS=Equus caballus GN=HIST1H1C PE=3 SV=1
F6RP73	13	13	1.07144e-06	4.58307e-06	17.7531	Sepsis	Osteochondrosis	Uncharacterized protein OS=Equus caballus GN=LOC100064703 PE=4 SV=1
F7BKP2	3	2	1.09808e-06	4.58307e-06	Infinity	Normal	Sepsis	Uncharacterized protein OS=Equus caballus GN=CAMK1D PE=4 SV=1
F7DYV0	7	7	1.30972e-06	5.33304e-06	7.03673	Normal	Sepsis	Galectin OS=Equus caballus GN=LGALS1 PE=4 SV=1
F7CVF5	11	9	1.37853e-06	5.47961e-06	23.6464	Normal	Osteoarthritis	Coronin OS=Equus caballus GN=CORO1B PE=3 SV=1
F6PSH3	17	16	1.49227e-06	5.66207e-06	11.219	Sepsis	Normal	Uncharacterized protein OS=Equus caballus GN=CPB2 PE=4 SV=1
F6QWU1	11	11	1.46105e-06	5.66207e-06	13.1199	Sepsis	Normal	Uncharacterized protein OS=Equus caballus GN=CTSG PE=3 SV=1
F7D9J2	13	13	1.55376e-06	5.76437e-06	75.371	Sepsis	Osteochondrosis	Uncharacterized protein (Fragment) OS=Equus caballus GN=TKT PE=4 SV=1
F6PWV1;F6WFI8	9	2	1.65668e-06	6.01258e-06	20.4772	Sepsis	Osteochondrosis	Histone H2B OS=Equus caballus GN=HIST1H2BN PE=3 SV=1
F6SAB2	5	5	1.72902e-06	6.12762e-06	5.80255	Normal	Osteochondrosis	Microtubule-associated protein RP/EB famil member 1-like protein OS=Equus caballus GN=MAPRE1 PE=2 SV=1
F7CIZ6	3	2	1.76178e-06	6.12762e-06	91.5013	Sepsis	Osteochondrosis	Uncharacterized protein OS=Equus caballus GN=SEPT6 PE=3 SV=1
F6YLI2	7	7	1.98937e-06	6.77798e-06	11.1507	Osteochondrosis	Sepsis	Uncharacterized protein OS=Equus caballus GN=SCG3 PE=4 SV=1
F7BZ88	22	20	2.04023e-06	6.81226e-06	26.1378	Sepsis	Osteochondrosis	Uncharacterized protein (Fragment) OS=Equus caballus GN=MPO PE=4 SV=1
F7AJP3	12	10	2.51732e-06	8.24042e-06	8.03714	Sepsis	Normal	Uncharacterized protein (Fragment) OS=Equus caballus GN=CHI3L1 PE=3 SV=1
F6WE78	12	12	2.98759e-06	9.41078e-06	8.26056	Normal	Sepsis	Uncharacterized protein (Fragment) OS=Equus caballus GN=DKK3 PE=4 SV=1
F7AZ96	3	2	2.96066e-06	9.41078e-06	Infinity	Sepsis	Osteoarthritis	Uncharacterized protein OS=Equus caballus GN=UNC13D PE=4 SV=1
P19854	8	8	3.26671e-06	1.00995e-05	21.5393	Normal	Osteochondrosis	Alcohol dehydrogenase class-3 OS=Equus caballus GN=ADH5 PE=1 SV=2
F6PI70;F6R2W0	3	1	3.47173e-06	1.02908e-05	8.17429	Sepsis	Normal	Uncharacterized protein (Fragment) OS=Equus caballus PE=4 SV=1
F7AJD4	31	30	3.46722e-06	1.02908e-05	10.1661	Normal	Osteochondrosis	Uncharacterized protein (Fragment) OS=Equus caballus GN=AHNAK PE=4 SV=1
F6RMN2	13	13	3.51352e-06	1.02908e-05	13.0028	Sepsis	Osteochondrosis	Uncharacterized protein OS=Equus caballus GN=DBNL PE=4 SV=1
F6QD46	18	17	3.69621e-06	1.06392e-05	30.1904	Normal	Osteochondrosis	Uncharacterized protein (Fragment) OS=Equus caballus GN=SNX6 PE=4 SV=1
F6SKV7	5	4	3.89419e-06	1.07395e-05	4.43117	Osteoarthritis	Sepsis	Uncharacterized protein (Fragment) OS=Equus caballus GN=LTBP4 PE=4 SV=1
F6YIU8	20	20	3.92404e-06	1.07395e-05	17.4956	Normal	Osteochondrosis	Uncharacterized protein (Fragment) OS=Equus caballus GN=MTHFD1 PE=3 SV=1
F6W1T4;F7CRV4	5	1	3.8573e-06	1.07395e-05	29.5608	Sepsis	Osteoarthritis	Histone H2A OS=Equus caballus GN=HIST1H2AH PE=3 SV=1
F6X1H9;F7BXQ8	3	1	4.0533e-06	1.09144e-05	19.5792	Sepsis	Osteochondrosis	Histone H2A (Fragment) OS=Equus caballus GN=H2AFV PE=3 SV=1
F6SU53;F6UAX1	9	9	4.44351e-06	1.17017e-05	2.45415	Sepsis	Normal	Uncharacterized protein (Fragment) OS=Equus caballus GN=ADAMTS13 PE=4 SV=1
F6W215	13	13	4.48589e-06	1.17017e-05	8.82967	Sepsis	Osteochondrosis	Uncharacterized protein (Fragment) OS=Equus caballus GN=SRI PE=4 SV=1
F7BXD8	12	12	4.81774e-06	1.21866e-05	4.9138	Sepsis	Normal	Uncharacterized protein (Fragment) OS=Equus caballus GN=CD5L PE=4 SV=1
F7AMM0	7	5	4.7763e-06	1.21866e-05	8.28383	Normal	Sepsis	Uncharacterized protein (Fragment) OS=Equus caballus GN=PFKL PE=3 SV=1
F6RM82;F6SG30	4	4	5.31827e-06	1.32519e-05	61.0006	Sepsis	Osteoarthritis	Protein S100 OS=Equus caballus GN=S100A9 PE=3 SV=1
F6SSK7	10	2	5.58242e-06	1.35069e-05	20.5218	Normal	Osteochondrosis	Ras-related protein Rap-1b-like protein OS=Equus caballus GN=RAP1B PE=2 SV=1
F6SWA7	5	1	5.57863e-06	1.35069e-05	28.6347	Sepsis	Osteoarthritis	Histone H2A OS=Equus caballus GN=LOC100053206 PE=3 SV=1
F6VZN7;F6THK5	8	7	5.69676e-06	1.35866e-05	11.814	Normal	Osteoarthritis	Uncharacterized protein OS=Equus caballus GN=RHOG PE=3 SV=1
O62842	4	3	5.82233e-06	1.36905e-05	93.4858	Sepsis	Osteochondrosis	Myeloid cathelicidin 3 OS=Equus caballus GN=eCATH-3 PE=2 SV=1
F6VJF5	3	3	6.31683e-06	1.4647e-05	5.53021	Normal	Sepsis	Uncharacterized protein OS=Equus caballus GN=MIA PE=4 SV=1
F7BXK6	3	3	6.70271e-06	1.53288e-05	27.0315	Normal	Osteoarthritis	Uncharacterized protein OS=Equus caballus GN=ASAH1 PE=4 SV=1
F7DTV1	24	22	7.00807e-06	1.56118e-05	6.42302	Osteoarthritis	Normal	Uncharacterized protein OS=Equus caballus GN=PON1 PE=4 SV=1
F6WCB7	6	6	7.01346e-06	1.56118e-05	9.1758	Normal	Sepsis	Uncharacterized protein OS=Equus caballus GN=CYTL1 PE=4 SV=1
F6SK17;F6PRL4	9	2	8.10123e-06	1.75647e-05	7.53617	Sepsis	Osteochondrosis	Histone H2B OS=Equus caballus GN=LOC100062934 PE=3 SV=1
F6RHD5	5	5	8.09143e-06	1.75647e-05	17.2021	Normal	Osteochondrosis	Uncharacterized protein (Fragment) OS=Equus caballus GN=APRT PE=4 SV=1
F7DMG5	26	25	8.24838e-06	1.75808e-05	15.9415	Normal	Osteochondrosis	Glucose-6-phosphate 1-dehydrogenase OS=Equus caballus GN=G6PD PE=3 SV=1
F7CS60	146	1	8.31925e-06	1.75808e-05	28.8635	Osteochondrosis	Sepsis	Fibronectin OS=Equus caballus GN=FN1 PE=4 SV=1
F6UAN2	6	2	8.4576e-06	1.76497e-05	21.9105	Normal	Osteochondrosis	Uncharacterized protein OS=Equus caballus GN=HNRNPH2 PE=4 SV=1
F6PH38	52	51	8.67797e-06	1.7886e-05	5.66878	Sepsis	Normal	Fibrinogen beta chain (Fragment) OS=Equus caballus GN=FGB PE=4 SV=1
F7AAK7;F7A5E3;F6ZGE4	37	2	9.0493e-06	1.84239e-05	6.73612	Sepsis	Osteochondrosis	Actin, cytoplasmic 1 OS=Equus caballus GN=ACTB PE=3 SV=1
F6XHX6	8	8	9.30283e-06	1.87119e-05	2.73441	Osteochondrosis	Sepsis	Uncharacterized protein (Fragment) OS=Equus caballus GN=COL18A1 PE=4 SV=1
F7DZ82;F7DZI2	46	34	9.67993e-06	1.92278e-05	8.38327	Sepsis	Osteochondrosis	Uncharacterized protein (Fragment) OS=Equus caballus GN=ACTN1 PE=4 SV=1
F6YYI3;F6S8H1	8	8	9.82212e-06	1.92278e-05	28.1002	Sepsis	Osteochondrosis	Protein S100 OS=Equus caballus GN=S100A8 PE=3 SV=1
F6S6J4;F6RUP0	9	6	1.03626e-05	1.98852e-05	18.9568	Normal	Osteochondrosis	Uncharacterized protein OS=Equus caballus GN=PRDX1 PE=4 SV=1
F6T3Y8	37	3	1.10957e-05	1.99376e-05	5.65019	Sepsis	Osteochondrosis	Actin, cytoplasmic 1 (Fragment) OS=Equus caballus GN=ACTB PE=3 SV=1
F6U1J0	28	6	1.11603e-05	1.99376e-05	5.98007	Sepsis	Osteochondrosis	Uncharacterized protein OS=Equus caballus PE=4 SV=1
Q2V905	20	20	1.08699e-05	1.99376e-05	7.68737	Sepsis	Normal	Transferrin receptor protein 1 OS=Equus caballus GN=TFRC PE=2 SV=1
F7BGS8;F6ZWZ3	38	38	1.14647e-05	1.99376e-05	8.85422	Normal	Osteochondrosis	Uncharacterized protein OS=Equus caballus GN=FLNA PE=4 SV=1
F7AGL5	24	22	1.13957e-05	1.99376e-05	34.6583	Sepsis	Osteoarthritis	Uncharacterized protein OS=Equus caballus GN=MMP9 PE=4 SV=1
F6W8C3	3	1	1.14098e-05	1.99376e-05	36.1964	Sepsis	Osteoarthritis	Uncharacterized protein OS=Equus caballus GN=HIST1H1A PE=3 SV=1
F6Z230	4	4	1.08132e-05	1.99376e-05	42.7853	Sepsis	Osteochondrosis	Protein S100 (Fragment) OS=Equus caballus GN=S100A12 PE=3 SV=1
F6QB61	10	7	1.09588e-05	1.99376e-05	43.9014	Sepsis	Normal	Peptidoglycan-recognition protein OS=Equus caballus GN=LOC100071074 PE=3 SV=1
F7D253	18	18	1.19985e-05	2.05049e-05	11.9758	Normal	Sepsis	UDP-glucose 6-dehydrogenase OS=Equus caballus GN=UGDH PE=3 SV=1
F6PN89;F6RZP8;F6YFZ7;F6X429	113	110	1.20365e-05	2.05049e-05	16.91	Normal	Osteochondrosis	Uncharacterized protein (Fragment) OS=Equus caballus GN=TLN1 PE=4 SV=1
F7DY34	11	9	1.34101e-05	2.21662e-05	7.24157	Sepsis	Normal	Uncharacterized protein OS=Equus caballus GN=VCAN PE=4 SV=1
O46542	25	24	1.3291e-05	2.21662e-05	14.0497	Normal	Osteochondrosis	Decorin OS=Equus caballus GN=DCN PE=2 SV=1
F7BUV8	13	13	1.35797e-05	2.22265e-05	3.1031	Sepsis	Normal	Uncharacterized protein OS=Equus caballus GN=C1QB PE=4 SV=1
F7DGR1	20	20	1.43031e-05	2.23166e-05	3.18478	Sepsis	Normal	Uncharacterized protein OS=Equus caballus GN=F12 PE=3 SV=1
F6Q698	24	24	1.41098e-05	2.23166e-05	6.60077	Sepsis	Normal	Uncharacterized protein OS=Equus caballus GN=MVP PE=4 SV=1
F6TJG2	2	2	1.3845e-05	2.23166e-05	19.9961	Normal	Sepsis	Uncharacterized protein OS=Equus caballus GN=NOV PE=4 SV=1
F6PM70	4	4	1.42989e-05	2.23166e-05	23.5146	Sepsis	Osteochondrosis	Uncharacterized protein OS=Equus caballus PE=3 SV=1
F6Z8G6	3	3	1.41965e-05	2.23166e-05	162.538	Sepsis	Osteochondrosis	Uncharacterized protein OS=Equus caballus GN=PPM1G PE=3 SV=1
F6UP14	16	15	1.5276e-05	2.35458e-05	5.44272	Normal	Osteoarthritis	Uncharacterized protein (Fragment) OS=Equus caballus GN=PCOLCE2 PE=4 SV=1
F7DZV9	17	10	1.5373e-05	2.35458e-05	8.46063	Normal	Osteochondrosis	Uncharacterized protein OS=Equus caballus GN=YWHAB PE=3 SV=1
F6YAZ9;F7BYZ9	7	6	1.68321e-05	2.55462e-05	11.6983	Sepsis	Osteochondrosis	Uncharacterized protein OS=Equus caballus GN=MYL12A PE=4 SV=1
H9GZZ0	2	2	1.99826e-05	3.00546e-05	12.7314	Sepsis	Osteoarthritis	Uncharacterized protein OS=Equus caballus GN=LSP1 PE=4 SV=1
F6XEB4	18	12	2.0426e-05	3.03835e-05	4.77217	Normal	Osteochondrosis	Uncharacterized protein OS=Equus caballus GN=YWHAZ PE=3 SV=1
F6VTD3	11	11	2.07473e-05	3.03835e-05	7.88486	Sepsis	Normal	Uncharacterized protein OS=Equus caballus GN=PRG4 PE=4 SV=1
F6VQ14;F7CQ43	2	2	2.07027e-05	3.03835e-05	12.052	Sepsis	Osteochondrosis	Uncharacterized protein OS=Equus caballus GN=RPLP1 PE=3 SV=1
A0A0B4J1C4	9	9	2.14234e-05	3.11008e-05	3.86718	Sepsis	Normal	Uncharacterized protein OS=Equus caballus GN=IGJ PE=4 SV=1
F6YNH6	11	11	2.21256e-05	3.18433e-05	10.8876	Normal	Osteoarthritis	Uncharacterized protein OS=Equus caballus GN=CTSB PE=3 SV=1
F7B0V7	3	3	2.2862e-05	3.26219e-05	10.6525	Normal	Osteochondrosis	Uncharacterized protein OS=Equus caballus GN=RENBP PE=4 SV=1
F7CMU1	5	5	2.4322e-05	3.44111e-05	7.49363	Normal	Sepsis	Uncharacterized protein (Fragment) OS=Equus caballus GN=TPPP3 PE=4 SV=1
F6QXN5;F6ZBC3	12	12	2.51562e-05	3.49981e-05	5.00486	Normal	Sepsis	Transgelin (Fragment) OS=Equus caballus GN=TAGLN2 PE=3 SV=1
F6VF11	6	6	2.52003e-05	3.49981e-05	10.8702	Normal	Sepsis	Uncharacterized protein OS=Equus caballus GN=CHRDL2 PE=4 SV=1
F7A737	2	2	2.53658e-05	3.49981e-05	22.5142	Osteoarthritis	Normal	Uncharacterized protein (Fragment) OS=Equus caballus PE=4 SV=1
F6SXQ9	7	2	2.61172e-05	3.57394e-05	9.20139	Normal	Osteochondrosis	Uncharacterized protein OS=Equus caballus GN=CDC42 PE=3 SV=1
F7DBT2	8	8	2.72841e-05	3.6347e-05	2.90723	Sepsis	Normal	Uncharacterized protein OS=Equus caballus GN=C1QC PE=4 SV=1
F6RYJ8	6	6	2.71648e-05	3.6347e-05	4.44206	Normal	Sepsis	Uncharacterized protein OS=Equus caballus GN=CGREF1 PE=4 SV=1
F6SZG4;F6YTL2	9	9	2.83029e-05	3.6347e-05	7.61983	Normal	Osteoarthritis	Uncharacterized protein (Fragment) OS=Equus caballus GN=HPRT1 PE=4 SV=1
F7E3Y7	18	17	2.77022e-05	3.6347e-05	10.9441	Normal	Osteochondrosis	Uncharacterized protein OS=Equus caballus GN=HSPB1 PE=3 SV=1
F6XQN7	9	1	2.77858e-05	3.6347e-05	11.0529	Normal	Osteochondrosis	Uncharacterized protein OS=Equus caballus GN=RAP1A PE=4 SV=1
F6S5Y3	8	8	2.82889e-05	3.6347e-05	186.557	Sepsis	Osteochondrosis	Acidic leucine-rich nuclear phosphoprotein 32 family member E-like protein OS=Equus caballus GN=ANP32E PE=2 SV=1
F6TIN6	9	9	2.89558e-05	3.68854e-05	2.60268	Osteochondrosis	Normal	Uncharacterized protein OS=Equus caballus GN=C1QA PE=4 SV=1
F6PYW4;F6V7X6	8	8	2.9164e-05	3.68854e-05	8.38796	Normal	Osteochondrosis	Uncharacterized protein OS=Equus caballus GN=RHOC PE=3 SV=1
F6XA04	12	10	2.93872e-05	3.68882e-05	5.64499	Normal	Osteochondrosis	Uncharacterized protein OS=Equus caballus GN=YWHAE PE=3 SV=1
F6T2K8	11	11	2.97953e-05	3.69119e-05	3.65524	Normal	Sepsis	Uncharacterized protein OS=Equus caballus GN=DPT PE=4 SV=1
F6URZ2	15	15	2.98483e-05	3.69119e-05	11.8326	Normal	Osteoarthritis	Uncharacterized protein OS=Equus caballus GN=FERMT3 PE=4 SV=1
F7DYM8	11	10	3.01813e-05	3.70494e-05	18.993	Normal	Osteochondrosis	Uncharacterized protein OS=Equus caballus GN=SNX1 PE=4 SV=1
F6PP62;F7DS76	3	3	3.04571e-05	3.7115e-05	4.86993	Sepsis	Normal	Uncharacterized protein (Fragment) OS=Equus caballus PE=4 SV=1
F6PZG1	8	8	3.11699e-05	3.76076e-05	6.8718	Sepsis	Osteochondrosis	Uncharacterized protein OS=Equus caballus GN=CRP PE=4 SV=1
F7DW69	19	8	3.17624e-05	3.76076e-05	12.1839	Sepsis	Osteochondrosis	Uncharacterized protein (Fragment) OS=Equus caballus GN=HSPA1A PE=3 SV=1
F6QUY7	3	3	3.15937e-05	3.76076e-05	38.9772	Sepsis	Osteochondrosis	Uncharacterized protein (Fragment) OS=Equus caballus GN=NUCKS1 PE=4 SV=1
F6PZY1	6	6	3.21154e-05	3.77577e-05	4.73733	Normal	Osteoarthritis	Uncharacterized protein OS=Equus caballus GN=TMOD3 PE=4 SV=1
F6PNU9	2	1	3.29362e-05	3.84519e-05	34.8535	Normal	Osteochondrosis	Uncharacterized protein OS=Equus caballus GN=ARF6 PE=3 SV=1
F6TIB2	9	9	3.31719e-05	3.84582e-05	9.02253	Normal	Sepsis	Uncharacterized protein (Fragment) OS=Equus caballus GN=CTSC PE=3 SV=1
F7BAY6;P35747	74	74	3.62839e-05	4.1776e-05	2.31709	Osteochondrosis	Normal	Serum albumin OS=Equus caballus GN=ALB PE=4 SV=1
F7C113	7	2	3.71209e-05	4.2447e-05	12.9385	Normal	Osteochondrosis	Uncharacterized protein (Fragment) OS=Equus caballus GN=HNRNPH1 PE=4 SV=1
F7ALY5	4	4	3.77143e-05	4.25624e-05	3.72872	Osteochondrosis	Sepsis	Uncharacterized protein OS=Equus caballus GN=IGFBP-5 PE=4 SV=1
F6YPI2	2	2	3.77317e-05	4.25624e-05	32.5421	Sepsis	Osteoarthritis	Uncharacterized protein OS=Equus caballus GN=IBSP PE=4 SV=1
F6ZDB7	19	19	3.856e-05	4.32048e-05	4.27495	Sepsis	Normal	Uncharacterized protein OS=Equus caballus GN=LTBP2 PE=4 SV=1
F7DE18	8	8	4.06724e-05	4.4968e-05	8.71313	Sepsis	Osteochondrosis	Uncharacterized protein OS=Equus caballus GN=CCDC80 PE=4 SV=1
F7BKE1	25	24	4.11026e-05	4.51447e-05	3.42706	Osteochondrosis	Sepsis	Uncharacterized protein OS=Equus caballus GN=SERPINF1 PE=3 SV=1
F6SN52;F6V7L0;Q4JIJ9	6	6	4.21124e-05	4.56532e-05	11.3303	Normal	Osteochondrosis	Eukaryotic translation initiation factor 5A (Fragment) OS=Equus caballus GN=EIF5A PE=3 SV=1
Q9XSQ7	3	3	4.27856e-05	4.60836e-05	18.4745	Normal	Osteochondrosis	Interleukin-18 OS=Equus caballus GN=IL18 PE=2 SV=1
F6W2Y1	43	43	4.54348e-05	4.83137e-05	7.33476	Sepsis	Normal	Uncharacterized protein OS=Equus caballus GN=FGG PE=4 SV=1
F7AYK2;F7DFV1	26	26	4.73981e-05	5.00824e-05	85.3431	Osteoarthritis	Normal	Uncharacterized protein (Fragment) OS=Equus caballus GN=MMP2 PE=4 SV=1
F6R8T8	5	5	4.77839e-05	5.01725e-05	9.2092	Osteoarthritis	Normal	Aminoacylase-1 OS=Equus caballus GN=ACY1 PE=3 SV=1
F6YHJ7	12	12	4.81685e-05	5.02603e-05	11.9892	Sepsis	Osteochondrosis	Uncharacterized protein (Fragment) OS=Equus caballus GN=STK10 PE=4 SV=1
F6VED1	10	9	5.00264e-05	5.15543e-05	10.8948	Sepsis	Normal	Uncharacterized protein OS=Equus caballus GN=TSG-6 PE=4 SV=1
F6T0P6	51	50	5.3201e-05	5.44896e-05	4.90223	Normal	Osteochondrosis	Uncharacterized protein OS=Equus caballus GN=GC PE=4 SV=1
F6RYA7;F6X3S7	2	2	5.6204e-05	5.65562e-05	7.41386	Normal	Osteochondrosis	Uncharacterized protein (Fragment) OS=Equus caballus GN=RAD23A PE=4 SV=1
F7BBD0	4	4	5.62351e-05	5.65562e-05	8.13954	Normal	Sepsis	Uncharacterized protein (Fragment) OS=Equus caballus GN=HSPB6 PE=3 SV=1
F6PRU6;F6QYI5	5	5	5.60086e-05	5.65562e-05	13.5	Normal	Osteoarthritis	Uncharacterized protein (Fragment) OS=Equus caballus GN=MYO1F PE=4 SV=1
F6PR90	19	18	5.70116e-05	5.69938e-05	2.43084	Osteoarthritis	Normal	Uncharacterized protein OS=Equus caballus GN=KLKB1 PE=3 SV=1
Q9TUL9	5	5	5.82824e-05	5.79175e-05	14.4723	Sepsis	Normal	Metalloproteinase inhibitor 3 OS=Equus caballus GN=TIMP3 PE=2 SV=1
F7C5F1	3	3	5.92494e-05	5.853e-05	3.06572	Osteochondrosis	Sepsis	Uncharacterized protein OS=Equus caballus GN=RARRES2 PE=4 SV=1
F6VWK4	5	5	6.25167e-05	6.10354e-05	3.46351	Normal	Sepsis	Uncharacterized protein (Fragment) OS=Equus caballus GN=HNRNPA3 PE=4 SV=1
Q8HZM6;F7A0T0	5	4	6.21902e-05	6.10354e-05	12.4822	Normal	Sepsis	Annexin A1 OS=Equus caballus GN=ANXA1 PE=2 SV=3
F6PVG3	25	25	6.87684e-05	6.66157e-05	3.42759	Osteochondrosis	Sepsis	Uncharacterized protein OS=Equus caballus GN=EFEMP1 PE=4 SV=1
F6XC16	15	15	6.94296e-05	6.66157e-05	11.2729	Normal	Osteochondrosis	Uncharacterized protein OS=Equus caballus GN=VAT1 PE=4 SV=1
F7CQ97	4	3	6.90656e-05	6.66157e-05	26.012	Sepsis	Osteochondrosis	Histone H2A OS=Equus caballus GN=HIST2H2AB PE=3 SV=1
F7ALQ9	10	10	7.05722e-05	6.73251e-05	14.1231	Normal	Osteochondrosis	Coronin (Fragment) OS=Equus caballus GN=CORO7 PE=3 SV=1
F6S2C3	8	8	7.43896e-05	7.05636e-05	19.8429	Normal	Osteochondrosis	Uncharacterized protein OS=Equus caballus GN=CTSZ PE=3 SV=1
F6UL68	7	7	7.48144e-05	7.05657e-05	2.66924	Osteoarthritis	Sepsis	Transthyretin OS=Equus caballus GN=TTR PE=3 SV=1
F6SRP7;F6VEI4	9	9	7.6488e-05	7.17389e-05	14.1676	Normal	Osteoarthritis	Adenylyl cyclase-associated protein OS=Equus caballus GN=CAP1 PE=3 SV=1
F6VQF0	4	1	8.09846e-05	7.5532e-05	16.5344	Normal	Osteochondrosis	Uncharacterized protein OS=Equus caballus GN=RAB10 PE=3 SV=1
F6SP02	20	13	8.29526e-05	7.69376e-05	7.67941	Normal	Osteochondrosis	Uncharacterized protein OS=Equus caballus GN=YWHAQ PE=3 SV=1
F6VYL1	6	6	8.44779e-05	7.79194e-05	7.66372	Osteoarthritis	Normal	Uncharacterized protein OS=Equus caballus GN=NID2 PE=4 SV=1
F6T962	18	18	8.52257e-05	7.81773e-05	4.34948	Osteochondrosis	Normal	Uncharacterized protein OS=Equus caballus GN=EFEMP2 PE=4 SV=1
F6ZCC8	14	13	8.58217e-05	7.82938e-05	4.19366	Osteochondrosis	Sepsis	Uncharacterized protein (Fragment) OS=Equus caballus GN=PAM PE=4 SV=1
F6SER6	3	3	8.9494e-05	8.12003e-05	14.5242	Normal	Osteochondrosis	Uncharacterized protein OS=Equus caballus GN=CDC37 PE=4 SV=1
F7A0N8;F6SRT9	20	20	0.000101357	9.09753e-05	11.4659	Normal	Osteochondrosis	Uncharacterized protein OS=Equus caballus GN=PPP2R1A PE=4 SV=1
F7C0D2	20	20	0.000107729	9.61774e-05	10.645	Sepsis	Osteochondrosis	Uncharacterized protein OS=Equus caballus GN=LBP PE=4 SV=1
F6U2W9	14	10	0.000119965	0.000106532	9.31445	Sepsis	Osteochondrosis	Uncharacterized protein (Fragment) OS=Equus caballus GN=EHD1 PE=4 SV=1
F6Q8R0	2	2	0.000121723	0.000107521	7.02462	Sepsis	Normal	Uncharacterized protein OS=Equus caballus GN=OIT3 PE=4 SV=1
F6R1X9;F6Z8K0;F7CZ92	22	4	0.000122811	0.000107911	3.97571	Sepsis	Osteochondrosis	Uncharacterized protein OS=Equus caballus GN=ACTC1 PE=3 SV=1
F6UMA1;F6R0A9	10	10	0.000125696	0.000108729	6.17158	Normal	Osteochondrosis	Uncharacterized protein OS=Equus caballus GN=DDX39B PE=4 SV=1
F7CS04	11	2	0.000125239	0.000108729	9.27413	Sepsis	Osteochondrosis	Uncharacterized protein (Fragment) OS=Equus caballus GN=TPM1 PE=3 SV=1
F7C9B0	17	14	0.000124811	0.000108729	12.9726	Normal	Osteochondrosis	Uncharacterized protein OS=Equus caballus GN=SNX2 PE=4 SV=1
F7BHV8	18	2	0.000126927	0.000109228	9.65613	Normal	Osteochondrosis	Uncharacterized protein (Fragment) OS=Equus caballus GN=TUBB4A PE=3 SV=1
F6PVJ6	9	9	0.000129007	0.000109815	5.58868	Normal	Sepsis	Uncharacterized protein OS=Equus caballus GN=OGN PE=4 SV=1
F6X7G5	9	7	0.00013024	0.000109815	5.60507	Normal	Osteochondrosis	Uncharacterized protein OS=Equus caballus GN=HNRNPF PE=4 SV=1
F7CU94;P81710	11	11	0.000129784	0.000109815	6.01293	Sepsis	Osteoarthritis	Lysozyme OS=Equus caballus GN=LYZ PE=2 SV=1
F7B187	8	8	0.000129667	0.000109815	14.9246	Osteochondrosis	Sepsis	Uncharacterized protein (Fragment) OS=Equus caballus GN=COLEC12 PE=4 SV=1
F6Z352	27	27	0.000133215	0.000111759	24.8276	Osteoarthritis	Normal	Uncharacterized protein (Fragment) OS=Equus caballus GN=PROS1 PE=4 SV=1
F7CKH3;P15437;F7CVL4;F6T080	24	21	0.000135523	0.000112337	10.1803	Normal	Osteochondrosis	Retinal dehydrogenase 1 OS=Equus caballus GN=ALDH1A1 PE=3 SV=1
F7DIX7	3	3	0.000134921	0.000112337	19.7586	Sepsis	Normal	Uncharacterized protein OS=Equus caballus GN=SPP2 PE=4 SV=1
F7B1E3	3	2	0.000135923	0.000112337	31.2677	Normal	Osteochondrosis	Uncharacterized protein OS=Equus caballus GN=NUDCD2 PE=4 SV=1
F6YZ44;F7A868;F6Y467	7	7	0.000140783	0.00011578	6.59473	Normal	Osteochondrosis	Uncharacterized protein OS=Equus caballus GN=HNRNPA1 PE=4 SV=1
F6TGA5	11	3	0.000143616	0.00011639	10.8495	Sepsis	Osteochondrosis	Uncharacterized protein OS=Equus caballus GN=RAB1B PE=3 SV=1
F6ZPC6;F6YHD4;F6S3M4	10	2	0.000143616	0.00011639	10.8495	Sepsis	Osteochondrosis	Uncharacterized protein OS=Equus caballus GN=RAB1A PE=3 SV=1
F7AGH6	8	8	0.00014648	0.000118138	7.79111	Normal	Osteochondrosis	Uncharacterized protein OS=Equus caballus GN=NAGK PE=4 SV=1
Q28372;F7DHZ1	45	43	0.000148306	0.000119035	2.63797	Normal	Sepsis	Gelsolin OS=Equus caballus GN=GSN PE=1 SV=2
F7AYW3;F6R8R0;F6ULH7	9	9	0.000150275	0.000119467	10.6746	Normal	Osteochondrosis	Serine/threonine-protein phosphatase (Fragment) OS=Equus caballus GN=PPP1CC PE=3 SV=1
F6TE92	12	12	0.000150103	0.000119467	26.5553	Sepsis	Osteoarthritis	Glycogen debranching enzyme (Fragment) OS=Equus caballus GN=AGL PE=4 SV=1
F6U3T9	4	4	0.000152335	0.000120531	39.7283	Sepsis	Osteochondrosis	Uncharacterized protein (Fragment) OS=Equus caballus GN=RPL5 PE=3 SV=1
F6XTN1;F6YYS2;F7DV29	15	15	0.000157766	0.000124239	7.7604	Normal	Osteochondrosis	Uncharacterized protein OS=Equus caballus GN=EIF4A1 PE=3 SV=1
F6T1Q7	3	3	0.000160507	0.000125251	9.34538	Sepsis	Osteochondrosis	Uncharacterized protein OS=Equus caballus GN=GPSM3 PE=4 SV=1
F6TLB5;F6PZ95	4	4	0.000160552	0.000125251	13.4935	Normal	Osteochondrosis	Uncharacterized protein (Fragment) OS=Equus caballus GN=FSCN1 PE=4 SV=1
A2Q0Z1;F7C373	28	20	0.000173355	0.000133987	5.44043	Sepsis	Osteochondrosis	Heat shock cognate 71 kDa protein OS=Equus caballus GN=HSPA8 PE=2 SV=1
F7E0H3;F7CY85;F6TLD9	31	11	0.000173078	0.000133987	9.33695	Normal	Osteochondrosis	Uncharacterized protein OS=Equus caballus GN=TUBB PE=3 SV=1
F7C6S0	15	13	0.000174574	0.000134307	7.15852	Sepsis	Osteochondrosis	Uncharacterized protein OS=Equus caballus GN=MMP19 PE=4 SV=1
F7DW21	7	7	0.000183123	0.000140213	65.417	Sepsis	Osteochondrosis	Uncharacterized protein OS=Equus caballus GN=PFAS PE=3 SV=1
F6YE92;F6TSF0	11	11	0.000190686	0.000144021	14.4141	Osteoarthritis	Normal	Uncharacterized protein (Fragment) OS=Equus caballus GN=CDH11 PE=4 SV=1
F7A2U2	6	1	0.000191513	0.000144021	16.3067	Sepsis	Osteochondrosis	Uncharacterized protein OS=Equus caballus GN=CDC42 PE=3 SV=1
F6SS69	7	7	0.000196102	0.000146811	4.36313	Normal	Sepsis	Uncharacterized protein (Fragment) OS=Equus caballus GN=FUCA1 PE=4 SV=1
F6ZHQ5	12	11	0.000199288	0.00014853	6.11436	Normal	Osteochondrosis	Chloride intracellular channel protein OS=Equus caballus GN=CLIC1 PE=3 SV=1
F6ZNX3	35	34	0.000211313	0.000156793	12.7889	Normal	Sepsis	Uncharacterized protein OS=Equus caballus GN=COL14A1 PE=4 SV=1
F7AWA5	7	7	0.000217756	0.000157377	2.8667	Osteoarthritis	Normal	Uncharacterized protein (Fragment) OS=Equus caballus GN=CDH5 PE=4 SV=1
F6RWA0	8	7	0.000217215	0.000157377	4.65418	Normal	Osteochondrosis	Uncharacterized protein (Fragment) OS=Equus caballus GN=SNX5 PE=4 SV=1
F7C127	3	3	0.000215725	0.000157377	11.5277	Normal	Osteochondrosis	Uncharacterized protein OS=Equus caballus GN=GPC1 PE=3 SV=1
F6T6K3	4	4	0.000216902	0.000157377	15.1455	Sepsis	Osteochondrosis	Autophagy-related protein 3 OS=Equus caballus GN=ATG3 PE=3 SV=1
F6RI26	10	9	0.000217021	0.000157377	17.5964	Normal	Osteochondrosis	Uncharacterized protein OS=Equus caballus GN=ALDH9A1 PE=3 SV=1
F6ZBW3	12	1	0.000219537	0.000157779	7.32912	Normal	Osteochondrosis	Tropomyosin alpha-4 chain (Fragment) OS=Equus caballus GN=TPM4 PE=3 SV=1
F7B5C4;F7DQ79;F6T3V3	35	30	0.000220203	0.000157779	7.82645	Normal	Osteochondrosis	Uncharacterized protein (Fragment) OS=Equus caballus GN=VIM PE=3 SV=1
F7BSK7	10	9	0.000222398	0.000158671	19.592	Normal	Osteochondrosis	Uncharacterized protein OS=Equus caballus GN=DCTN2 PE=4 SV=1
F6ZEH8	38	3	0.000223816	0.000159002	4.70468	Osteoarthritis	Normal	Serotransferrin OS=Equus caballus GN=TF PE=4 SV=1
F6Y014	15	14	0.000231182	0.000163539	9.90984	Sepsis	Osteochondrosis	Uncharacterized protein (Fragment) OS=Equus caballus GN=CAPZB PE=4 SV=1
F7DEW5;F7BAP5	6	6	0.000240877	0.000169679	3.05274	Normal	Osteoarthritis	Coronin (Fragment) OS=Equus caballus GN=CORO1C PE=3 SV=1
F6Y0Q6	6	6	0.000244231	0.000171318	7.9225	Normal	Osteoarthritis	Uncharacterized protein OS=Equus caballus GN=ALDH1A3 PE=3 SV=1
F7B7A1	5	5	0.000251669	0.000175065	3.42856	Osteochondrosis	Normal	Uncharacterized protein (Fragment) OS=Equus caballus GN=IGFBP4 PE=4 SV=1
F6YZP7	10	9	0.0002556	0.000177062	11.7339	Normal	Osteochondrosis	Coatomer subunit beta OS=Equus caballus GN=COPB1 PE=4 SV=1
F6UFV3	16	16	0.00025872	0.000178483	6.2596	Normal	Osteochondrosis	Uncharacterized protein OS=Equus caballus GN=ADK PE=4 SV=1
F6WWW7	11	7	0.000259987	0.000178619	6.84192	Sepsis	Osteochondrosis	Uncharacterized protein (Fragment) OS=Equus caballus GN=CAPZA1 PE=4 SV=1
F7C708	21	21	0.000262904	0.000179883	4.24842	Normal	Sepsis	Uncharacterized protein OS=Equus caballus GN=GDA PE=4 SV=1
F7BVG5	3	3	0.000265096	0.00018047	10.9537	Normal	Sepsis	Uncharacterized protein OS=Equus caballus GN=NBL1 PE=4 SV=1
F7A7E6	3	3	0.000267005	0.00018047	14.6232	Normal	Osteochondrosis	Uncharacterized protein OS=Equus caballus GN=VPS4B PE=3 SV=1
F6WE40;F6WEM4	5	5	0.000266623	0.00018047	22.2854	Sepsis	Osteochondrosis	Uncharacterized protein OS=Equus caballus GN=APBB1IP PE=4 SV=1
F6QIB2;F7D1I8	12	12	0.00026969	0.000181549	35.0296	Sepsis	Osteoarthritis	Uncharacterized protein OS=Equus caballus GN=SERPINE2 PE=3 SV=1
F6Q4Q1	16	16	0.000282242	0.000189236	9.55326	Normal	Osteochondrosis	Uncharacterized protein OS=Equus caballus GN=HNRNPK PE=4 SV=1
F6XCZ2	3	1	0.000290194	0.00019379	9.16782	Normal	Osteochondrosis	Uncharacterized protein (Fragment) OS=Equus caballus GN=PRPS2 PE=4 SV=1
F6Z5L1;F7A1L2	35	35	0.000293684	0.000195339	3.97113	Sepsis	Normal	Uncharacterized protein OS=Equus caballus GN=C1R PE=3 SV=1
F6T9W9	45	44	0.000301201	0.000199543	45.8894	Sepsis	Normal	Stromelysin-1 (Fragment) OS=Equus caballus GN=MMP3 PE=4 SV=1
F7BWW6	21	21	0.000303632	0.000200359	3.11193	Sepsis	Osteochondrosis	Uncharacterized protein (Fragment) OS=Equus caballus GN=VCP PE=3 SV=1
F6WKV8	9	5	0.00030857	0.000202816	8.92391	Normal	Osteochondrosis	F-actin-capping protein subunit alpha-2 OS=Equus caballus GN=CAPZA2 PE=4 SV=1
F7BBM5	2	2	0.00031052	0.000203297	17.7051	Sepsis	Osteochondrosis	Adenylosuccinate synthetase (Fragment) OS=Equus caballus GN=ADSS PE=3 SV=1
F6RGT4	4	4	0.000325453	0.000210819	2.34378	Osteochondrosis	Sepsis	alpha-1,2-Mannosidase (Fragment) OS=Equus caballus GN=MAN1A1 PE=3 SV=1
F7BTD8	35	33	0.000325798	0.000210819	17.1958	Osteoarthritis	Normal	Uncharacterized protein OS=Equus caballus GN=FBN1 PE=4 SV=1
F6U4P2;F7DMB6	12	10	0.00032461	0.000210819	23.9391	Normal	Osteochondrosis	Uncharacterized protein (Fragment) OS=Equus caballus GN=PFKP PE=3 SV=1
F7D144	9	8	0.000342909	0.000221035	5.75574	Normal	Osteochondrosis	Uncharacterized protein OS=Equus caballus GN=CAPG PE=4 SV=1
F6S3F4	8	8	0.000351188	0.000225462	28.3099	Sepsis	Osteochondrosis	Uncharacterized protein OS=Equus caballus GN=CPNE1 PE=4 SV=1
F6YL06;F6UCL7;F6WQ61;F6SJT1	8	8	0.000354745	0.000226046	5.29792	Normal	Osteochondrosis	Uncharacterized protein OS=Equus caballus GN=GNB1 PE=4 SV=1
F6V4X0	5	4	0.000358106	0.00022732	19.4626	Normal	Osteochondrosis	Uncharacterized protein (Fragment) OS=Equus caballus GN=VAV1 PE=4 SV=1
F7E1X2	16	16	0.000368967	0.000232446	10.0434	Normal	Osteochondrosis	Uncharacterized protein (Fragment) OS=Equus caballus GN=STIP1 PE=4 SV=1
F6Z3G9;A2PYL6;F6ZCD6	27	27	0.000376432	0.000236258	39.5212	Sepsis	Osteoarthritis	Hexokinase OS=Equus caballus GN=HK3 PE=3 SV=1
F6VK89	4	4	0.000379111	0.000237048	2.997	Normal	Sepsis	Uncharacterized protein (Fragment) OS=Equus caballus GN=CD14 PE=4 SV=1
F6YV40;F6RBE2	20	19	0.000383161	0.000238687	8.57045	Sepsis	Osteochondrosis	Glyceraldehyde-3-phosphate dehydrogenase OS=Equus caballus GN=LOC100054877 PE=3 SV=1
F6W3M5;F7ANK4	41	40	0.000384858	0.000238852	7.63464	Normal	Osteochondrosis	Pyruvate kinase (Fragment) OS=Equus caballus GN=PKM PE=3 SV=1
F7CMH2	3	3	0.000390874	0.000240796	8.25848	Normal	Osteochondrosis	Uncharacterized protein OS=Equus caballus GN=PA2G4 PE=4 SV=1
F6RWS3	2	2	0.000419617	0.000257552	85.0984	Normal	Sepsis	Uncharacterized protein (Fragment) OS=Equus caballus GN=DCTD PE=4 SV=1
F6RL09	6	4	0.000423212	0.000258807	11.3776	Sepsis	Osteochondrosis	Uncharacterized protein OS=Equus caballus GN=GMFG PE=4 SV=1
F7AQ43	6	1	0.000431191	0.0002626	7.90881	Normal	Osteochondrosis	Uncharacterized protein OS=Equus caballus GN=DES PE=3 SV=1
F7B0S3	7	7	0.000432561	0.0002626	10.8673	Normal	Sepsis	Uncharacterized protein (Fragment) OS=Equus caballus GN=MFGE8 PE=4 SV=1
F7DA17	2	2	0.000446297	0.000266338	5.82822	Normal	Sepsis	Uncharacterized protein OS=Equus caballus GN=TGM2 PE=4 SV=1
F6SEM5	9	9	0.000441287	0.000266338	8.22668	Osteochondrosis	Sepsis	Uncharacterized protein (Fragment) OS=Equus caballus GN=MRC2 PE=4 SV=1
F7DCS5	14	8	0.000442715	0.000266338	11.0148	Normal	Osteoarthritis	Uncharacterized protein (Fragment) OS=Equus caballus GN=AP2A1 PE=4 SV=1
F6Y044	11	11	0.000446694	0.000266338	13.0123	Sepsis	Osteochondrosis	Uncharacterized protein OS=Equus caballus GN=DIAPH1 PE=4 SV=1
F6S7B6	2	1	0.0004442	0.000266338	18.4301	Normal	Osteochondrosis	Uncharacterized protein OS=Equus caballus GN=RAB4A PE=3 SV=1
F6Z278;F6TDX5	10	10	0.000448841	0.000266666	6.7203	Sepsis	Osteochondrosis	Uncharacterized protein OS=Equus caballus GN=CPNE3 PE=4 SV=1
F7DTB6	16	16	0.000458951	0.000271705	12.7226	Sepsis	Osteochondrosis	Uncharacterized protein (Fragment) OS=Equus caballus GN=KPNB1 PE=4 SV=1
F6ZJE4;F6YLP8	8	2	0.00046258	0.000272281	7.16352	Sepsis	Osteochondrosis	Uncharacterized protein OS=Equus caballus GN=RAB8A PE=3 SV=1
F6UII9	9	9	0.000467916	0.000272281	18.1136	Normal	Osteochondrosis	Uncharacterized protein OS=Equus caballus GN=UAP1L1 PE=4 SV=1
F7A1C3	8	7	0.000464404	0.000272281	32.3996	Sepsis	Osteochondrosis	Uncharacterized protein OS=Equus caballus GN=SORD PE=4 SV=1
F6VYI5	16	16	0.000468078	0.000272281	247.809	Sepsis	Osteochondrosis	Uncharacterized protein (Fragment) OS=Equus caballus GN=NBEAL2 PE=4 SV=1
F6S5X4	3	3	0.000472697	0.000274013	19.869	Normal	Osteochondrosis	Uncharacterized protein OS=Equus caballus GN=PSMD1 PE=4 SV=1
F7CYR1	12	11	0.000475025	0.00027441	7.84732	Sepsis	Osteochondrosis	Uncharacterized protein OS=Equus caballus GN=SERPINC1 PE=3 SV=1
F7C7J6	26	24	0.000483831	0.000277576	4.05996	Osteoarthritis	Normal	Uncharacterized protein OS=Equus caballus GN=F13B PE=4 SV=1
F6X0W1	9	9	0.000489421	0.000279822	27.9715	Sepsis	Osteochondrosis	Phosphoinositide phospholipase C OS=Equus caballus GN=PLCG2 PE=4 SV=1
F6QSX9	2	2	0.000496572	0.000282295	13.0118	Normal	Sepsis	Uncharacterized protein OS=Equus caballus GN=LGMN PE=4 SV=1
F7E4G6	7	7	0.000501542	0.000283835	7.17721	Sepsis	Osteochondrosis	Uncharacterized protein (Fragment) OS=Equus caballus GN=HNRNPU PE=4 SV=1
F7E208	10	9	0.000509233	0.000287214	3.97668	Sepsis	Normal	Uncharacterized protein OS=Equus caballus PE=4 SV=1
A2Q127	13	13	0.000511068	0.000287279	7.03873	Sepsis	Osteochondrosis	Elongation factor 1-gamma OS=Equus caballus GN=EEF1G PE=2 SV=1
F6V8I5	9	7	0.00052496	0.000294098	9.29858	Normal	Osteochondrosis	Uncharacterized protein OS=Equus caballus GN=PCBP1 PE=4 SV=1
F7C456	5	5	0.000545929	0.000303806	13.2607	Sepsis	Osteochondrosis	Uncharacterized protein (Fragment) OS=Equus caballus PE=4 SV=1
F7ATK9	5	5	0.000581801	0.000322692	42.1134	Normal	Sepsis	Uncharacterized protein OS=Equus caballus GN=HNMT PE=4 SV=1
F6Y4J0;F6TVH5	13	13	0.00059196	0.00032724	15.7865	Normal	Osteoarthritis	Uncharacterized protein (Fragment) OS=Equus caballus GN=ATP6V1B2 PE=3 SV=1
F7BKK5;F6SA20	4	4	0.000599545	0.000328173	6.07554	Sepsis	Osteochondrosis	Uncharacterized protein (Fragment) OS=Equus caballus GN=GSTM3 PE=3 SV=1
P02561;F7A281	13	2	0.000597829	0.000328173	10.6608	Normal	Osteochondrosis	Tropomyosin alpha-4 chain OS=Equus caballus GN=TPM4 PE=1 SV=2
F6ZHZ3	12	12	0.0005972	0.000328173	39.8347	Sepsis	Osteoarthritis	Uncharacterized protein (Fragment) OS=Equus caballus GN=BPI PE=4 SV=1
F7C3N9	7	7	0.000608265	0.000331858	12.8456	Sepsis	Osteochondrosis	Uncharacterized protein OS=Equus caballus GN=ALDH16A1 PE=4 SV=1
F6ZEJ2	7	7	0.000617282	0.000335681	23.6163	Osteoarthritis	Normal	Uncharacterized protein (Fragment) OS=Equus caballus GN=HGFAC PE=3 SV=1
F6TTJ8	2	2	0.000625358	0.000338969	51.1805	Normal	Sepsis	Uncharacterized protein OS=Equus caballus GN=GPNMB PE=4 SV=1
F6TPY8	14	14	0.000632867	0.000341928	16.7417	Normal	Osteochondrosis	Uncharacterized protein OS=Equus caballus GN=CSE1L PE=4 SV=1
F7D1W9;F6QQT6	6	6	0.00063687	0.000342981	6.83503	Sepsis	Osteochondrosis	Uncharacterized protein OS=Equus caballus GN=FCN1 PE=4 SV=1
F6W6E8;F6W6Y4;F6Z0F8	21	21	0.000654965	0.000351592	4.1295	Osteoarthritis	Normal	Uncharacterized protein OS=Equus caballus GN=LTBP1 PE=4 SV=1
F7C5T6	2	2	0.000690158	0.000369296	39.5273	Normal	Osteochondrosis	Uncharacterized protein (Fragment) OS=Equus caballus GN=ACAT2 PE=3 SV=1
F6VSL0	6	6	0.000703429	0.000375195	4.77896	Normal	Osteochondrosis	Uncharacterized protein (Fragment) OS=Equus caballus GN=RAN PE=4 SV=1
F7AUY9;A0A0B4J1C5	5	5	0.000715323	0.000380227	2.74118	Normal	Osteochondrosis	Uncharacterized protein (Fragment) OS=Equus caballus GN=RPS27A PE=4 SV=1
F7CYG2	13	7	0.000717419	0.000380227	4.94828	Normal	Osteoarthritis	Uncharacterized protein (Fragment) OS=Equus caballus GN=YWHAH PE=3 SV=1
F6PU05	2	2	0.000727533	0.000384368	5.97397	Normal	Osteochondrosis	Uncharacterized protein (Fragment) OS=Equus caballus GN=ETF1 PE=4 SV=1
F6VGG1	4	4	0.000737043	0.000388164	10.0532	Normal	Osteochondrosis	40S ribosomal protein S12 OS=Equus caballus GN=RPS12 PE=3 SV=1
F6WHS9	4	3	0.000739906	0.000388446	6.66878	Osteoarthritis	Normal	Uncharacterized protein (Fragment) OS=Equus caballus GN=LAMB1 PE=4 SV=1
F6SQ49	8	7	0.000751927	0.000391068	8.51313	Normal	Osteochondrosis	Uncharacterized protein (Fragment) OS=Equus caballus GN=SMS PE=3 SV=1
F7DWN5;F7C7W3	5	2	0.000750583	0.000391068	8.74972	Sepsis	Osteochondrosis	Uncharacterized protein (Fragment) OS=Equus caballus GN=GNAI2 PE=4 SV=1
F6UQV4	5	4	0.000765117	0.000396692	7.57496	Normal	Osteochondrosis	Uncharacterized protein OS=Equus caballus GN=ATG7 PE=4 SV=1
F7C819	2	1	0.00077129	0.000397424	21.7801	Normal	Osteochondrosis	S-methyl-5'-thioadenosine phosphorylase OS=Equus caballus GN=MTAP PE=3 SV=1
F6R7B4	6	5	0.000773687	0.000397432	22.9692	Sepsis	Osteoarthritis	Uncharacterized protein OS=Equus caballus GN=MMP8 PE=4 SV=1
F7C555	7	7	0.000785001	0.000400778	5.76343	Normal	Osteochondrosis	Uncharacterized protein (Fragment) OS=Equus caballus GN=ATIC PE=3 SV=1
F6RTD6	4	4	0.000795507	0.000404903	9.34675	Normal	Osteoarthritis	Uncharacterized protein (Fragment) OS=Equus caballus GN=HNRNPL PE=4 SV=1
F6PV98;F6VV56;F7CNT1	3	3	0.000815193	0.000413662	258.019	Sepsis	Osteochondrosis	Uncharacterized protein OS=Equus caballus GN=EIF5B PE=4 SV=1
F6UF33	2	1	0.000823558	0.00041664	7.22902	Sepsis	Osteochondrosis	Uncharacterized protein OS=Equus caballus GN=CLIC2 PE=4 SV=1
F6YIN9	3	3	0.000827795	0.000417519	13.8229	Sepsis	Osteochondrosis	Uncharacterized protein (Fragment) OS=Equus caballus GN=RCSD1 PE=4 SV=1
F6X200;F6W187	10	10	0.000832996	0.000418877	5.92318	Osteoarthritis	Normal	Uncharacterized protein OS=Equus caballus GN=CDH6 PE=4 SV=1
F7DYA1	3	3	0.000840325	0.000421293	123.985	Osteoarthritis	Osteochondrosis	Uncharacterized protein OS=Equus caballus GN=LOC100034242 PE=3 SV=1
F6YPQ9	5	4	0.000850629	0.000425182	2.53103	Normal	Sepsis	Uncharacterized protein (Fragment) OS=Equus caballus GN=PLEKHO2 PE=4 SV=1
F6QQ01	2	2	0.000862192	0.000428787	10.6654	Sepsis	Osteochondrosis	Uncharacterized protein OS=Equus caballus GN=PNPLA2 PE=4 SV=1
F6WUU4	3	2	0.000877184	0.000433267	13.71	Normal	Osteochondrosis	Uncharacterized protein OS=Equus caballus GN=ATP6V1E1 PE=3 SV=1
F6UCN5	4	3	0.000880772	0.000433756	12.8933	Sepsis	Osteochondrosis	Uridine phosphorylase (Fragment) OS=Equus caballus GN=UPP1 PE=3 SV=1
F7BFF5	7	2	0.000913465	0.000447218	7.27087	Normal	Osteochondrosis	Uncharacterized protein OS=Equus caballus GN=RAB8B PE=3 SV=1
F7C625	2	2	0.000911226	0.000447218	13.4888	Normal	Osteochondrosis	Uncharacterized protein OS=Equus caballus GN=CAST PE=4 SV=1
F7DZB2	7	7	0.000968769	0.000470157	32.1205	Sepsis	Osteochondrosis	Uncharacterized protein (Fragment) OS=Equus caballus GN=ZYX PE=4 SV=1
F7ABW7	13	12	0.000972201	0.000470455	12.4066	Sepsis	Normal	Uncharacterized protein OS=Equus caballus GN=F7 PE=3 SV=1
F6T1P0	3	3	0.000982714	0.000474168	24.1764	Normal	Osteoarthritis	Uncharacterized protein OS=Equus caballus PE=4 SV=1
F6XKR3	8	8	0.000997157	0.000475638	5.43541	Sepsis	Normal	Uncharacterized protein (Fragment) OS=Equus caballus GN=APP PE=4 SV=1
F7B9P4	7	6	0.000991954	0.000475638	6.42583	Normal	Osteochondrosis	Uncharacterized protein (Fragment) OS=Equus caballus GN=RAB14 PE=3 SV=1
A2Q0Z0;F6RRD0;F7C4C2;F6Q4R1;F7BQJ6	17	17	0.000995302	0.000475638	8.55254	Normal	Osteochondrosis	Elongation factor 1-alpha 1 OS=Equus caballus GN=EEF1A1 PE=2 SV=1
F6VRJ2	8	8	0.000989064	0.000475638	13.0603	Sepsis	Osteoarthritis	Uncharacterized protein OS=Equus caballus GN=HCLS1 PE=4 SV=1
F6YM24	4	4	0.00100056	0.000475902	38.786	Normal	Osteochondrosis	Uncharacterized protein (Fragment) OS=Equus caballus GN=NANS PE=4 SV=1
F6WZ69	21	20	0.00100999	0.000479022	2.36258	Osteochondrosis	Sepsis	Uncharacterized protein OS=Equus caballus GN=PCOLCE PE=4 SV=1
F7BXE4	3	2	0.00105497	0.000497528	4.09744	Normal	Sepsis	Uncharacterized protein (Fragment) OS=Equus caballus GN=SUSD5 PE=4 SV=1
F6TZ87;F7CGE8	9	9	0.00106047	0.000498715	4.5326	Sepsis	Osteochondrosis	Uncharacterized protein OS=Equus caballus GN=CALM2 PE=4 SV=1
P19857	14	1	0.00108221	0.000507509	304.344	Sepsis	Osteochondrosis	Serum amyloid A protein OS=Equus caballus GN=SAA1 PE=1 SV=2
F6QJC7	4	4	0.0011029	0.000515761	43.2916	Sepsis	Osteochondrosis	Uncharacterized protein OS=Equus caballus GN=ILF3 PE=4 SV=1
F7CNL3	2	2	0.00111714	0.000519554	6.83567	Normal	Osteochondrosis	Uncharacterized protein (Fragment) OS=Equus caballus GN=TBCD PE=4 SV=1
F7E4N9	3	3	0.00111723	0.000519554	297.367	Osteoarthritis	Osteochondrosis	Uncharacterized protein OS=Equus caballus GN=CTHRC1 PE=4 SV=1
F6YCW8;F6Z5E1	99	95	0.00112913	0.000522179	2.82265	Sepsis	Normal	Uncharacterized protein (Fragment) OS=Equus caballus GN=APOB PE=4 SV=1
F6YV53;E7D103	32	20	0.00116277	0.000536247	11.791	Sepsis	Osteochondrosis	Uncharacterized protein (Fragment) OS=Equus caballus GN=ACTN4 PE=4 SV=1
F6REX3	47	44	0.00118856	0.000546634	3.84877	Osteochondrosis	Normal	Uncharacterized protein OS=Equus caballus GN=LOC100061763 PE=4 SV=1
F6RUZ6;F6Y9V1	47	46	0.00119918	0.000550003	2.7525	Sepsis	Osteochondrosis	Fibrinogen alpha chain OS=Equus caballus GN=FGA PE=4 SV=1
F7AS57	2	2	0.00120535	0.000551318	27.2238	Normal	Osteochondrosis	Uncharacterized protein OS=Equus caballus GN=PSME2 PE=4 SV=1
F6YNM7	6	6	0.00121371	0.000553623	9.02273	Normal	Osteochondrosis	Uncharacterized protein (Fragment) OS=Equus caballus GN=PREP PE=4 SV=1
F7ABC9	35	35	0.00122721	0.000557928	2.98079	Normal	Sepsis	Uncharacterized protein (Fragment) OS=Equus caballus GN=FBLN1 PE=4 SV=1
F6UHF2	40	4	0.00122983	0.000557928	4.29481	Sepsis	Osteochondrosis	Uncharacterized protein (Fragment) OS=Equus caballus PE=4 SV=1
F6TD06;F6XLZ5	7	1	0.00125676	0.000567785	4.26944	Normal	Osteochondrosis	Uncharacterized protein OS=Equus caballus GN=ARF3 PE=3 SV=1
F6TK05	11	10	0.00125836	0.000567785	5.96236	Sepsis	Osteochondrosis	Uncharacterized protein (Fragment) OS=Equus caballus GN=CCT2 PE=3 SV=1
F6XXR7	2	2	0.00130818	0.000586272	8.3166	Osteoarthritis	Sepsis	Uncharacterized protein (Fragment) OS=Equus caballus GN=SFRP2 PE=4 SV=1
F6QXY2;F7DZD7	5	5	0.00131165	0.000586272	8.49836	Sepsis	Osteochondrosis	Alpha-centractin-like protein OS=Equus caballus GN=ACTR1A PE=2 SV=1
F6U3I9;F6TWU0	12	12	0.00131338	0.000586272	27.8189	Normal	Osteoarthritis	Uncharacterized protein OS=Equus caballus GN=GVINP1 PE=4 SV=1
F6VS95	3	3	0.00132687	0.000590718	3.37581	Normal	Osteochondrosis	Uncharacterized protein (Fragment) OS=Equus caballus GN=PDIA6 PE=3 SV=1
F6Q4N3	27	26	0.00133777	0.000591138	6.76645	Osteochondrosis	Normal	Uncharacterized protein (Fragment) OS=Equus caballus GN=NELL2 PE=4 SV=1
F6RC09	13	13	0.00134135	0.000591138	12.8783	Normal	Osteoarthritis	Uncharacterized protein (Fragment) OS=Equus caballus GN=VPS35 PE=4 SV=1
F7E2C7	2	2	0.00134198	0.000591138	23.2869	Sepsis	Osteochondrosis	Uncharacterized protein (Fragment) OS=Equus caballus GN=CRLF3 PE=4 SV=1
F7A5X2	2	2	0.00135443	0.00059505	8.38017	Normal	Osteoarthritis	Uncharacterized protein OS=Equus caballus GN=C15H2orf40 PE=4 SV=1
F6Q978	12	11	0.00137454	0.000601947	4.97585	Osteoarthritis	Normal	Uncharacterized protein (Fragment) OS=Equus caballus GN=COL15A1 PE=4 SV=1
F7C9G5;F7AWD8	19	19	0.00137734	0.000601947	8.36648	Normal	Osteochondrosis	Ubiquitin carboxyl-terminal hydrolase (Fragment) OS=Equus caballus GN=USP5 PE=3 SV=1
F7CKT4	3	2	0.00140483	0.000612361	142.47	Normal	Osteoarthritis	Uncharacterized protein OS=Equus caballus GN=LOC100147001 PE=4 SV=1
F6Z4N9	4	4	0.00142013	0.000617416	523.491	Sepsis	Osteochondrosis	Eukaryotic translation initiation factor 3 subunit C OS=Equus caballus GN=EIF3C PE=3 SV=1
F6QDR0	2	2	0.00150422	0.000652275	41.6171	Sepsis	Osteochondrosis	Uncharacterized protein OS=Equus caballus GN=DDB1 PE=4 SV=1
F6Y0C1	9	9	0.00152177	0.000657374	2.6477	Normal	Osteochondrosis	Uncharacterized protein OS=Equus caballus GN=C8G PE=3 SV=1
F7DXG8;F7CT91;F7CL80	12	12	0.00154216	0.000663558	4.97058	Sepsis	Osteochondrosis	Uncharacterized protein OS=Equus caballus GN=CFL1 PE=4 SV=1
F6XBR8	5	5	0.00154829	0.000664482	11.6335	Normal	Osteochondrosis	Uncharacterized protein (Fragment) OS=Equus caballus GN=HEBP1 PE=4 SV=1
F6X485;F6YX05;F7BV56	40	36	0.00156294	0.000668949	7.9136	Sepsis	Osteochondrosis	Uncharacterized protein (Fragment) OS=Equus caballus GN=MYH9 PE=4 SV=1
F6QHY8	4	3	0.00156671	0.000668949	22.2001	Normal	Sepsis	Chloride intracellular channel protein (Fragment) OS=Equus caballus GN=CLIC4 PE=3 SV=1
F6YZX2	4	4	0.00159146	0.000677782	7.95258	Normal	Osteochondrosis	Uncharacterized protein (Fragment) OS=Equus caballus GN=RPS19 PE=4 SV=1
F6V5H1	5	5	0.00162499	0.000688549	3.49871	Sepsis	Osteoarthritis	Uncharacterized protein (Fragment) OS=Equus caballus PE=4 SV=1
F6TL52	3	3	0.00165719	0.000700418	2.74282	Normal	Osteochondrosis	Uncharacterized protein (Fragment) OS=Equus caballus GN=AK1 PE=3 SV=1
F6UQP3;F6QUR2	4	3	0.00166484	0.000701871	6.41411	Normal	Osteochondrosis	Uncharacterized protein OS=Equus caballus GN=PCBP2 PE=4 SV=1
F6R7X1	3	3	0.00167398	0.000703949	18.7582	Sepsis	Osteochondrosis	Uncharacterized protein (Fragment) OS=Equus caballus GN=ILF2 PE=4 SV=1
F6YGC8	4	4	0.00169085	0.000705709	5.01989	Normal	Osteochondrosis	Uncharacterized protein (Fragment) OS=Equus caballus GN=PSME1 PE=4 SV=1
F6SZJ2	12	9	0.00168808	0.000705709	8.72144	Normal	Osteochondrosis	Uncharacterized protein (Fragment) OS=Equus caballus GN=EHD4 PE=4 SV=1
F6ZHK3	3	3	0.00168542	0.000705709	70.6764	Normal	Osteochondrosis	Uncharacterized protein (Fragment) OS=Equus caballus GN=MPP1 PE=4 SV=1
F7DZZ9;F6VZY5	10	10	0.00171306	0.000713195	32.2516	Sepsis	Osteoarthritis	Uncharacterized protein (Fragment) OS=Equus caballus GN=VASP PE=4 SV=1
F7BWL2	5	2	0.00174284	0.00072379	11.3	Normal	Osteochondrosis	Uncharacterized protein (Fragment) OS=Equus caballus GN=MAP2K1 PE=4 SV=1
F6QLC6	6	4	0.00175941	0.00072886	22.1094	Normal	Osteochondrosis	Uncharacterized protein OS=Equus caballus GN=RAB5C PE=3 SV=1
F6UNR3	8	8	0.00176785	0.000730541	9.77899	Sepsis	Osteochondrosis	Uncharacterized protein OS=Equus caballus GN=EEF1D PE=3 SV=1
F6X6A6;F6XKX6	5	5	0.00178437	0.000735549	6.36033	Normal	Osteochondrosis	Uncharacterized protein OS=Equus caballus GN=LOC100052020 PE=3 SV=1
F6QYS3	22	22	0.00182555	0.000748827	2.66388	Normal	Sepsis	Uncharacterized protein OS=Equus caballus GN=ECM1 PE=4 SV=1
B8K1X7;F6U3H1;F7CG18	5	5	0.0018317	0.000749508	5.89412	Normal	Osteochondrosis	40S ribosomal protein SA-like protein OS=Equus caballus GN=RPSA PE=2 SV=1
F6WHS3	9	7	0.00185098	0.000755544	6.42245	Normal	Osteochondrosis	Uncharacterized protein (Fragment) OS=Equus caballus GN=HNRNPD PE=4 SV=1
F6QAU5	6	2	0.00188954	0.000769401	7.80542	Sepsis	Normal	Uncharacterized protein (Fragment) OS=Equus caballus PE=4 SV=1
F7BTI3	2	2	0.00189616	0.000770218	19.2598	Normal	Osteoarthritis	Uncharacterized protein (Fragment) OS=Equus caballus GN=GIMAP4 PE=4 SV=1
F6ZTR4	16	6	0.00192587	0.000778939	5.5329	Normal	Osteochondrosis	Uncharacterized protein OS=Equus caballus GN=TPM3 PE=3 SV=1
F7BJL9	3	3	0.00192696	0.000778939	20.8009	Normal	Osteoarthritis	Uncharacterized protein OS=Equus caballus GN=GBP6 PE=4 SV=1
F6ZZA7;F6RRJ4	3	3	0.00196002	0.000790388	13.9467	Normal	Osteochondrosis	Non-specific protein-tyrosine kinase (Fragment) OS=Equus caballus GN=CSK PE=4 SV=1
F6ZTQ7	2	2	0.00197485	0.000794451	4.84386	Osteochondrosis	Sepsis	Uncharacterized protein OS=Equus caballus GN=KAZALD1 PE=4 SV=1
F7BA08	3	2	0.00198495	0.000796595	8.5404	Normal	Osteochondrosis	Uncharacterized protein OS=Equus caballus GN=HNRNPR PE=4 SV=1
F6ZXV3;F6YVP2	7	7	0.00199961	0.000800552	6.33201	Normal	Osteoarthritis	Uncharacterized protein OS=Equus caballus GN=BZW1 PE=4 SV=1
F7BXA6	17	15	0.00200514	0.000800847	4.08677	Sepsis	Normal	Uncharacterized protein (Fragment) OS=Equus caballus GN=NPEPPS PE=4 SV=1
F6QCV1;F7E3F2	5	5	0.00201425	0.000802565	24.7629	Sepsis	Osteoarthritis	Core histone macro-H2A OS=Equus caballus GN=H2AFY PE=4 SV=1
F6T201	15	15	0.00203129	0.000806527	3.7348	Osteoarthritis	Sepsis	Uncharacterized protein (Fragment) OS=Equus caballus GN=CSPG4 PE=4 SV=1
F7DZ70;F6VA27;F6VXP1;F7CDC1	6	3	0.00203869	0.000806527	24.6217	Sepsis	Osteochondrosis	Uncharacterized protein (Fragment) OS=Equus caballus GN=RAB3D PE=3 SV=1
F7AW05	11	11	0.00206835	0.000816329	13.3367	Osteochondrosis	Normal	Uncharacterized protein OS=Equus caballus GN=CLEC3B PE=4 SV=1
F6S6S0;F6XH74	9	7	0.002082	0.000819778	25.0174	Sepsis	Osteochondrosis	Uncharacterized protein OS=Equus caballus GN=LOC100050136 PE=4 SV=1
F6Y5I8	18	17	0.00208949	0.000820792	6.1612	Osteoarthritis	Normal	Uncharacterized protein OS=Equus caballus GN=FBLN2 PE=4 SV=1
F6UUS3	24	23	0.00209743	0.000821978	5.83667	Normal	Osteochondrosis	Uncharacterized protein (Fragment) OS=Equus caballus GN=EEF2 PE=4 SV=1
F7DX98	5	5	0.00215749	0.000843534	7.09672	Normal	Osteochondrosis	Uncharacterized protein OS=Equus caballus GN=PRKAR1A PE=2 SV=1
F7CGD4	2	2	0.00220345	0.000857485	51.1028	Sepsis	Osteochondrosis	Uncharacterized protein OS=Equus caballus GN=PTK2B PE=4 SV=1
F7B497	9	8	0.00223222	0.000864652	8.20364	Sepsis	Osteochondrosis	Coatomer subunit alpha OS=Equus caballus GN=COPA PE=4 SV=1
F6ZXJ2	10	9	0.00223111	0.000864652	12.869	Osteoarthritis	Osteochondrosis	Uncharacterized protein (Fragment) OS=Equus caballus GN=FBN2 PE=4 SV=1
F7AEP1;F6U210;F6X854	7	7	0.00231497	0.000892562	5.27369	Normal	Osteochondrosis	Serine/threonine-protein phosphatase OS=Equus caballus GN=PPP2CB PE=3 SV=1
F7C0M6;F6WM48	6	3	0.00233543	0.000898377	5.81397	Normal	Osteochondrosis	Mitogen-activated protein kinase (Fragment) OS=Equus caballus GN=MAPK3 PE=3 SV=1
F7E481;F6TMI0	2	2	0.00235725	0.000904687	18.7795	Osteoarthritis	Normal	Uncharacterized protein OS=Equus caballus PE=4 SV=1
F6V1L0;F7BX37	3	3	0.0023738	0.00090895	21.0259	Sepsis	Osteochondrosis	Uncharacterized protein (Fragment) OS=Equus caballus GN=RBBP4 PE=4 SV=1
F7CPV2	6	5	0.00238195	0.000909981	12.4375	Normal	Osteoarthritis	Chloride intracellular channel protein OS=Equus caballus GN=CLIC5 PE=3 SV=1
H9GZN9	24	24	0.00241205	0.000917282	4.60642	Sepsis	Normal	Uncharacterized protein (Fragment) OS=Equus caballus GN=IGHM PE=4 SV=1
F6QVW1	4	4	0.002418	0.000917455	2.91038	Normal	Sepsis	Uncharacterized protein (Fragment) OS=Equus caballus GN=PPT1 PE=4 SV=1
F7CTC3	2	2	0.00245344	0.000928792	34.9139	Normal	Osteochondrosis	Uncharacterized protein OS=Equus caballus GN=LPP PE=4 SV=1
F6V6L8	26	19	0.00247541	0.000934987	7.15184	Normal	Osteoarthritis	Uncharacterized protein OS=Equus caballus GN=IQGAP2 PE=4 SV=1
F6WA92	6	4	0.00249258	0.000936048	12.6435	Sepsis	Osteochondrosis	Uncharacterized protein OS=Equus caballus GN=RAB5B PE=3 SV=1
F7CBN0	7	7	0.00248815	0.000936048	22.8467	Normal	Sepsis	Alcohol dehydrogenase (NADP+)-like protein OS=Equus caballus GN=AKR1A1 PE=2 SV=1
F6SVH5	2	1	0.00249504	0.000936048	31.5544	Normal	Osteochondrosis	Uncharacterized protein OS=Equus caballus GN=MAPRE2 PE=4 SV=1
F6RFT9	19	19	0.00253733	0.00094978	7.63108	Osteoarthritis	Normal	Uncharacterized protein OS=Equus caballus GN=F9 PE=3 SV=1
F6Q737	2	2	0.00262553	0.000980598	14.918	Normal	Osteoarthritis	Uncharacterized protein OS=Equus caballus GN=C12orf57 PE=4 SV=1
F6V2B6;F6U218	2	2	0.00263633	0.000982434	8.61039	Sepsis	Osteochondrosis	Uncharacterized protein (Fragment) OS=Equus caballus GN=CHMP4B PE=4 SV=1
F6YUU0	6	3	0.002669	0.000990189	6.20248	Normal	Osteochondrosis	Uncharacterized protein (Fragment) OS=Equus caballus GN=MAP2K2 PE=4 SV=1
F6XBL5	3	2	0.00272044	0.00100703	5.7454	Sepsis	Osteochondrosis	Uncharacterized protein OS=Equus caballus GN=PPM1A PE=3 SV=1
H9H007	20	17	0.0027355	0.00101037	5.13543	Normal	Osteochondrosis	10-formyltetrahydrofolate dehydrogenase OS=Equus caballus GN=ALDH1L1 PE=3 SV=1
F6UI02	2	2	0.0027649	0.00101897	7.03614	Sepsis	Osteoarthritis	Uncharacterized protein OS=Equus caballus GN=RAB31 PE=3 SV=1
F7BU09	7	3	0.00277378	0.00101999	5.537	Sepsis	Osteochondrosis	Uncharacterized protein (Fragment) OS=Equus caballus GN=LOC100059533 PE=3 SV=1
F6V1V8	4	4	0.0028038	0.00102426	14.1215	Normal	Sepsis	Uncharacterized protein (Fragment) OS=Equus caballus GN=CD109 PE=4 SV=1
F6W1A9	3	2	0.00280118	0.00102426	20.3789	Normal	Osteochondrosis	Uncharacterized protein (Fragment) OS=Equus caballus GN=KPNA3 PE=4 SV=1
F6R3A3	2	2	0.00279371	0.00102426	123.455	Normal	Osteoarthritis	Uncharacterized protein (Fragment) OS=Equus caballus GN=EIF4H PE=4 SV=1
F6TB54	3	3	0.0028371	0.00103417	4.80101	Sepsis	Normal	Uncharacterized protein (Fragment) OS=Equus caballus GN=NAPSA PE=3 SV=1
F6UGL6	6	6	0.00285715	0.00103921	12.6331	Normal	Osteochondrosis	Uncharacterized protein (Fragment) OS=Equus caballus GN=PTBP1 PE=4 SV=1
F7CXI1	3	3	0.00287456	0.001041	6.62038	Normal	Osteochondrosis	Uncharacterized protein OS=Equus caballus GN=DDX6 PE=3 SV=1
F6SYI2	4	4	0.0028712	0.001041	10.5959	Normal	Sepsis	Uncharacterized protein OS=Equus caballus GN=CRYAB PE=3 SV=1
F7DZE7	5	5	0.00289064	0.00104456	9.903	Osteoarthritis	Normal	Uncharacterized protein OS=Equus caballus GN=ADIPOQ PE=4 SV=1
F6XSN2	13	13	0.00292569	0.00105494	6.9465	Sepsis	Osteochondrosis	Uncharacterized protein (Fragment) OS=Equus caballus GN=CCT7 PE=3 SV=1
F6Q6X3	19	19	0.00297882	0.00107178	6.09823	Sepsis	Osteochondrosis	Coronin OS=Equus caballus GN=CORO1A PE=3 SV=1
F6V2X7	4	3	0.00307667	0.00109054	3.64953	Sepsis	Normal	Uncharacterized protein OS=Equus caballus GN=PLOD1 PE=4 SV=1
F6RPL1	9	8	0.00307608	0.00109054	5.79453	Osteoarthritis	Normal	Uncharacterized protein OS=Equus caballus GN=MASP1 PE=3 SV=1
F6TRQ6	4	4	0.0030601	0.00109054	5.81633	Osteoarthritis	Normal	Uncharacterized protein (Fragment) OS=Equus caballus GN=SPON1 PE=4 SV=1
F7BKI9	2	2	0.00309776	0.00109569	174.719	Sepsis	Osteochondrosis	Uncharacterized protein (Fragment) OS=Equus caballus GN=TOLLIP PE=4 SV=1
F6UB53	3	3	0.00310921	0.00109741	6.76662	Normal	Osteochondrosis	Uncharacterized protein (Fragment) OS=Equus caballus GN=RPL11 PE=3 SV=1
F6RGZ9;F6SLX2	11	9	0.00317281	0.0011175	4.09591	Sepsis	Osteochondrosis	Uncharacterized protein OS=Equus caballus GN=CYFIP2 PE=4 SV=1
F7CE87	2	2	0.00319339	0.00112238	27.4555	Sepsis	Osteochondrosis	Uncharacterized protein OS=Equus caballus GN=HNRNPUL2 PE=4 SV=1
F6U0H9	5	5	0.00320083	0.00112263	13.7519	Normal	Osteochondrosis	Aconitate hydratase OS=Equus caballus GN=ACO1 PE=3 SV=1
F6R0W4	2	2	0.00320977	0.0011234	7.63836	Normal	Osteochondrosis	Eukaryotic translation initiation factor 6 OS=Equus caballus GN=FAM83C PE=3 SV=1
F7CY72;F6ZRB3	7	7	0.00323619	0.00113028	7.11768	Normal	Osteochondrosis	Coatomer subunit gamma OS=Equus caballus GN=COPG1 PE=3 SV=1
F6S8Z5	2	2	0.00330024	0.00115025	41.401	Normal	Osteochondrosis	Uncharacterized protein (Fragment) OS=Equus caballus GN=NAMPT PE=4 SV=1
F6YQL3	26	25	0.00334557	0.00115879	22.6864	Normal	Osteochondrosis	Uncharacterized protein OS=Equus caballus GN=C6 PE=4 SV=1
F7CZV6	4	4	0.00333924	0.00115879	51.1204	Normal	Sepsis	Uncharacterized protein OS=Equus caballus GN=ALDH7A1 PE=3 SV=1
F7AL87	2	2	0.00333614	0.00115879	108.143	Sepsis	Osteochondrosis	Uncharacterized protein OS=Equus caballus GN=USO1 PE=4 SV=1
H9H005;F6UN58	3	3	0.00338147	0.00116638	705.963	Sepsis	Osteoarthritis	Uncharacterized protein OS=Equus caballus GN=SEPT5 PE=3 SV=1
F7ACJ1	2	2	0.00343564	0.00118263	32.7792	Sepsis	Osteochondrosis	Uncharacterized protein (Fragment) OS=Equus caballus GN=PLEK PE=4 SV=1
F6WYZ3	5	5	0.00345289	0.00118612	10.6581	Normal	Osteochondrosis	Uncharacterized protein (Fragment) OS=Equus caballus GN=TXNL1 PE=4 SV=1
F6TNE1	3	3	0.00351541	0.00120265	4.84977	Normal	Osteochondrosis	Uncharacterized protein OS=Equus caballus GN=RPS5 PE=3 SV=1
F6VTF3	7	7	0.00355767	0.00121461	13.0333	Sepsis	Osteochondrosis	Galectin OS=Equus caballus GN=LGALS9C PE=4 SV=1
F6VSN2	9	5	0.00358075	0.00122	3.63624	Sepsis	Osteochondrosis	Uncharacterized protein OS=Equus caballus GN=GSTP1 PE=3 SV=1
F7DB59	2	2	0.00360559	0.00122596	10.9967	Normal	Osteochondrosis	Uncharacterized protein OS=Equus caballus GN=PAFAH1B3 PE=4 SV=1
F6UL72	2	2	0.00362035	0.00122848	5.31181	Osteoarthritis	Normal	Uncharacterized protein OS=Equus caballus GN=NOTCH2 PE=4 SV=1
F7C6F2	27	27	0.00365657	0.00123574	3.39725	Normal	Osteoarthritis	Uncharacterized protein OS=Equus caballus GN=UBA1 PE=3 SV=1
F7DL64;F7C0C0	3	2	0.00365389	0.00123574	6.63725	Normal	Osteochondrosis	Uncharacterized protein (Fragment) OS=Equus caballus PE=4 SV=1
F6WZX4	7	7	0.00368007	0.00124117	4.51545	Sepsis	Normal	Uncharacterized protein (Fragment) OS=Equus caballus GN=NOTCH3 PE=4 SV=1
F6WUK8	3	3	0.00374508	0.00126055	5.98012	Normal	Osteochondrosis	Uncharacterized protein OS=Equus caballus GN=LYPLA1 PE=4 SV=1
F6W0E0;F7AM77;F7DUQ5	6	6	0.00375925	0.00126278	11.0891	Sepsis	Osteochondrosis	Non-specific serine/threonine protein kinase OS=Equus caballus GN=PAK2 PE=4 SV=1
F6R500	2	2	0.00378468	0.00126876	Infinity	Sepsis	Osteochondrosis	Uncharacterized protein OS=Equus caballus GN=APAF1 PE=4 SV=1
F6WKP5	2	2	0.00381614	0.00127439	3.50159	Normal	Osteochondrosis	Ubiquitin carboxyl-terminal hydrolase OS=Equus caballus GN=UCHL3 PE=3 SV=1
F7BR88	3	3	0.00381672	0.00127439	10.7265	Sepsis	Osteochondrosis	Tyrosine-protein kinase OS=Equus caballus GN=SYK PE=3 SV=1
F6X8D2	6	6	0.0038625	0.0012871	17.7249	Normal	Osteochondrosis	Caspase-1 (Fragment) OS=Equus caballus GN=CASP1 PE=3 SV=1
F6REN5	2	2	0.00390911	0.00130004	6.79646	Normal	Osteoarthritis	Uncharacterized protein (Fragment) OS=Equus caballus GN=SH3GL1 PE=4 SV=1
F6W1S9	2	2	0.00394818	0.00131042	14.0538	Normal	Osteoarthritis	Uncharacterized protein OS=Equus caballus GN=AP2S1 PE=4 SV=1
F7AA69	2	2	0.00401183	0.0013289	5.41276	Normal	Osteochondrosis	Uncharacterized protein OS=Equus caballus GN=TROVE2 PE=4 SV=1
F6ZJP9	8	7	0.00406149	0.00134269	2.26385	Osteoarthritis	Normal	Uncharacterized protein OS=Equus caballus GN=LCAT PE=4 SV=1
F6W773	3	3	0.00409666	0.001349	3.07432	Sepsis	Normal	Uncharacterized protein OS=Equus caballus GN=QPCT PE=4 SV=1
F7CG77;F6YEJ0	11	10	0.00410254	0.001349	9.26075	Sepsis	Osteochondrosis	Uncharacterized protein OS=Equus caballus GN=CCT6A PE=3 SV=1
F6XRL6	3	3	0.00415775	0.00136103	34.7021	Sepsis	Osteochondrosis	Uncharacterized protein (Fragment) OS=Equus caballus GN=DNAJA2 PE=3 SV=1
F6PSB8	6	6	0.00418523	0.00136735	3.6658	Sepsis	Osteochondrosis	Uncharacterized protein (Fragment) OS=Equus caballus GN=LASP1 PE=4 SV=1
F6ZND8;F6S8W6;F7D5X8;F6PQX8	3	2	0.00421657	0.0013749	3.91771	Normal	Osteoarthritis	Uncharacterized protein OS=Equus caballus GN=LOC100061525 PE=4 SV=1
F6ZFH9	15	8	0.00424601	0.00137911	3.6199	Normal	Osteochondrosis	Uncharacterized protein (Fragment) OS=Equus caballus GN=YWHAG PE=3 SV=1
F6UQU2	3	1	0.0043343	0.00140505	5.99479	Normal	Osteochondrosis	Uncharacterized protein (Fragment) OS=Equus caballus GN=HNRNPD PE=4 SV=1
F7D854	4	4	0.00437275	0.00141477	21.6193	Sepsis	Osteochondrosis	Catalase (Fragment) OS=Equus caballus GN=CAT PE=3 SV=1
F7C177	5	5	0.00447595	0.00144257	5.11993	Sepsis	Osteochondrosis	Uncharacterized protein (Fragment) OS=Equus caballus GN=SFPQ PE=4 SV=1
F6PJV0	20	20	0.00451819	0.00145338	7.67807	Osteoarthritis	Osteochondrosis	Uncharacterized protein OS=Equus caballus GN=MXRA5 PE=4 SV=1
F7DNT0	17	1	0.00456423	0.00146536	37.0169	Sepsis	Osteochondrosis	Uncharacterized protein OS=Equus caballus GN=TUBA4A PE=3 SV=1
F6X756	3	3	0.0046099	0.00147719	6.86767	Sepsis	Osteochondrosis	Uncharacterized protein (Fragment) OS=Equus caballus GN=EEF1B2 PE=3 SV=1
F7AQJ9;F7BID9;F7AQH1	4	4	0.0046352	0.00148245	4.46912	Normal	Sepsis	Uncharacterized protein OS=Equus caballus GN=EPB41L2 PE=4 SV=1
F7CNE1	2	2	0.00464512	0.00148278	53.3188	Sepsis	Osteochondrosis	Uncharacterized protein (Fragment) OS=Equus caballus GN=SNRPD1 PE=4 SV=1
F6XI92;F6ZFV7	8	7	0.00467338	0.00148895	49.8277	Sepsis	Osteochondrosis	Uncharacterized protein OS=Equus caballus GN=BIN2 PE=4 SV=1
F6RZ46	12	12	0.0047106	0.00149511	5.53681	Normal	Osteoarthritis	Uncharacterized protein OS=Equus caballus GN=PRELP PE=4 SV=1
F6UFT2;P48770	15	15	0.00485694	0.00152704	5.66621	Normal	Osteochondrosis	Complement component C9 OS=Equus caballus GN=C9 PE=4 SV=1
F6SBI2	3	3	0.00491654	0.00153709	5.28219	Normal	Osteochondrosis	Uncharacterized protein OS=Equus caballus GN=ATP6V1D PE=2 SV=1
F7AX54;F6S433;F6QBL3	5	5	0.00493473	0.00153989	3.83596	Normal	Osteoarthritis	Uncharacterized protein OS=Equus caballus GN=MYL6 PE=4 SV=1
F6Z904	3	1	0.00496053	0.00154506	8.11176	Normal	Osteochondrosis	Uncharacterized protein OS=Equus caballus GN=RAB5A PE=3 SV=1
F6RKM7	3	3	0.00500843	0.00155707	15.5788	Sepsis	Osteochondrosis	Uncharacterized protein OS=Equus caballus GN=RPL22 PE=4 SV=1
F6YRC5	58	52	0.0050785	0.00157512	3.04952	Normal	Osteochondrosis	Uncharacterized protein (Fragment) OS=Equus caballus GN=IQGAP1 PE=4 SV=1
F6R449	4	4	0.00508534	0.00157512	9.18103	Normal	Osteochondrosis	Uncharacterized protein (Fragment) OS=Equus caballus GN=PSMC3 PE=3 SV=1
F7BM31	24	24	0.00521919	0.0016106	2.29865	Normal	Sepsis	Uncharacterized protein OS=Equus caballus GN=SERPIND1 PE=3 SV=1
A2Q126	16	16	0.00527027	0.00161448	6.36909	Normal	Osteoarthritis	Fibromodulin OS=Equus caballus GN=FMOD PE=2 SV=1
F7CVC4	10	5	0.00524153	0.00161448	11.8951	Normal	Osteochondrosis	Uncharacterized protein (Fragment) OS=Equus caballus GN=AP2A2 PE=4 SV=1
F7CW51	2	1	0.00526485	0.00161448	30.5249	Normal	Osteochondrosis	Uncharacterized protein OS=Equus caballus GN=SDCBP PE=4 SV=1
F6U3D3	49	44	0.00534118	0.00163315	4.6954	Osteochondrosis	Sepsis	Uncharacterized protein OS=Equus caballus GN=COMP PE=4 SV=1
F6VX41	4	3	0.00543159	0.00165513	10.4273	Normal	Osteochondrosis	Uncharacterized protein (Fragment) OS=Equus caballus GN=RPL4 PE=4 SV=1
F6RNK0	3	2	0.00543289	0.00165513	Infinity	Sepsis	Osteoarthritis	Uncharacterized protein OS=Equus caballus GN=PRPF8 PE=4 SV=1
F7D8L9	10	10	0.00546055	0.00166053	5.09018	Normal	Sepsis	Uncharacterized protein OS=Equus caballus GN=ASS1 PE=3 SV=1
F6YR34	29	29	0.00549766	0.00166877	5.57403	Sepsis	Osteochondrosis	Uncharacterized protein OS=Equus caballus GN=THBS1 PE=4 SV=1
F6WRP1	8	8	0.00553541	0.00167718	6.97123	Normal	Osteochondrosis	Uncharacterized protein (Fragment) OS=Equus caballus GN=TTLL12 PE=4 SV=1
F6X3K0	9	9	0.00555806	0.00167899	4.07815	Sepsis	Osteochondrosis	Uncharacterized protein (Fragment) OS=Equus caballus GN=NCL PE=4 SV=1
F6QAT0	48	43	0.00558971	0.00168446	2.55182	Osteoarthritis	Sepsis	Uncharacterized protein OS=Equus caballus GN=COL6A3 PE=4 SV=1
F6VCE9	2	2	0.00560649	0.00168647	12.089	Normal	Osteochondrosis	Delta-aminolevulinic acid dehydratase OS=Equus caballus GN=ALAD PE=3 SV=1
F6SYR7	6	5	0.00568976	0.00170815	5.84535	Normal	Osteochondrosis	Uncharacterized protein OS=Equus caballus GN=SYNCRIP PE=4 SV=1
F6YRF3	2	2	0.00570778	0.00170815	37.5302	Normal	Osteoarthritis	Uncharacterized protein (Fragment) OS=Equus caballus GN=SH3GLB1 PE=4 SV=1
F6XVP2	3	3	0.00573228	0.00171197	10.1139	Osteoarthritis	Sepsis	Uncharacterized protein (Fragment) OS=Equus caballus GN=SMOC1 PE=4 SV=1
F7CHR2	4	4	0.00578206	0.00172165	5.40969	Normal	Osteochondrosis	Platelet-activating factor acetylhydrolase I subunit beta-like protein OS=Equus caballus GN=PAFAH1B2 PE=2 SV=1
Q9GKX7;F7E2L8	31	20	0.00582398	0.00173007	8.9669	Sepsis	Osteochondrosis	Heat shock protein HSP 90-alpha OS=Equus caballus GN=HSP90AA1 PE=2 SV=2
F6W954	4	1	0.00586624	0.00173953	5.05293	Normal	Sepsis	Uncharacterized protein OS=Equus caballus GN=LOC100071709 PE=4 SV=1
F6Z640	4	2	0.00607266	0.00179755	16.8729	Normal	Sepsis	Uncharacterized protein (Fragment) OS=Equus caballus GN=GFPT2 PE=4 SV=1
F7BYE2	2	1	0.00613244	0.00180883	6.51445	Normal	Osteochondrosis	Uncharacterized protein (Fragment) OS=Equus caballus GN=KPNA4 PE=4 SV=1
F6XS05	5	5	0.00617666	0.00181866	6.06004	Normal	Osteochondrosis	Uncharacterized protein OS=Equus caballus GN=ESD PE=4 SV=1
F7CMB4	3	2	0.006234	0.00183231	3.44288	Normal	Osteochondrosis	Uncharacterized protein (Fragment) OS=Equus caballus GN=GARS PE=3 SV=1
F6YLX4	9	6	0.00626991	0.00183963	7.20911	Sepsis	Osteochondrosis	Uncharacterized protein (Fragment) OS=Equus caballus GN=ANP32A PE=4 SV=1
F6ZQE2	11	10	0.00629646	0.00184418	7.25294	Sepsis	Osteochondrosis	Uncharacterized protein OS=Equus caballus GN=CCT8 PE=3 SV=1
F7CHU9	2	1	0.00631286	0.00184574	7.5621	Osteoarthritis	Normal	Uncharacterized protein OS=Equus caballus GN=COLEC10 PE=4 SV=1
F6X8P4	2	2	0.00638096	0.00186239	15.2602	Sepsis	Osteochondrosis	Eukaryotic translation initiation factor 3 subunit H OS=Equus caballus GN=EIF3H PE=2 SV=1
H9GZW3	2	2	0.00643272	0.00187422	25.3545	Normal	Osteochondrosis	Uncharacterized protein (Fragment) OS=Equus caballus GN=SGTA PE=4 SV=1
F7D0Q8	6	6	0.00644467	0.00187443	10.1742	Sepsis	Osteochondrosis	Uncharacterized protein OS=Equus caballus GN=NCF1 PE=4 SV=1
F6RLS2	5	2	0.00650386	0.00188836	6.1609	Sepsis	Osteochondrosis	Uncharacterized protein (Fragment) OS=Equus caballus GN=ANP32B PE=4 SV=1
F7DS56	3	3	0.0068185	0.00196604	6.85202	Normal	Osteochondrosis	Uncharacterized protein OS=Equus caballus GN=RPS13 PE=3 SV=1
F6X667;Q28380	16	15	0.00683856	0.00196842	3.67543	Sepsis	Normal	Uncharacterized protein OS=Equus caballus PE=3 SV=1
F6PMR8	6	3	0.00688912	0.00197616	3.9424	Normal	Osteochondrosis	Mitogen-activated protein kinase (Fragment) OS=Equus caballus GN=MAPK1 PE=4 SV=1
F7CQA4	8	8	0.00688509	0.00197616	3.96038	Osteoarthritis	Normal	Uncharacterized protein OS=Equus caballus GN=LAMC1 PE=4 SV=1
F6Q7J3	19	19	0.00705697	0.00201393	17.554	Normal	Osteochondrosis	Uncharacterized protein (Fragment) OS=Equus caballus GN=C7 PE=4 SV=1
F6VEN8	2	2	0.00707095	0.00201447	6.97397	Osteochondrosis	Sepsis	Uncharacterized protein (Fragment) OS=Equus caballus GN=IGFBP2 PE=4 SV=1
F7C081	3	3	0.00712302	0.00202241	7.45719	Normal	Osteochondrosis	Uncharacterized protein OS=Equus caballus GN=DHDH PE=4 SV=1
F6ZBH0	13	13	0.00719522	0.00203253	3.07609	Normal	Osteochondrosis	Signal transducer and activator of transcription OS=Equus caballus GN=STAT1 PE=3 SV=1
F6X9Y1;F6XKD7	7	7	0.00719261	0.00203253	47.5117	Sepsis	Osteochondrosis	Uncharacterized protein OS=Equus caballus GN=ANKRD44 PE=4 SV=1
F6TNR4	3	3	0.00724222	0.00204236	2.49298	Osteochondrosis	Sepsis	Uncharacterized protein OS=Equus caballus GN=ABI3BP PE=4 SV=1
F6RIG2;F6T8Q6	2	2	0.00726155	0.00204435	57.6871	Sepsis	Osteochondrosis	Uncharacterized protein OS=Equus caballus GN=ARL8B PE=3 SV=1
F7A860	6	6	0.00736884	0.00207107	6.26881	Sepsis	Osteochondrosis	Galectin OS=Equus caballus GN=LGALS3 PE=4 SV=1
F6Z3G3	2	2	0.00746722	0.00209349	4.52223	Normal	Osteochondrosis	40S ribosomal protein S24 (Fragment) OS=Equus caballus GN=RPS24 PE=3 SV=1
F7DLF7	2	2	0.00747497	0.00209349	42.0164	Normal	Osteochondrosis	Uncharacterized protein OS=Equus caballus GN=PSMD14 PE=4 SV=1
F7BQD6	43	39	0.00751089	0.00209687	5.32923	Sepsis	Normal	Uncharacterized protein OS=Equus caballus GN=C1S PE=3 SV=1
F7CFS8	5	4	0.00759882	0.00211083	9.9902	Normal	Osteochondrosis	Uncharacterized protein OS=Equus caballus GN=UBA7 PE=3 SV=1
F7C0U4	2	2	0.00759221	0.00211083	34.8843	Normal	Osteochondrosis	Uncharacterized protein (Fragment) OS=Equus caballus GN=AKR7A2 PE=4 SV=1
F6UUN5;F6TXN7	2	2	0.00757818	0.00211083	267.854	Sepsis	Osteochondrosis	Oxysterol-binding protein OS=Equus caballus GN=OSBPL11 PE=3 SV=1
F6R383	2	2	0.00761513	0.00211185	48.7187	Normal	Osteochondrosis	Uncharacterized protein (Fragment) OS=Equus caballus GN=GALK2 PE=3 SV=1
Q6W8P9;F6REU5;F6QYV5;F6U2T8;F6QZ61	5	5	0.0076493	0.0021178	8.5477	Normal	Osteoarthritis	Aldo-keto reductase family 1 member C23-like protein OS=Equus caballus GN=PGFS PE=1 SV=1
F6RI47;F6R942;F6YF28	59	56	0.00768773	0.00212492	2.63217	Sepsis	Normal	Uncharacterized protein OS=Equus caballus GN=A2M PE=4 SV=1
F6ZY40	6	6	0.00772898	0.00213279	7.42284	Normal	Sepsis	Uncharacterized protein OS=Equus caballus GN=LMNA PE=3 SV=1
F7DE75	5	5	0.00774609	0.00213398	5.27353	Sepsis	Osteoarthritis	Uncharacterized protein OS=Equus caballus GN=NAPA PE=4 SV=1
F6TZ46	4	4	0.00781574	0.00214963	6.3655	Sepsis	Osteoarthritis	Uncharacterized protein OS=Equus caballus GN=SNRPD3 PE=4 SV=1
F7DFM3;P55832	6	3	0.00788638	0.00216549	12.3115	Normal	Osteochondrosis	40S ribosomal protein S4 (Fragment) OS=Equus caballus GN=RPS4 PE=3 SV=1
F6S0Q4	2	2	0.00804108	0.00220434	73.4496	Sepsis	Osteoarthritis	Uncharacterized protein OS=Equus caballus GN=PDCD10 PE=4 SV=1
F6V7C1;F7C959;F6WCY1	31	26	0.00810738	0.00221524	7.19653	Sepsis	Osteochondrosis	Enolase 1 OS=Equus caballus GN=ENO1 PE=2 SV=1
F7BEE7;O77717	7	7	0.00819299	0.00223497	19.7357	Osteoarthritis	Normal	Metalloproteinase inhibitor 2 (Fragment) OS=Equus caballus GN=TIMP2 PE=4 SV=1
F7CAX0	4	4	0.00857257	0.00232333	6.46436	Osteochondrosis	Sepsis	Uncharacterized protein OS=Equus caballus GN=CLEC3A PE=4 SV=1
F6SIZ6;F6TAG7	3	1	0.00871494	0.00235809	10.7354	Sepsis	Osteochondrosis	Ribose-phosphate pyrophosphokinase 1-like protein OS=Equus caballus GN=PRPS1 PE=2 SV=1
F6WTF1	3	3	0.00873189	0.00235885	48.9745	Normal	Sepsis	Uncharacterized protein OS=Equus caballus GN=CAMKK1 PE=4 SV=1
H9GZL8	2	1	0.00878212	0.00236678	8.73479	Sepsis	Osteochondrosis	60S acidic ribosomal protein P2 OS=Equus caballus GN=RPLP2 PE=4 SV=1
F7BRA4	2	2	0.00895949	0.00240477	2.79918	Normal	Sepsis	Proteasome subunit alpha type OS=Equus caballus GN=PSMA6 PE=3 SV=1
Q6EAS5	3	3	0.0090065	0.00241351	5.40524	Sepsis	Osteochondrosis	1,4-alpha-glucan-branching enzyme OS=Equus caballus GN=GBE1 PE=2 SV=1
F6WJI6;F7BQW2	3	1	0.00910057	0.00242471	3.84285	Sepsis	Normal	Uncharacterized protein OS=Equus caballus PE=4 SV=1
F7C2Y5;F6SS48	18	18	0.00912014	0.00242471	4.61888	Osteoarthritis	Normal	Uncharacterized protein (Fragment) OS=Equus caballus GN=AEBP1 PE=4 SV=1
F6UH83	9	8	0.00910416	0.00242471	5.76904	Sepsis	Osteochondrosis	T-complex protein 1 subunit epsilon-like protein OS=Equus caballus GN=CCT5 PE=2 SV=1
F6ZVN2	18	18	0.00920699	0.0024437	4.56372	Normal	Osteoarthritis	Uncharacterized protein (Fragment) OS=Equus caballus GN=NUCB1 PE=4 SV=1
F7A9R3	7	6	0.00928751	0.00246116	8.34775	Sepsis	Osteochondrosis	Uncharacterized protein (Fragment) OS=Equus caballus GN=PPA1 PE=4 SV=1
F7DW15	2	2	0.0093954	0.00248429	10.7118	Normal	Osteochondrosis	40S ribosomal protein S8 (Fragment) OS=Equus caballus GN=RPS8 PE=3 SV=1
F7D3P9	2	2	0.00940457	0.00248429	69.9539	Sepsis	Osteochondrosis	Uncharacterized protein (Fragment) OS=Equus caballus GN=RAB44 PE=4 SV=1
F7BMU5	4	4	0.00958609	0.00251043	5.13278	Normal	Osteochondrosis	Uncharacterized protein OS=Equus caballus GN=CDA PE=4 SV=1
F6WZB7	6	6	0.00958457	0.00251043	10.2515	Normal	Osteoarthritis	Uncharacterized protein OS=Equus caballus GN=DARS PE=3 SV=1
F7AIG1	3	3	0.0095792	0.00251043	10.8666	Normal	Osteochondrosis	Uncharacterized protein OS=Equus caballus GN=NARS PE=3 SV=1
F6U9W6	8	7	0.00962382	0.00251043	10.9022	Normal	Osteochondrosis	Tyrosine-protein phosphatase non-receptor type OS=Equus caballus GN=PTPN6 PE=3 SV=1
F7APF6	3	3	0.00960742	0.00251043	12.2172	Normal	Osteoarthritis	Uncharacterized protein OS=Equus caballus GN=LOC100063459 PE=4 SV=1
F6S589	2	2	0.0096227	0.00251043	12.8779	Normal	Osteochondrosis	Uncharacterized protein OS=Equus caballus GN=UBA5 PE=4 SV=1
F6PPE5	11	10	0.00959442	0.00251043	14.3623	Sepsis	Osteochondrosis	Uncharacterized protein OS=Equus caballus GN=APPL1 PE=4 SV=1
F7C883;F6RGJ5	3	3	0.00972115	0.00253187	7.14288	Normal	Osteochondrosis	Uncharacterized protein (Fragment) OS=Equus caballus GN=YBX1 PE=4 SV=1
F6WVS9	2	1	0.00977453	0.00253785	2.9674	Normal	Osteochondrosis	Uncharacterized protein OS=Equus caballus GN=PPM1B PE=3 SV=1
F7DGX8	8	8	0.00976144	0.00253785	3.54429	Osteochondrosis	Sepsis	Uncharacterized protein OS=Equus caballus GN=CRTAC1 PE=4 SV=1
F7D7M0	16	15	0.009799	0.00254025	3.35354	Osteochondrosis	Osteoarthritis	Uncharacterized protein OS=Equus caballus GN=LGALS3BP PE=4 SV=1
F6WNV3	6	6	0.00987385	0.00255569	3.23154	Normal	Osteochondrosis	Uncharacterized protein OS=Equus caballus GN=FRZB PE=4 SV=1
P05619	3	3	0.00993673	0.00256798	18.2218	Sepsis	Osteochondrosis	Leukocyte elastase inhibitor OS=Equus caballus GN=SERPINB1 PE=1 SV=3
F6WA57;F7AGA5;F7C0E6	10	9	0.0100152	0.00258427	2.61635	Sepsis	Osteochondrosis	Uncharacterized protein (Fragment) OS=Equus caballus GN=LCP1 PE=4 SV=1
F7BMY5	2	2	0.0103039	0.00265056	637.721	Sepsis	Osteochondrosis	Uncharacterized protein (Fragment) OS=Equus caballus GN=SNRNP70 PE=4 SV=1
F6WPZ3;F6YMD9	31	30	0.0103695	0.00266333	2.72486	Normal	Osteochondrosis	Uncharacterized protein OS=Equus caballus GN=PLEC PE=4 SV=1
F6Z122	2	2	0.0105556	0.00269867	29.1938	Normal	Osteoarthritis	Uncharacterized protein (Fragment) OS=Equus caballus GN=DNM1L PE=3 SV=1
F6ZI35	17	16	0.0106864	0.00272794	2.2402	Osteochondrosis	Normal	Uncharacterized protein (Fragment) OS=Equus caballus GN=HRG PE=4 SV=1
F7DGY6	2	2	0.0109455	0.00278982	16.8262	Sepsis	Osteochondrosis	Receptor expression-enhancing protein (Fragment) OS=Equus caballus GN=REEP5 PE=3 SV=1
F6SHH7	2	2	0.011041	0.00280558	30.0468	Normal	Osteoarthritis	Uncharacterized protein OS=Equus caballus GN=SEPT2 PE=3 SV=1
O02722;F6ZRM9	6	5	0.0110743	0.00280978	3.98229	Sepsis	Osteochondrosis	Metalloproteinase inhibitor 1 OS=Equus caballus GN=TIMP1 PE=2 SV=1
F7B7X0	3	2	0.0111232	0.00281364	6.7081	Normal	Osteoarthritis	Uncharacterized protein OS=Equus caballus GN=KRT1 PE=3 SV=1
F6T530	3	3	0.0111185	0.00281364	7.50818	Sepsis	Osteoarthritis	Uncharacterized protein OS=Equus caballus GN=SH3BP1 PE=4 SV=1
F6X8Y3	2	2	0.0112732	0.00284297	18.5807	Normal	Osteoarthritis	Uncharacterized protein (Fragment) OS=Equus caballus GN=LOC100056464 PE=4 SV=1
F6YMM5	4	4	0.0114554	0.00288455	33.8005	Sepsis	Osteochondrosis	Uncharacterized protein OS=Equus caballus GN=TGM3 PE=4 SV=1
F6VQZ8	4	4	0.0115865	0.00290007	3.77541	Normal	Osteochondrosis	Uncharacterized protein OS=Equus caballus GN=DYNC1I2 PE=4 SV=1
F7CFN5	27	25	0.0117157	0.00291927	2.73459	Normal	Osteochondrosis	Uncharacterized protein (Fragment) OS=Equus caballus GN=C8A PE=4 SV=1
F6YAH4	2	2	0.0117017	0.00291927	2.99661	Normal	Osteochondrosis	Uncharacterized protein OS=Equus caballus GN=ANKFY1 PE=4 SV=1
F6ZR63	96	55	0.0119522	0.00296935	1.98353	Sepsis	Osteochondrosis	Uncharacterized protein OS=Equus caballus GN=CFH PE=4 SV=1
F7C1T2	2	2	0.0119494	0.00296935	40.3859	Normal	Sepsis	Uncharacterized protein OS=Equus caballus GN=WISP2 PE=4 SV=1
F7BWE2	2	1	0.0120111	0.00297953	7.88128	Sepsis	Osteochondrosis	Uncharacterized protein OS=Equus caballus GN=LOC100059927 PE=4 SV=1
F7DBY1	2	1	0.0120772	0.00299149	Infinity	Osteoarthritis	Osteochondrosis	Uncharacterized protein OS=Equus caballus GN=VPS41 PE=4 SV=1
F6Y2D5	3	3	0.0121945	0.00300717	10.3852	Normal	Sepsis	Uncharacterized protein (Fragment) OS=Equus caballus GN=RNPEP PE=4 SV=1
F6ZZZ7	2	1	0.01218	0.00300717	863.719	Sepsis	Osteochondrosis	CTP synthase (Fragment) OS=Equus caballus GN=CTPS1 PE=3 SV=1
F6WZA8	9	9	0.012371	0.00304171	2.58128	Osteochondrosis	Normal	Uncharacterized protein (Fragment) OS=Equus caballus GN=CPN1 PE=4 SV=1
F6Y6E7	7	7	0.0123561	0.00304171	4.22073	Sepsis	Osteoarthritis	Uncharacterized protein OS=Equus caballus GN=NCF4 PE=4 SV=1
F6XM13	11	11	0.0124191	0.00304903	1.99341	Normal	Sepsis	Uncharacterized protein OS=Equus caballus GN=APOD PE=4 SV=1
F7ASE1	2	2	0.012452	0.00305261	4.34926	Sepsis	Normal	Uncharacterized protein OS=Equus caballus GN=IL1RAP PE=4 SV=1
F6WHX9	2	2	0.012474	0.00305353	22.4083	Normal	Osteochondrosis	Uncharacterized protein OS=Equus caballus GN=PTGES3L-AARSD1 PE=4 SV=1
F6WW19	2	2	0.0125408	0.0030654	11.3726	Sepsis	Osteochondrosis	Uncharacterized protein OS=Equus caballus PE=3 SV=1
F7BFM4	4	4	0.0127744	0.00311794	18.3826	Sepsis	Osteochondrosis	Ribosomal protein (Fragment) OS=Equus caballus GN=RPL10A PE=3 SV=1
F7B9X5	4	4	0.0128629	0.00313493	6.25969	Sepsis	Osteochondrosis	Uncharacterized protein (Fragment) OS=Equus caballus GN=RELA PE=4 SV=1
F6XWM5	13	13	0.0129196	0.0031396	4.08886	Sepsis	Osteoarthritis	Uncharacterized protein (Fragment) OS=Equus caballus GN=HP PE=3 SV=1
F7C8T5;F6ZZG3	4	4	0.0129167	0.0031396	55.1529	Normal	Osteochondrosis	Uncharacterized protein (Fragment) OS=Equus caballus GN=GGA2 PE=4 SV=1
B8K2M6	11	11	0.0129642	0.00314128	19.6671	Osteoarthritis	Normal	SPARC OS=Equus caballus GN=SPARC PE=2 SV=1
F6ZNE6;F6PLH0	21	21	0.0129875	0.00314237	7.90046	Osteoarthritis	Osteochondrosis	Uncharacterized protein (Fragment) OS=Equus caballus GN=COL5A1 PE=4 SV=1
F6Y739	8	8	0.0130614	0.00315111	4.21644	Normal	Osteochondrosis	Uncharacterized protein OS=Equus caballus GN=RPS2 PE=3 SV=1
F6SVQ9	2	2	0.0131274	0.00316247	5.98602	Normal	Osteochondrosis	Uncharacterized protein OS=Equus caballus GN=NDRG1 PE=4 SV=1
F7BV78	6	5	0.0132317	0.00318299	2.8602	Sepsis	Osteoarthritis	Uncharacterized protein (Fragment) OS=Equus caballus GN=OSTF1 PE=4 SV=1
F7D1R1;P00559;Q8MIF7	15	15	0.0132715	0.00318387	4.92392	Sepsis	Osteochondrosis	Phosphoglycerate kinase (Fragment) OS=Equus caballus GN=PGK1 PE=3 SV=1
F7AX81	13	13	0.0134027	0.00321026	10.996	Sepsis	Osteochondrosis	T-complex protein 1 subunit alpha (Fragment) OS=Equus caballus GN=TCP1 PE=3 SV=1
F6YJR6	4	4	0.0136819	0.00326309	6.32629	Osteoarthritis	Osteochondrosis	60S ribosomal protein L18 OS=Equus caballus GN=RPL18 PE=3 SV=1
F7DIN1	2	2	0.0136682	0.00326309	23.9289	Sepsis	Osteochondrosis	Uncharacterized protein OS=Equus caballus GN=FGL1 PE=4 SV=1
F7B4L9	5	5	0.0137445	0.00327336	2.73608	Sepsis	Osteoarthritis	Uncharacterized protein OS=Equus caballus GN=LOC100147454 PE=3 SV=1
F6VEA3	2	2	0.0138666	0.00329773	4.30217	Normal	Osteochondrosis	Proteasome subunit alpha type OS=Equus caballus GN=PSMA5 PE=3 SV=1
F6QDP0	12	12	0.0140558	0.00332849	3.8185	Normal	Osteochondrosis	Uncharacterized protein (Fragment) OS=Equus caballus GN=ACLY PE=4 SV=1
F6TXZ9	2	1	0.0141373	0.00334227	6.33123	Sepsis	Osteoarthritis	Uncharacterized protein (Fragment) OS=Equus caballus GN=RPS25 PE=4 SV=1
F6R5B2	17	14	0.0145385	0.00342339	67.0188	Sepsis	Osteoarthritis	Uncharacterized protein OS=Equus caballus GN=HMGB2 PE=4 SV=1
F6T1A4;F6Z421;F6SJG0	7	7	0.0148776	0.00348847	24.6597	Sepsis	Osteochondrosis	Uncharacterized protein OS=Equus caballus GN=RPL12 PE=3 SV=1
F6ZVU0	2	1	0.0148596	0.00348847	49.4459	Sepsis	Osteochondrosis	Uncharacterized protein OS=Equus caballus GN=SNRPA PE=4 SV=1
F6UJX6	2	2	0.01495	0.00349859	4.22851	Osteoarthritis	Sepsis	Uncharacterized protein OS=Equus caballus GN=LOXL1 PE=4 SV=1
F6S642	3	3	0.0149627	0.00349859	22.0281	Normal	Sepsis	Uncharacterized protein (Fragment) OS=Equus caballus GN=OAS3 PE=4 SV=1
F6R013	3	2	0.0151062	0.00352721	4.06031	Osteochondrosis	Sepsis	Matrix Gla protein OS=Equus caballus GN=MGP PE=3 SV=1
F7E0P3	46	41	0.0152218	0.00354428	2.70144	Osteochondrosis	Sepsis	Uncharacterized protein (Fragment) OS=Equus caballus GN=THBS4 PE=4 SV=1
F6ZI51	7	7	0.0153069	0.00355914	3.5818	Normal	Sepsis	Annexin OS=Equus caballus GN=ANXA2 PE=2 SV=1
F6RTH9	4	4	0.0155205	0.00360378	5.15428	Osteoarthritis	Normal	Uncharacterized protein OS=Equus caballus GN=COL1A2 PE=4 SV=1
F7BN14	3	3	0.015563	0.00360862	5.46418	Normal	Sepsis	Uncharacterized protein (Fragment) OS=Equus caballus GN=IFI30 PE=4 SV=1
F6YIK2	2	2	0.0156568	0.00362535	54.8534	Normal	Osteochondrosis	60S ribosomal protein L9-like protein OS=Equus caballus GN=RPL9 PE=2 SV=1
F6T929	2	2	0.015745	0.00364072	37.6876	Normal	Osteochondrosis	Sulfurtransferase OS=Equus caballus GN=MPST PE=4 SV=1
F7DBH3	6	6	0.0157745	0.00364248	15.5755	Sepsis	Osteochondrosis	Uncharacterized protein OS=Equus caballus GN=SKAP2 PE=4 SV=1
F7DK89;F7D7D5	2	2	0.0157979	0.00364286	6.26081	Normal	Sepsis	Uncharacterized protein (Fragment) OS=Equus caballus GN=TPT1 PE=4 SV=1
F7DYL0;F6Q347	5	5	0.0159014	0.00366168	26.6545	Sepsis	Osteochondrosis	Uncharacterized protein (Fragment) OS=Equus caballus GN=ELMO1 PE=4 SV=1
F6UXK2	4	4	0.0159308	0.00366339	8.50004	Normal	Osteochondrosis	Uncharacterized protein OS=Equus caballus GN=VARS PE=3 SV=1
F6Y0D9	6	6	0.0162915	0.0037309	2.4001	Sepsis	Normal	Uncharacterized protein OS=Equus caballus GN=CDH1 PE=4 SV=1
F6Z6Y4	9	9	0.0166791	0.00381444	14.7527	Normal	Osteochondrosis	Signal transducer and activator of transcription OS=Equus caballus GN=STAT3 PE=3 SV=1
F7BTK9	3	3	0.0168752	0.00385401	13.0364	Normal	Osteoarthritis	Uncharacterized protein OS=Equus caballus GN=FAM129A PE=4 SV=1
F7CMY7	2	2	0.0169294	0.0038611	35.4941	Sepsis	Osteoarthritis	Uncharacterized protein OS=Equus caballus GN=OXSR1 PE=4 SV=1
F6TTP1	4	4	0.0169885	0.0038693	15.2532	Sepsis	Osteochondrosis	Uncharacterized protein OS=Equus caballus GN=RPLP0 PE=4 SV=1
F6RBT1	3	1	0.0170498	0.00387797	242.821	Osteochondrosis	Normal	Uncharacterized protein (Fragment) OS=Equus caballus GN=EPX PE=4 SV=1
F6UXX6	4	4	0.0171732	0.00390037	9.00875	Normal	Osteochondrosis	Uncharacterized protein (Fragment) OS=Equus caballus GN=ANK1 PE=4 SV=1
F6Y2H3	2	2	0.017195	0.00390037	11.6497	Normal	Osteochondrosis	Uncharacterized protein (Fragment) OS=Equus caballus GN=PEPD PE=3 SV=1
F7D2Z3	4	4	0.0173087	0.00391237	11.526	Sepsis	Osteoarthritis	Uncharacterized protein OS=Equus caballus GN=PXN PE=4 SV=1
F6U8F1	6	6	0.0173956	0.00391925	5.55587	Sepsis	Osteoarthritis	Uncharacterized protein (Fragment) OS=Equus caballus GN=FMNL1 PE=4 SV=1
F7BLU1;F6TAF2	3	3	0.0174559	0.00392225	5.82345	Normal	Osteochondrosis	Uncharacterized protein OS=Equus caballus GN=RPS15A PE=3 SV=1
F6RHB3;F6XGY6;F6QN16	27	27	0.0175612	0.00394061	4.87746	Normal	Osteochondrosis	Uncharacterized protein OS=Equus caballus GN=DYNC1H1 PE=4 SV=1
F7C4D4	3	3	0.0178776	0.00400085	2.82726	Normal	Osteochondrosis	Uncharacterized protein OS=Equus caballus GN=GANAB PE=3 SV=1
F7A9G6	3	3	0.0179844	0.00401935	4.30033	Sepsis	Osteochondrosis	Uncharacterized protein (Fragment) OS=Equus caballus GN=PHGDH PE=3 SV=1
F6SR87	14	13	0.0180219	0.00402235	5.32169	Sepsis	Normal	Uncharacterized protein (Fragment) OS=Equus caballus GN=PROZ PE=3 SV=1
F6Z688	2	2	0.0182816	0.00407487	2.83019	Normal	Osteochondrosis	Proteasome subunit alpha type OS=Equus caballus GN=PSMA4 PE=3 SV=1
F7CC77	6	5	0.018402	0.00409077	12.6977	Sepsis	Osteochondrosis	Uncharacterized protein OS=Equus caballus GN=NAP1L1 PE=3 SV=1
F6RDD3;F6VE37;F6RF57	16	16	0.0184723	0.00410096	34.1517	Osteoarthritis	Osteochondrosis	Hemoglobin subunit beta OS=Equus caballus GN=HBB PE=3 SV=1
F7CJJ6	2	2	0.0187312	0.00415291	35.6665	Sepsis	Osteochondrosis	Uncharacterized protein (Fragment) OS=Equus caballus GN=DSCR3 PE=4 SV=1
F6X7U7	4	1	0.0188257	0.00416832	11.3425	Normal	Osteochondrosis	40S ribosomal protein S4 OS=Equus caballus GN=LOC100053416 PE=3 SV=1
F6ZBD7	4	4	0.018962	0.00419294	4.25093	Sepsis	Normal	Uncharacterized protein OS=Equus caballus GN=PGP PE=4 SV=1
F7BPT4	11	3	0.0190281	0.00420199	6.35734	Sepsis	Osteochondrosis	Uncharacterized protein OS=Equus caballus GN=EZR PE=4 SV=1
H9GZS7	3	3	0.0190963	0.00421133	5.1947	Osteochondrosis	Sepsis	Uncharacterized protein (Fragment) OS=Equus caballus GN=LFNG PE=4 SV=1
F6UV62	4	4	0.0191209	0.00421133	37.2314	Normal	Osteoarthritis	Uncharacterized protein OS=Equus caballus GN=MNDA PE=4 SV=1
F7BK61	3	3	0.0191743	0.00421755	345.286	Sepsis	Osteoarthritis	Uncharacterized protein OS=Equus caballus GN=GCA PE=4 SV=1
F7BNS1	2	2	0.0196121	0.00429686	382.326	Sepsis	Osteochondrosis	Uncharacterized protein OS=Equus caballus GN=PIK3AP1 PE=4 SV=1
F6Y9C0;F6V2P8	5	5	0.0196469	0.00429883	12.0999	Normal	Osteochondrosis	Uncharacterized protein (Fragment) OS=Equus caballus GN=RAB11A PE=3 SV=1
F6YRE7	29	29	0.0198659	0.00434107	17.3059	Sepsis	Normal	Leukotriene A(4) hydrolase OS=Equus caballus GN=LTA4H PE=3 SV=1
F7CC29	2	2	0.0205842	0.00448629	13.7067	Sepsis	Osteochondrosis	Small nuclear ribonucleoprotein F OS=Equus caballus GN=SNRPF PE=3 SV=1
F7BUE6	3	3	0.020841	0.00453633	6.52115	Normal	Osteoarthritis	ATPase ASNA1 OS=Equus caballus GN=ASNA1 PE=3 SV=1
F6ZD04;B9A9U9	37	31	0.0209305	0.00454989	3.02552	Sepsis	Osteochondrosis	Alpha-1,4 glucan phosphorylase (Fragment) OS=Equus caballus GN=PYGB PE=3 SV=1
F6Z587	2	1	0.020979	0.00455449	6.89873	Sepsis	Osteoarthritis	Uncharacterized protein OS=Equus caballus GN=HSPD1 PE=3 SV=1
F6RT71	3	3	0.0213771	0.00463489	7.60834	Sepsis	Normal	Uncharacterized protein OS=Equus caballus GN=EIF5 PE=4 SV=1
F6SN62	9	9	0.0218729	0.00473557	2.32069	Normal	Osteoarthritis	Uncharacterized protein (Fragment) OS=Equus caballus GN=DDX3X PE=3 SV=1
F6Q7C2	3	1	0.0218982	0.00473557	11.2102	Normal	Osteochondrosis	Adenosylhomocysteinase OS=Equus caballus GN=AHCYL1 PE=3 SV=1
F6PUX2;F6S3E5	22	14	0.021932	0.00473674	4.53195	Sepsis	Osteochondrosis	Uncharacterized protein OS=Equus caballus GN=MSN PE=4 SV=1
F6WGL8	2	2	0.0221819	0.00478454	4234.89	Sepsis	Osteochondrosis	Protein disulfide-isomerase (Fragment) OS=Equus caballus GN=PDIA4 PE=3 SV=1
F6SMR2;F6XVZ1	7	7	0.0222766	0.00479293	4.44631	Sepsis	Osteochondrosis	Uncharacterized protein OS=Equus caballus GN=CLTA PE=4 SV=1
F6TDH5	23	22	0.0228027	0.00489315	11.2441	Sepsis	Normal	Uncharacterized protein (Fragment) OS=Equus caballus GN=F10 PE=3 SV=1
F6SUZ2	3	3	0.0230944	0.00492523	16.7446	Normal	Osteochondrosis	Uncharacterized protein OS=Equus caballus GN=GALE PE=3 SV=1
F6TMT6	3	3	0.0232264	0.00494593	27.5978	Sepsis	Osteoarthritis	Eukaryotic translation initiation factor 3 subunit L OS=Equus caballus GN=EIF3L PE=3 SV=1
F6VZ73	18	17	0.0232902	0.00494862	2.29571	Osteoarthritis	Sepsis	Uncharacterized protein OS=Equus caballus GN=HABP2 PE=3 SV=1
F6XLG0;F7DY67	7	2	0.023643	0.00501544	6.04357	Sepsis	Osteochondrosis	Purine nucleoside phosphorylase OS=Equus caballus GN=LOC100058767 PE=3 SV=1
F6PTV7;Q05078	2	2	0.0238065	0.00504371	2.23743	Sepsis	Osteochondrosis	CD44 antigen OS=Equus caballus GN=CD44 PE=4 SV=1
F7CDJ8	5	5	0.0242304	0.00511406	12.7676	Normal	Osteochondrosis	Uncharacterized protein OS=Equus caballus GN=RPS9 PE=3 SV=1
H9GZM1	2	2	0.0247123	0.00520918	3.31556	Osteochondrosis	Sepsis	Uncharacterized protein OS=Equus caballus GN=GAS6 PE=4 SV=1
F6VUI6	13	11	0.025108	0.00527925	13.1686	Sepsis	Osteoarthritis	Uncharacterized protein OS=Equus caballus GN=EFTUD2 PE=4 SV=1
F6YAM5	8	8	0.0253331	0.00531989	3.12328	Osteoarthritis	Normal	Uncharacterized protein (Fragment) OS=Equus caballus GN=MASP2 PE=3 SV=1
F6UGD6;F6UGB8;F6PLW0	11	8	0.0253903	0.00532521	9.93202	Normal	Osteochondrosis	Uncharacterized protein (Fragment) OS=Equus caballus GN=DNM2 PE=3 SV=1
F7B570	2	2	0.0258241	0.00539585	6.75552	Sepsis	Osteochondrosis	Actin-related protein 2/3 complex subunit 5 OS=Equus caballus GN=ARPC5 PE=3 SV=1
F6VD51	2	2	0.0259287	0.00540418	60.9634	Sepsis	Osteochondrosis	Uncharacterized protein OS=Equus caballus GN=NUDT21 PE=4 SV=1
F7BBH3	4	3	0.0262665	0.00546095	9.883	Sepsis	Osteochondrosis	Uncharacterized protein OS=Equus caballus GN=PSMD5 PE=4 SV=1
F7CTR2	4	4	0.0264109	0.00547732	5.66639	Sepsis	Osteochondrosis	Uncharacterized protein (Fragment) OS=Equus caballus GN=NAPRT PE=4 SV=1
F7D4Z0	2	2	0.0265318	0.00549557	3.48424	Osteochondrosis	Sepsis	Uncharacterized protein (Fragment) OS=Equus caballus GN=METRNL PE=4 SV=1
F7AB03;P80930	5	5	0.0266656	0.00551644	3.61333	Sepsis	Osteochondrosis	Uncharacterized protein OS=Equus caballus GN=GRN PE=4 SV=1
F6YLB4	4	4	0.0267419	0.00552538	14.1077	Normal	Osteoarthritis	Uncharacterized protein (Fragment) OS=Equus caballus GN=OTUB1 PE=4 SV=1
F6TVA0	8	8	0.0274097	0.00563901	21.0196	Sepsis	Osteochondrosis	Uncharacterized protein OS=Equus caballus GN=NT5C2 PE=4 SV=1
F6TQ92;F6Z154	12	9	0.0276799	0.00568402	3.14506	Normal	Osteochondrosis	Polyadenylate-binding protein (Fragment) OS=Equus caballus GN=PABPC1 PE=3 SV=1
F6Z3X5	11	10	0.0278457	0.00570403	6.10415	Sepsis	Osteochondrosis	Uncharacterized protein OS=Equus caballus GN=APOBR PE=4 SV=1
F6RMK1	4	4	0.0278201	0.00570403	12.2898	Sepsis	Osteochondrosis	C-X-C motif chemokine OS=Equus caballus GN=PF4 PE=3 SV=1
F7DQG1	7	4	0.0279699	0.00572246	64.3801	Sepsis	Normal	Peptidoglycan-recognition protein OS=Equus caballus GN=PGLYRP1 PE=3 SV=1
F7BLZ7	2	2	0.0282728	0.00577735	10.2767	Normal	Osteochondrosis	Uncharacterized protein (Fragment) OS=Equus caballus GN=PIN1 PE=4 SV=1
F6TDD3	2	1	0.0286332	0.00582402	8.36379	Normal	Osteoarthritis	Uncharacterized protein (Fragment) OS=Equus caballus GN=ECHDC1 PE=3 SV=1
F6WSL2	2	2	0.0288488	0.00585919	2.27244	Osteochondrosis	Osteoarthritis	Uncharacterized protein (Fragment) OS=Equus caballus GN=MFAP5 PE=4 SV=1
F7CLY2	12	4	0.0290937	0.00590174	4.7058	Normal	Osteochondrosis	AP complex subunit beta OS=Equus caballus GN=AP1B1 PE=3 SV=1
F7DQY2	4	4	0.0291499	0.00590597	14.5998	Sepsis	Osteochondrosis	Uncharacterized protein (Fragment) OS=Equus caballus GN=MRI1 PE=3 SV=1
F6UQI3	6	6	0.0296655	0.00599587	9.04519	Normal	Osteochondrosis	Uncharacterized protein (Fragment) OS=Equus caballus GN=PSMD2 PE=4 SV=1
F7A2C5	2	2	0.0297316	0.00599923	3.55063	Normal	Osteochondrosis	Uncharacterized protein (Fragment) OS=Equus caballus GN=SETD7 PE=4 SV=1
F7BQS3	2	2	0.029754	0.00599923	4.14817	Normal	Sepsis	Uncharacterized protein OS=Equus caballus GN=GRB2 PE=4 SV=1
P02791	2	2	0.0303592	0.00610651	31.7372	Osteoarthritis	Sepsis	Ferritin light chain OS=Equus caballus GN=FTL PE=1 SV=4
F6X9D3	4	4	0.0304586	0.00611914	7.41127	Sepsis	Osteochondrosis	Uncharacterized protein OS=Equus caballus GN=NPM1 PE=4 SV=1
F6YYG9	2	2	0.0306342	0.00614702	5.23911	Sepsis	Osteochondrosis	Ribonucleoside-diphosphate reductase OS=Equus caballus GN=RRM1 PE=3 SV=1
F6R0H0	2	2	0.0308539	0.00618368	16.5535	Normal	Osteoarthritis	Ubiquitin carboxyl-terminal hydrolase (Fragment) OS=Equus caballus GN=UCHL5 PE=3 SV=1
F7BFT1	9	9	0.0311097	0.00622001	2.78814	Osteoarthritis	Osteochondrosis	Uncharacterized protein OS=Equus caballus GN=PRDX2 PE=4 SV=1
F7DGP4	2	1	0.0317592	0.00633315	13.647	Sepsis	Osteoarthritis	Uncharacterized protein (Fragment) OS=Equus caballus GN=HMHA1 PE=4 SV=1
F6X9U4	2	1	0.0323181	0.00641551	3.04878	Normal	Osteochondrosis	Uncharacterized protein OS=Equus caballus GN=DAG1 PE=4 SV=1
Q28369;F6W135	8	7	0.0330984	0.00655481	2.46542	Normal	Sepsis	Retinol-binding protein 4 OS=Equus caballus GN=RBP4 PE=2 SV=1
F6SX98	2	2	0.0331988	0.00656691	8.48778	Sepsis	Osteochondrosis	Fructose-bisphosphate aldolase (Fragment) OS=Equus caballus GN=ALDOA PE=3 SV=1
F6WGS2	2	1	0.0333903	0.00659697	17.2541	Normal	Osteoarthritis	Uncharacterized protein OS=Equus caballus GN=IQGAP3 PE=4 SV=1
F6T0V0	2	2	0.033619	0.00663431	2.49403	Sepsis	Osteochondrosis	Uncharacterized protein (Fragment) OS=Equus caballus GN=MATR3 PE=4 SV=1
F7CS30	2	2	0.0342001	0.00674102	6.2558	Osteoarthritis	Sepsis	Uncharacterized protein OS=Equus caballus GN=PTRF PE=4 SV=1
F6RX11	3	3	0.034469	0.00678601	3.61898	Normal	Osteoarthritis	Uncharacterized protein OS=Equus caballus GN=RPS20 PE=3 SV=1
F6ZB53	2	2	0.03453	0.00679002	5.40117	Sepsis	Osteoarthritis	Uncharacterized protein OS=Equus caballus GN=APEX1 PE=4 SV=1
F7DK60	7	7	0.034725	0.00681231	13.1933	Normal	Osteochondrosis	Uncharacterized protein (Fragment) OS=Equus caballus GN=AP2M1 PE=4 SV=1
F7C1Y3	4	3	0.0348512	0.00682903	2.1684	Osteoarthritis	Osteochondrosis	Uncharacterized protein OS=Equus caballus GN=STAB1 PE=4 SV=1
F6WNZ3	4	4	0.0352881	0.00690654	4.95766	Normal	Osteoarthritis	Uncharacterized protein (Fragment) OS=Equus caballus GN=DDX1 PE=4 SV=1
F7DBJ7	4	4	0.0357685	0.00697866	2.19457	Normal	Osteochondrosis	Uncharacterized protein (Fragment) OS=Equus caballus GN=RPS7 PE=4 SV=1
F6Q369	2	1	0.0359637	0.00700592	3.38359	Normal	Osteochondrosis	Proteasome subunit alpha type OS=Equus caballus GN=PSMA8 PE=3 SV=1
F6PY00	3	3	0.0362277	0.00704911	7.98182	Normal	Osteoarthritis	Uncharacterized protein OS=Equus caballus GN=ARHGAP1 PE=4 SV=1
F7DD35	4	3	0.0366212	0.00710086	8.50017	Normal	Osteochondrosis	Uncharacterized protein OS=Equus caballus GN=DCTN1 PE=4 SV=1
F6QDH0	2	2	0.0367118	0.00711016	15.5612	Normal	Osteochondrosis	Ribosomal protein L19 (Fragment) OS=Equus caballus GN=LOC100064633 PE=3 SV=1
F6TEI8	3	3	0.0368606	0.00713071	8.5304	Sepsis	Osteoarthritis	Profilin OS=Equus caballus GN=LOC100060955 PE=3 SV=1
F6Z129	5	5	0.037168	0.00718186	6.80454	Osteochondrosis	Sepsis	Uncharacterized protein OS=Equus caballus GN=VNN1 PE=4 SV=1
F7BHB6;F6SLZ9	9	9	0.0374473	0.00721912	81.2664	Sepsis	Osteochondrosis	Uncharacterized protein OS=Equus caballus GN=PADI4 PE=4 SV=1
F6UN85;F6PRI5	2	2	0.0380563	0.00731119	2.61224	Osteoarthritis	Normal	Carboxylic ester hydrolase OS=Equus caballus GN=LOC100147112 PE=3 SV=1
F6RB24	2	2	0.038013	0.00731119	9.63202	Normal	Osteoarthritis	Uncharacterized protein (Fragment) OS=Equus caballus GN=ERC2 PE=4 SV=1
F7CTU2	2	1	0.0382614	0.00734214	3.01756	Normal	Osteochondrosis	Glutathione peroxidase OS=Equus caballus GN=GPX1 PE=3 SV=1
F6YUH7	4	4	0.038468	0.00737332	606.972	Sepsis	Osteochondrosis	Uncharacterized protein (Fragment) OS=Equus caballus GN=HIP1R PE=4 SV=1
F6R950	4	4	0.0387363	0.00741623	5.41946	Normal	Osteochondrosis	Proliferating cell nuclear antigen OS=Equus caballus GN=PCNA PE=2 SV=1
F6Y0G5	4	4	0.0388343	0.00742647	3.78972	Normal	Sepsis	Uncharacterized protein OS=Equus caballus GN=POSTN PE=4 SV=1
F7BJD8	2	2	0.0390531	0.00744524	3.45189	Osteoarthritis	Normal	Uncharacterized protein (Fragment) OS=Equus caballus GN=CTSH PE=3 SV=1
H9GZV2	3	2	0.0389812	0.00744524	31.9341	Sepsis	Normal	Uncharacterized protein (Fragment) OS=Equus caballus GN=PRTN3 PE=3 SV=1
F6T7J1	2	2	0.0394081	0.00750182	8.43256	Normal	Sepsis	Beta-hexosaminidase OS=Equus caballus GN=HEXA PE=3 SV=1
F7DYV8	2	2	0.0401881	0.00760693	86.6288	Sepsis	Osteochondrosis	Uncharacterized protein OS=Equus caballus GN=MICAL1 PE=4 SV=1
F7C450	12	11	0.0405277	0.00764563	3.21763	Osteochondrosis	Normal	Uncharacterized protein OS=Equus caballus GN=AHSG PE=4 SV=1
F7C305	2	2	0.0405299	0.00764563	130.615	Sepsis	Osteoarthritis	Uncharacterized protein OS=Equus caballus GN=PPP2R5A PE=4 SV=1
F6ULU9	2	2	0.0406252	0.00765496	5.49648	Normal	Osteochondrosis	Uncharacterized protein OS=Equus caballus GN=LOC100055584 PE=3 SV=1
F6URN9	3	3	0.0411782	0.00775041	21.9082	Normal	Osteochondrosis	Uncharacterized protein OS=Equus caballus GN=SIRT2 PE=4 SV=1
F6PNS7	3	3	0.0415253	0.00780695	5.32008	Normal	Osteochondrosis	Uncharacterized protein OS=Equus caballus GN=EPRS PE=3 SV=1
F7CVS4	8	3	0.0430237	0.00804335	6.4209	Sepsis	Osteochondrosis	Uncharacterized protein OS=Equus caballus GN=EHD3 PE=4 SV=1
F6PWV8	4	4	0.0432555	0.00807764	3.47738	Osteoarthritis	Normal	Uncharacterized protein OS=Equus caballus GN=SERPINH1 PE=3 SV=1
F7E306	2	1	0.0437167	0.00814555	20.9381	Normal	Osteoarthritis	Uncharacterized protein OS=Equus caballus GN=SEPT11 PE=3 SV=1
F6PQ62	2	2	0.0437896	0.00815004	23.7856	Normal	Sepsis	Uncharacterized protein (Fragment) OS=Equus caballus GN=CMPK2 PE=4 SV=1
F7CPZ3	2	2	0.0438513	0.00815244	2.89461	Osteochondrosis	Sepsis	Uncharacterized protein (Fragment) OS=Equus caballus GN=CLSTN1 PE=4 SV=1
F6U5M0	2	2	0.0449056	0.00832989	5.18364	Normal	Sepsis	Syndecan OS=Equus caballus GN=SDC2 PE=3 SV=1
F6RKT2	6	6	0.0451554	0.00833013	4.12396	Sepsis	Osteochondrosis	Uncharacterized protein OS=Equus caballus GN=ARPC1B PE=4 SV=1
F6VEH6	3	3	0.0449614	0.00833013	11.733	Sepsis	Osteoarthritis	Small nuclear ribonucleoprotein-associated protein OS=Equus caballus GN=SNRPB PE=3 SV=1
F6XE64	5	4	0.0450964	0.00833013	14.03	Sepsis	Osteochondrosis	Eukaryotic translation initiation factor 3 subunit A (Fragment) OS=Equus caballus GN=EIF3A PE=3 SV=1
F6RS40	2	2	0.0451564	0.00833013	32.7531	Normal	Osteochondrosis	Uncharacterized protein (Fragment) OS=Equus caballus GN=PSMC6 PE=4 SV=1
F6PS24	3	3	0.0452412	0.00833657	17.2223	Sepsis	Osteoarthritis	Uncharacterized protein (Fragment) OS=Equus caballus GN=IFIT1 PE=4 SV=1
F6RKC6	5	5	0.0454486	0.00836554	10.9122	Osteoarthritis	Sepsis	Uncharacterized protein (Fragment) OS=Equus caballus GN=FHL1 PE=4 SV=1
F7CN05	148	3	0.0459747	0.00844586	6.4148	Osteochondrosis	Sepsis	Fibronectin OS=Equus caballus GN=FN1 PE=4 SV=1
F6QUD4	2	2	0.0459861	0.00844586	14.2261	Sepsis	Osteoarthritis	Uncharacterized protein (Fragment) OS=Equus caballus GN=WASF2 PE=4 SV=1
F7A971	2	2	0.0460721	0.00845236	6.33776	Sepsis	Osteochondrosis	Uncharacterized protein OS=Equus caballus GN=ANGPTL4 PE=4 SV=1
F6QDQ1	2	2	0.0466426	0.00854371	3.4053	Osteoarthritis	Normal	Uncharacterized protein OS=Equus caballus GN=PGLYRP2 PE=4 SV=1
F6T5Q6	4	4	0.0466754	0.00854371	4.35155	Normal	Osteochondrosis	Uncharacterized protein OS=Equus caballus GN=STRAP PE=4 SV=1
F7BK52	4	4	0.0475794	0.00866225	4.89163	Sepsis	Osteochondrosis	Uncharacterized protein OS=Equus caballus GN=CALU PE=4 SV=1
F7CI62	5	5	0.048041	0.00873677	11.9487	Sepsis	Normal	Uncharacterized protein OS=Equus caballus GN=MBL2 PE=4 SV=1
F6V822	2	2	0.0481938	0.00874924	9.90215	Sepsis	Osteoarthritis	Uncharacterized protein OS=Equus caballus GN=SLPI PE=4 SV=1
F6U2A1	3	3	0.0492615	0.00892954	6.64948	Sepsis	Osteoarthritis	Uncharacterized protein OS=Equus caballus GN=API5 PE=4 SV=1
