# Supplementary material for: The synovial fluid proteome differentiates between septic and nonseptic articular pathologies
Source: J Proteomics. 2019 Jun 30;202:103370. doi: 10.1016/j.jprot.2019.04.020 (PMC6549134; doi:10.1016/j.jprot.2019.04.020)
Supplement: Supplementary file 4 — Proteins differentially expressed in each two way analysis [file mmc4.xlsx]

## Sheet: key
Data sets are filtered
All proteins identified with at least two unique peptides
FDR adjusted p value <0.05
Only proteins with greater than two fold change are included.

## Sheet: Healthy vs OA
Accession	Peptide count	Unique peptides	Anova (p)	q Value	Max fold change	Highest mean condition	Lowest mean condition	Description
F7DBY1	2	1	0.032331	0.0383025	77.317	Osteoarthritis	Normal	Uncharacterized protein OS=Equus caballus GN=VPS41 PE=4 SV=1
F6Q6A8	3	3	0.0151171	0.0246057	70.0929	Osteoarthritis	Normal	Uncharacterized protein OS=Equus caballus GN=RCN3 PE=4 SV=1
F7DYA1	3	3	0.00343161	0.011297	42.297	Osteoarthritis	Normal	Uncharacterized protein OS=Equus caballus GN=LOC100034242 PE=3 SV=1
F7AYK2;F7DFV1	26	26	0.00031571	0.0044338	27.3982	Osteoarthritis	Normal	Uncharacterized protein (Fragment) OS=Equus caballus GN=MMP2 PE=4 SV=1
F6ZEJ2	7	7	0.00550975	0.01468	24.5651	Osteoarthritis	Normal	Uncharacterized protein (Fragment) OS=Equus caballus GN=HGFAC PE=3 SV=1
F7A737	2	2	0.00329104	0.0110663	22.5142	Osteoarthritis	Normal	Uncharacterized protein (Fragment) OS=Equus caballus PE=4 SV=1
F7BEE7;O77717	7	7	0.000243726	0.00401437	18.9537	Osteoarthritis	Normal	Metalloproteinase inhibitor 2 (Fragment) OS=Equus caballus GN=TIMP2 PE=4 SV=1
F7E481;F6TMI0	2	2	0.0266759	0.0339678	18.7795	Osteoarthritis	Normal	Uncharacterized protein OS=Equus caballus PE=4 SV=1
F7DIX7	3	3	0.00266689	0.00972457	16.8609	Osteoarthritis	Normal	Uncharacterized protein OS=Equus caballus GN=SPP2 PE=4 SV=1
B8K2M6	11	11	0.00173099	0.0082178	16.4222	Osteoarthritis	Normal	SPARC OS=Equus caballus GN=SPARC PE=2 SV=1
F6YE92;F6TSF0	11	11	0.000429176	0.0044338	14.8467	Osteoarthritis	Normal	Uncharacterized protein (Fragment) OS=Equus caballus GN=CDH11 PE=4 SV=1
F7BTD8	35	33	0.000115456	0.00259335	14.5284	Osteoarthritis	Normal	Uncharacterized protein OS=Equus caballus GN=FBN1 PE=4 SV=1
F7BR80	7	5	0.000404148	0.0044338	13.7729	Osteoarthritis	Normal	Uncharacterized protein (Fragment) OS=Equus caballus GN=PON3 PE=4 SV=1
F6R8T8	5	5	9.89277e-05	0.00249407	12.692	Osteoarthritis	Normal	Aminoacylase-1 OS=Equus caballus GN=ACY1 PE=3 SV=1
F6R7J2	21	17	1.26998e-05	0.00089144	12.1662	Osteoarthritis	Normal	Uncharacterized protein (Fragment) OS=Equus caballus GN=IDH1 PE=3 SV=1
F6Z352	27	27	0.000575917	0.00483855	11.6673	Osteoarthritis	Normal	Uncharacterized protein (Fragment) OS=Equus caballus GN=PROS1 PE=4 SV=1
F6ZXJ2	10	9	0.00739821	0.0166217	10.6915	Osteoarthritis	Normal	Uncharacterized protein (Fragment) OS=Equus caballus GN=FBN2 PE=4 SV=1
F6SMZ4	2	2	0.0342076	0.0397705	10.3399	Osteoarthritis	Normal	Uncharacterized protein OS=Equus caballus GN=EMILIN1 PE=4 SV=1
F7CI62	5	5	0.00871744	0.0178023	10.3068	Osteoarthritis	Normal	Uncharacterized protein OS=Equus caballus GN=MBL2 PE=4 SV=1
F7B187	8	8	0.0171524	0.0263166	10.0421	Osteoarthritis	Normal	Uncharacterized protein (Fragment) OS=Equus caballus GN=COLEC12 PE=4 SV=1
F6PI70;F6R2W0	3	1	0.000419402	0.0044338	9.63513	Osteoarthritis	Normal	Uncharacterized protein (Fragment) OS=Equus caballus PE=4 SV=1
F7DZE7	5	5	0.00396213	0.0121305	9.39641	Osteoarthritis	Normal	Uncharacterized protein OS=Equus caballus GN=ADIPOQ PE=4 SV=1
F7AW05	11	11	0.00156033	0.00782321	9.15558	Osteoarthritis	Normal	Uncharacterized protein OS=Equus caballus GN=CLEC3B PE=4 SV=1
F6PQ46	65	63	8.31707e-05	0.00249407	8.84302	Osteoarthritis	Normal	Uncharacterized protein OS=Equus caballus GN=CP PE=4 SV=1
F6RFT9	19	19	0.00525535	0.0145376	8.53523	Osteoarthritis	Normal	Uncharacterized protein OS=Equus caballus GN=F9 PE=3 SV=1
F6VYL1	6	6	0.00217478	0.00897973	8.36672	Osteoarthritis	Normal	Uncharacterized protein OS=Equus caballus GN=NID2 PE=4 SV=1
F7CHU9	2	1	0.0160678	0.0252035	7.5621	Osteoarthritis	Normal	Uncharacterized protein OS=Equus caballus GN=COLEC10 PE=4 SV=1
F6X200;F6W187	10	10	0.00255765	0.00958855	7.53419	Osteoarthritis	Normal	Uncharacterized protein OS=Equus caballus GN=CDH6 PE=4 SV=1
F6PJV0	20	20	0.00201798	0.00845666	7.41414	Osteoarthritis	Normal	Uncharacterized protein OS=Equus caballus GN=MXRA5 PE=4 SV=1
F7DTV1	24	22	3.79401e-05	0.00178394	7.31209	Osteoarthritis	Normal	Uncharacterized protein OS=Equus caballus GN=PON1 PE=4 SV=1
F6WHS9	4	3	0.00658043	0.0159085	6.66878	Osteoarthritis	Normal	Uncharacterized protein (Fragment) OS=Equus caballus GN=LAMB1 PE=4 SV=1
F6Z7T9	25	25	0.0113184	0.0208411	6.40099	Osteoarthritis	Normal	Uncharacterized protein OS=Equus caballus GN=ENPP2 PE=4 SV=1
F6TRQ6	4	4	0.0139099	0.0231645	5.94175	Osteoarthritis	Normal	Uncharacterized protein (Fragment) OS=Equus caballus GN=SPON1 PE=4 SV=1
F6RPL1	9	8	0.000466645	0.00449415	5.93371	Osteoarthritis	Normal	Uncharacterized protein OS=Equus caballus GN=MASP1 PE=3 SV=1
F6QD89	21	20	0.0251881	0.0330475	5.91209	Osteoarthritis	Normal	Uncharacterized protein OS=Equus caballus GN=COL12A1 PE=4 SV=1
F7ABW7	13	12	0.0285741	0.035188	5.66477	Osteoarthritis	Normal	Uncharacterized protein OS=Equus caballus GN=F7 PE=3 SV=1
F6PH38	52	51	0.00747171	0.0166497	5.47121	Osteoarthritis	Normal	Fibrinogen beta chain (Fragment) OS=Equus caballus GN=FGB PE=4 SV=1
F6W2Y1	43	43	0.0106424	0.0205367	5.44801	Osteoarthritis	Normal	Uncharacterized protein OS=Equus caballus GN=FGG PE=4 SV=1
F6Q8R0	2	2	0.00612955	0.0153662	5.42444	Osteoarthritis	Normal	Uncharacterized protein OS=Equus caballus GN=OIT3 PE=4 SV=1
F6UL72	2	2	0.00183484	0.00823831	5.31181	Osteoarthritis	Normal	Uncharacterized protein OS=Equus caballus GN=NOTCH2 PE=4 SV=1
F6TDH5	23	22	0.0363713	0.0412407	5.18333	Osteoarthritis	Normal	Uncharacterized protein (Fragment) OS=Equus caballus GN=F10 PE=3 SV=1
F6Q4N3	27	26	0.00171538	0.0082178	5.17506	Osteoarthritis	Normal	Uncharacterized protein (Fragment) OS=Equus caballus GN=NELL2 PE=4 SV=1
F6Q978	12	11	0.00261766	0.00968731	5.14069	Osteoarthritis	Normal	Uncharacterized protein (Fragment) OS=Equus caballus GN=COL15A1 PE=4 SV=1
F7C7J6	26	24	0.00786888	0.0171758	5.10693	Osteoarthritis	Normal	Uncharacterized protein OS=Equus caballus GN=F13B PE=4 SV=1
F6XKR3	8	8	0.042453	0.045236	4.97045	Osteoarthritis	Normal	Uncharacterized protein (Fragment) OS=Equus caballus GN=APP PE=4 SV=1
F7C0I7	66	64	0.00101673	0.00627406	4.91415	Osteoarthritis	Normal	Uncharacterized protein (Fragment) OS=Equus caballus GN=HSPG2 PE=4 SV=1
F6VED1	10	9	0.00169307	0.0082178	4.72336	Osteoarthritis	Normal	Uncharacterized protein OS=Equus caballus GN=TSG-6 PE=4 SV=1
Q2V905	20	20	0.000678726	0.00508182	4.6724	Osteoarthritis	Normal	Transferrin receptor protein 1 OS=Equus caballus GN=TFRC PE=2 SV=1
F7C2Y5;F6SS48	18	18	0.0227943	0.0310681	4.48785	Osteoarthritis	Normal	Uncharacterized protein (Fragment) OS=Equus caballus GN=AEBP1 PE=4 SV=1
F6RTH9	4	4	0.00397474	0.0121305	4.39	Osteoarthritis	Normal	Uncharacterized protein OS=Equus caballus GN=COL1A2 PE=4 SV=1
P27425	45	9	1.99426e-06	0.000274254	4.12323	Osteoarthritis	Normal	Serotransferrin OS=Equus caballus GN=TF PE=2 SV=1
F6PSH3	17	16	0.000360815	0.0044338	3.97313	Osteoarthritis	Normal	Uncharacterized protein OS=Equus caballus GN=CPB2 PE=4 SV=1
F6WZX4	7	7	0.000330979	0.0044338	3.93876	Osteoarthritis	Normal	Uncharacterized protein (Fragment) OS=Equus caballus GN=NOTCH3 PE=4 SV=1
F6Y5I8	18	17	0.000347092	0.0044338	3.9318	Osteoarthritis	Normal	Uncharacterized protein OS=Equus caballus GN=FBLN2 PE=4 SV=1
F6W6E8;F6W6Y4;F6Z0F8	21	21	0.0012722	0.00713033	3.85285	Osteoarthritis	Normal	Uncharacterized protein OS=Equus caballus GN=LTBP1 PE=4 SV=1
F7E208	10	9	0.00222449	0.00898674	3.84092	Osteoarthritis	Normal	Uncharacterized protein OS=Equus caballus PE=4 SV=1
F6Z5L1;F7A1L2	35	35	0.000250207	0.00401437	3.80598	Osteoarthritis	Normal	Uncharacterized protein OS=Equus caballus GN=C1R PE=3 SV=1
F6V3X9	2	2	0.0136367	0.0230605	3.77878	Osteoarthritis	Normal	Alpha-mannosidase (Fragment) OS=Equus caballus GN=MAN2B1 PE=3 SV=1
F7BYG0	27	26	0.025329	0.0331281	3.76548	Osteoarthritis	Normal	Uncharacterized protein (Fragment) OS=Equus caballus GN=PXDN PE=4 SV=1
H9GZN9	24	24	0.00346023	0.011297	3.70068	Osteoarthritis	Normal	Uncharacterized protein (Fragment) OS=Equus caballus GN=IGHM PE=4 SV=1
F7DY34	11	9	0.000257827	0.00402172	3.69005	Osteoarthritis	Normal	Uncharacterized protein OS=Equus caballus GN=VCAN PE=4 SV=1
H9GZU8	18	12	0.00479008	0.0136541	3.58851	Osteoarthritis	Normal	Uncharacterized protein (Fragment) OS=Equus caballus PE=4 SV=1
F7BK52	4	4	0.0176524	0.0265395	3.5378	Osteoarthritis	Normal	Uncharacterized protein OS=Equus caballus GN=CALU PE=4 SV=1
F6PWV8	4	4	0.00690462	0.0162616	3.50254	Osteoarthritis	Normal	Uncharacterized protein OS=Equus caballus GN=SERPINH1 PE=3 SV=1
F7CQA4	8	8	0.017723	0.0265395	3.46372	Osteoarthritis	Normal	Uncharacterized protein OS=Equus caballus GN=LAMC1 PE=4 SV=1
F7BJD8	2	2	0.00550115	0.01468	3.45189	Osteoarthritis	Normal	Uncharacterized protein (Fragment) OS=Equus caballus GN=CTSH PE=3 SV=1
F6Q698	24	24	0.0328436	0.038665	3.43518	Osteoarthritis	Normal	Uncharacterized protein OS=Equus caballus GN=MVP PE=4 SV=1
F6QDQ1	2	2	0.0217656	0.0302534	3.4053	Osteoarthritis	Normal	Uncharacterized protein OS=Equus caballus GN=PGLYRP2 PE=4 SV=1
F6YAM5	8	8	0.0053156	0.0146322	3.40141	Osteoarthritis	Normal	Uncharacterized protein (Fragment) OS=Equus caballus GN=MASP2 PE=3 SV=1
F7BXD8	12	12	2.44195e-06	0.000274254	3.37987	Osteoarthritis	Normal	Uncharacterized protein (Fragment) OS=Equus caballus GN=CD5L PE=4 SV=1
F6UJX6	2	2	0.0258977	0.0334947	3.35793	Osteoarthritis	Normal	Uncharacterized protein OS=Equus caballus GN=LOXL1 PE=4 SV=1
H9GZV1	13	12	0.0340361	0.0396533	3.29963	Osteoarthritis	Normal	Uncharacterized protein (Fragment) OS=Equus caballus PE=4 SV=1
F6PP62;F7DS76	3	3	0.000238398	0.00401437	3.23531	Osteoarthritis	Normal	Uncharacterized protein (Fragment) OS=Equus caballus PE=4 SV=1
A0A0B4J1C4	9	9	6.91509e-05	0.0022842	3.20869	Osteoarthritis	Normal	Uncharacterized protein OS=Equus caballus GN=IGJ PE=4 SV=1
F6SRH3	5	5	0.0236115	0.0316444	3.18254	Osteoarthritis	Normal	Uncharacterized protein OS=Equus caballus GN=FBLN5 PE=4 SV=1
F7BQD6	43	39	0.00170262	0.0082178	3.18131	Osteoarthritis	Normal	Uncharacterized protein OS=Equus caballus GN=C1S PE=3 SV=1
F7AWA5	7	7	0.00433781	0.0128883	3.09238	Osteoarthritis	Normal	Uncharacterized protein (Fragment) OS=Equus caballus GN=CDH5 PE=4 SV=1
F6T962	18	18	0.000958727	0.00618817	3.07763	Osteoarthritis	Normal	Uncharacterized protein OS=Equus caballus GN=EFEMP2 PE=4 SV=1
F6SU53;F6UAX1	9	9	3.88871e-05	0.00178394	2.84322	Osteoarthritis	Normal	Uncharacterized protein (Fragment) OS=Equus caballus GN=ADAMTS13 PE=4 SV=1
F7C6S0	15	13	0.045022	0.0466457	2.76453	Osteoarthritis	Normal	Uncharacterized protein OS=Equus caballus GN=MMP19 PE=4 SV=1
F7ALY5	4	4	0.00191668	0.00827928	2.72192	Osteoarthritis	Normal	Uncharacterized protein OS=Equus caballus GN=IGFBP-5 PE=4 SV=1
F7B7A1	5	5	0.0141987	0.0234508	2.68247	Osteoarthritis	Normal	Uncharacterized protein (Fragment) OS=Equus caballus GN=IGFBP4 PE=4 SV=1
F7DGR1	20	20	0.000379326	0.0044338	2.67951	Osteoarthritis	Normal	Uncharacterized protein OS=Equus caballus GN=F12 PE=3 SV=1
F6ZDB7	19	19	0.00818692	0.0173485	2.67125	Osteoarthritis	Normal	Uncharacterized protein OS=Equus caballus GN=LTBP2 PE=4 SV=1
F6RI47;F6R942;F6YF28	59	56	0.0367379	0.0414259	2.65652	Osteoarthritis	Normal	Uncharacterized protein OS=Equus caballus GN=A2M PE=4 SV=1
F6T9W9	45	44	0.0456792	0.0468771	2.64125	Osteoarthritis	Normal	Stromelysin-1 (Fragment) OS=Equus caballus GN=MMP3 PE=4 SV=1
F6UN85;F6PRI5	2	2	0.00468425	0.0136062	2.61224	Osteoarthritis	Normal	Carboxylic ester hydrolase OS=Equus caballus GN=LOC100147112 PE=3 SV=1
F6WU42	5	5	0.0193415	0.0281063	2.55172	Osteoarthritis	Normal	Uncharacterized protein OS=Equus caballus GN=SRGN PE=4 SV=1
F7C5F1	3	3	0.009626	0.0191683	2.46115	Osteoarthritis	Normal	Uncharacterized protein OS=Equus caballus GN=RARRES2 PE=4 SV=1
F7BUV8	13	13	0.00231846	0.00910436	2.45513	Osteoarthritis	Normal	Uncharacterized protein OS=Equus caballus GN=C1QB PE=4 SV=1
F7DZ01	35	35	0.0152457	0.0246185	2.44512	Osteoarthritis	Normal	Uncharacterized protein (Fragment) OS=Equus caballus GN=F5 PE=4 SV=1
F7BAT4	20	20	0.038987	0.0430118	2.35872	Osteoarthritis	Normal	Uncharacterized protein (Fragment) OS=Equus caballus GN=VWF PE=4 SV=1
F6ZJP9	8	7	0.00726474	0.0165706	2.30137	Osteoarthritis	Normal	Uncharacterized protein OS=Equus caballus GN=LCAT PE=4 SV=1
F7DBT2	8	8	0.00634168	0.0156191	2.2895	Osteoarthritis	Normal	Uncharacterized protein OS=Equus caballus GN=C1QC PE=4 SV=1
F7BK76	3	3	0.0376073	0.0418211	2.23986	Osteoarthritis	Normal	Uncharacterized protein OS=Equus caballus GN=MST1 PE=3 SV=1
F6PR90	19	18	0.000134529	0.00290556	2.226	Osteoarthritis	Normal	Uncharacterized protein OS=Equus caballus GN=KLKB1 PE=3 SV=1
F6TIN6	9	9	0.00497312	0.0140334	2.18422	Osteoarthritis	Normal	Uncharacterized protein OS=Equus caballus GN=C1QA PE=4 SV=1
F6RUZ6;F6Y9V1	47	46	0.0360603	0.0412407	2.11736	Osteoarthritis	Normal	Fibrinogen alpha chain OS=Equus caballus GN=FGA PE=4 SV=1
F7BAY6;P35747	74	74	0.0109173	0.0207856	2.11574	Osteoarthritis	Normal	Serum albumin OS=Equus caballus GN=ALB PE=4 SV=1
F6S666	2	2	0.0142894	0.0234861	2.08162	Osteoarthritis	Normal	Insulin-like growth factor II (Fragment) OS=Equus caballus GN=IGF2 PE=3 SV=1
F6U5V3	10	9	0.0223035	0.0306972	2.06162	Osteoarthritis	Normal	Uncharacterized protein OS=Equus caballus GN=TCN2 PE=4 SV=1
F6WZA8	9	9	0.0288273	0.0352751	2.01393	Osteoarthritis	Normal	Uncharacterized protein (Fragment) OS=Equus caballus GN=CPN1 PE=4 SV=1
F6WEB8	2	2	0.00871633	0.0178023	902.614	Normal	Osteoarthritis	Uncharacterized protein (Fragment) OS=Equus caballus GN=RABGGTA PE=4 SV=1
F7CKT4	3	2	9.34324e-05	0.00249407	142.47	Normal	Osteoarthritis	Uncharacterized protein OS=Equus caballus GN=LOC100147001 PE=4 SV=1
F6R3A3	2	2	0.00145803	0.00772407	123.455	Normal	Osteoarthritis	Uncharacterized protein (Fragment) OS=Equus caballus GN=EIF4H PE=4 SV=1
F7D8W6	2	2	0.0243737	0.0322807	78.2799	Normal	Osteoarthritis	Uncharacterized protein OS=Equus caballus GN=GBP2 PE=4 SV=1
F7BWL2	5	2	0.000438219	0.0044338	56.8946	Normal	Osteoarthritis	Uncharacterized protein (Fragment) OS=Equus caballus GN=MAP2K1 PE=4 SV=1
F6S0Q4	2	2	0.0165015	0.0256686	55.9191	Normal	Osteoarthritis	Uncharacterized protein OS=Equus caballus GN=PDCD10 PE=4 SV=1
F6SSK7	10	2	0.00027317	0.00403678	39.7156	Normal	Osteoarthritis	Ras-related protein Rap-1b-like protein OS=Equus caballus GN=RAP1B PE=2 SV=1
F6UV62	4	4	0.00482404	0.0136814	39.1373	Normal	Osteoarthritis	Uncharacterized protein OS=Equus caballus GN=MNDA PE=4 SV=1
F6YRF3	2	2	0.00182359	0.00823831	37.5302	Normal	Osteoarthritis	Uncharacterized protein (Fragment) OS=Equus caballus GN=SH3GLB1 PE=4 SV=1
F6ZHK3	3	3	0.0076547	0.0169231	37.1582	Normal	Osteoarthritis	Uncharacterized protein (Fragment) OS=Equus caballus GN=MPP1 PE=4 SV=1
F6SHH7	2	2	0.000472186	0.00449415	30.0468	Normal	Osteoarthritis	Uncharacterized protein OS=Equus caballus GN=SEPT2 PE=3 SV=1
F6Z122	2	2	0.00381636	0.0119059	29.1938	Normal	Osteoarthritis	Uncharacterized protein (Fragment) OS=Equus caballus GN=DNM1L PE=3 SV=1
F7BXK6	3	3	0.000792955	0.00570874	27.0315	Normal	Osteoarthritis	Uncharacterized protein OS=Equus caballus GN=ASAH1 PE=4 SV=1
F6U3I9;F6TWU0	12	12	0.0022204	0.00898674	26.375	Normal	Osteoarthritis	Uncharacterized protein OS=Equus caballus GN=GVINP1 PE=4 SV=1
F6PNU9	2	1	0.000362519	0.0044338	24.9563	Normal	Osteoarthritis	Uncharacterized protein OS=Equus caballus GN=ARF6 PE=3 SV=1
F6T1P0	3	3	0.00828605	0.0173756	24.1764	Normal	Osteoarthritis	Uncharacterized protein OS=Equus caballus PE=4 SV=1
F7CVF5	11	9	0.000363417	0.0044338	23.7073	Normal	Osteoarthritis	Coronin OS=Equus caballus GN=CORO1B PE=3 SV=1
F6S2F8	9	7	5.72457e-05	0.00200914	22.6471	Normal	Osteoarthritis	Uncharacterized protein OS=Equus caballus GN=HIST1H1C PE=3 SV=1
F7CMY7	2	2	0.00308805	0.0107042	22.5164	Normal	Osteoarthritis	Uncharacterized protein OS=Equus caballus GN=OXSR1 PE=4 SV=1
F6ZPC6;F6YHD4;F6S3M4	10	2	0.00100345	0.00627406	21.0887	Normal	Osteoarthritis	Uncharacterized protein OS=Equus caballus GN=RAB1A PE=3 SV=1
F7BJL9	3	3	0.00130099	0.00716245	20.8009	Normal	Osteoarthritis	Uncharacterized protein OS=Equus caballus GN=GBP6 PE=4 SV=1
F6URN9	3	3	0.00840358	0.0174133	20.7553	Normal	Osteoarthritis	Uncharacterized protein OS=Equus caballus GN=SIRT2 PE=4 SV=1
F7ATK9	5	5	0.000562915	0.00483855	20.3411	Normal	Osteoarthritis	Uncharacterized protein OS=Equus caballus GN=HNMT PE=4 SV=1
F6V4X0	5	4	0.000868798	0.00594965	19.6976	Normal	Osteoarthritis	Uncharacterized protein (Fragment) OS=Equus caballus GN=VAV1 PE=4 SV=1
F7BTI3	2	2	0.00151491	0.00780278	19.2598	Normal	Osteoarthritis	Uncharacterized protein (Fragment) OS=Equus caballus GN=GIMAP4 PE=4 SV=1
F6X8Y3	2	2	0.0232064	0.0313257	18.5807	Normal	Osteoarthritis	Uncharacterized protein (Fragment) OS=Equus caballus GN=LOC100056464 PE=4 SV=1
F7CGD4	2	2	0.00241371	0.00928363	17.2327	Normal	Osteoarthritis	Uncharacterized protein OS=Equus caballus GN=PTK2B PE=4 SV=1
F6R0H0	2	2	8.14965e-06	0.000733709	16.5535	Normal	Osteoarthritis	Ubiquitin carboxyl-terminal hydrolase (Fragment) OS=Equus caballus GN=UCHL5 PE=3 SV=1
F6YQL3	26	25	0.0121255	0.0215668	16.5145	Normal	Osteoarthritis	Uncharacterized protein OS=Equus caballus GN=C6 PE=4 SV=1
F7BKP2	3	2	0.00996084	0.0196262	15.7383	Normal	Osteoarthritis	Uncharacterized protein OS=Equus caballus GN=CAMK1D PE=4 SV=1
F6Q737	2	2	0.00608344	0.015319	14.918	Normal	Osteoarthritis	Uncharacterized protein OS=Equus caballus GN=C12orf57 PE=4 SV=1
F6QLC6	6	4	0.00256129	0.00958855	14.6697	Normal	Osteoarthritis	Uncharacterized protein OS=Equus caballus GN=RAB5C PE=3 SV=1
F7CIZ6	3	2	0.00509713	0.0142097	14.6146	Normal	Osteoarthritis	Uncharacterized protein OS=Equus caballus GN=SEPT6 PE=3 SV=1
F6W1S9	2	2	0.000699835	0.00514208	14.0538	Normal	Osteoarthritis	Uncharacterized protein OS=Equus caballus GN=AP2S1 PE=4 SV=1
F6YIK2	2	2	0.00230925	0.00910436	13.9622	Normal	Osteoarthritis	60S ribosomal protein L9-like protein OS=Equus caballus GN=RPL9 PE=2 SV=1
Q9XSQ7	3	3	0.00178636	0.0082178	13.148	Normal	Osteoarthritis	Interleukin-18 OS=Equus caballus GN=IL18 PE=2 SV=1
F7BTK9	3	3	0.000212781	0.00400416	13.0364	Normal	Osteoarthritis	Uncharacterized protein OS=Equus caballus GN=FAM129A PE=4 SV=1
F6YPI2	2	2	0.00397074	0.0121305	12.9897	Normal	Osteoarthritis	Uncharacterized protein OS=Equus caballus GN=IBSP PE=4 SV=1
F6RWS3	2	2	0.015592	0.0248035	12.9122	Normal	Osteoarthritis	Uncharacterized protein (Fragment) OS=Equus caballus GN=DCTD PE=4 SV=1
F6SRP7;F6VEI4	9	9	5.05444e-05	0.0018922	12.8864	Normal	Osteoarthritis	Adenylyl cyclase-associated protein OS=Equus caballus GN=CAP1 PE=3 SV=1
F6YLB4	4	4	0.000705088	0.00514208	12.8532	Normal	Osteoarthritis	Uncharacterized protein (Fragment) OS=Equus caballus GN=OTUB1 PE=4 SV=1
F7CPV2	6	5	0.00703784	0.0164002	12.7471	Normal	Osteoarthritis	Chloride intracellular channel protein OS=Equus caballus GN=CLIC5 PE=3 SV=1
F6QD46	18	17	0.00107599	0.00649695	12.6887	Normal	Osteoarthritis	Uncharacterized protein (Fragment) OS=Equus caballus GN=SNX6 PE=4 SV=1
F6V6L8	26	19	0.000577303	0.00483855	12.6075	Normal	Osteoarthritis	Uncharacterized protein OS=Equus caballus GN=IQGAP2 PE=4 SV=1
F6SWA7	5	1	0.0119967	0.0214545	12.5843	Normal	Osteoarthritis	Histone H2A OS=Equus caballus GN=LOC100053206 PE=3 SV=1
F6ZZA7;F6RRJ4	3	3	0.00540525	0.0146633	12.5114	Normal	Osteoarthritis	Non-specific protein-tyrosine kinase (Fragment) OS=Equus caballus GN=CSK PE=4 SV=1
F6TTJ8	2	2	0.0200303	0.0286208	12.5002	Normal	Osteoarthritis	Uncharacterized protein OS=Equus caballus GN=GPNMB PE=4 SV=1
F6RC09	13	13	0.00117935	0.00689295	12.4184	Normal	Osteoarthritis	Uncharacterized protein (Fragment) OS=Equus caballus GN=VPS35 PE=4 SV=1
F7DMG5	26	25	0.00036507	0.0044338	12.2492	Normal	Osteoarthritis	Glucose-6-phosphate 1-dehydrogenase OS=Equus caballus GN=G6PD PE=3 SV=1
F7APF6	3	3	0.00110443	0.00659778	12.2172	Normal	Osteoarthritis	Uncharacterized protein OS=Equus caballus GN=LOC100063459 PE=4 SV=1
F7ALQ9	10	10	0.00124407	0.0070934	11.9752	Normal	Osteoarthritis	Coronin (Fragment) OS=Equus caballus GN=CORO7 PE=3 SV=1
F6VZN7;F6THK5	8	7	0.000447612	0.0044338	11.9531	Normal	Osteoarthritis	Uncharacterized protein OS=Equus caballus GN=RHOG PE=3 SV=1
F6R383	2	2	0.0129958	0.022566	11.5852	Normal	Osteoarthritis	Uncharacterized protein (Fragment) OS=Equus caballus GN=GALK2 PE=3 SV=1
F6S2C3	8	8	0.0109934	0.0207856	11.055	Normal	Osteoarthritis	Uncharacterized protein OS=Equus caballus GN=CTSZ PE=3 SV=1
H9GZR5;F6X917	6	6	0.00672824	0.0160775	10.9643	Normal	Osteoarthritis	Uncharacterized protein OS=Equus caballus GN=VPS26A PE=4 SV=1
F6Q7J3	19	19	0.0310744	0.0372063	10.864	Normal	Osteoarthritis	Uncharacterized protein (Fragment) OS=Equus caballus GN=C7 PE=4 SV=1
F7CLY2	12	4	0.000940912	0.0061438	10.7924	Normal	Osteoarthritis	AP complex subunit beta OS=Equus caballus GN=AP1B1 PE=3 SV=1
F7AS57	2	2	0.00871811	0.0178023	10.7567	Normal	Osteoarthritis	Uncharacterized protein OS=Equus caballus GN=PSME2 PE=4 SV=1
F6X9Y1;F6XKD7	7	7	0.00640349	0.0156713	10.6288	Normal	Osteoarthritis	Uncharacterized protein OS=Equus caballus GN=ANKRD44 PE=4 SV=1
F7DCS5	14	8	0.000419091	0.0044338	10.553	Normal	Osteoarthritis	Uncharacterized protein (Fragment) OS=Equus caballus GN=AP2A1 PE=4 SV=1
F6VRJ2	8	8	0.00958394	0.0191524	10.4425	Normal	Osteoarthritis	Uncharacterized protein OS=Equus caballus GN=HCLS1 PE=4 SV=1
F7C9B0	17	14	0.00387747	0.0120297	10.3552	Normal	Osteoarthritis	Uncharacterized protein OS=Equus caballus GN=SNX2 PE=4 SV=1
F6SVH5	2	1	0.0136013	0.0230605	10.3017	Normal	Osteoarthritis	Uncharacterized protein OS=Equus caballus GN=MAPRE2 PE=4 SV=1
F6S642	3	3	0.024816	0.0327891	10.2827	Normal	Osteoarthritis	Uncharacterized protein (Fragment) OS=Equus caballus GN=OAS3 PE=4 SV=1
F6XQN7	9	1	0.000624459	0.00492091	9.90096	Normal	Osteoarthritis	Uncharacterized protein OS=Equus caballus GN=RAP1A PE=4 SV=1
F6UAN2	6	2	0.0451149	0.0466559	9.88553	Normal	Osteoarthritis	Uncharacterized protein OS=Equus caballus GN=HNRNPH2 PE=4 SV=1
F6XC16	15	15	0.00539421	0.0146633	9.85394	Normal	Osteoarthritis	Uncharacterized protein OS=Equus caballus GN=VAT1 PE=4 SV=1
F6YNH6	11	11	0.00159167	0.00784033	9.85231	Normal	Osteoarthritis	Uncharacterized protein OS=Equus caballus GN=CTSB PE=3 SV=1
F6RB24	2	2	0.0090363	0.0182529	9.63202	Normal	Osteoarthritis	Uncharacterized protein (Fragment) OS=Equus caballus GN=ERC2 PE=4 SV=1
F6PRU6;F6QYI5	5	5	0.00236534	0.00917805	9.54265	Normal	Osteoarthritis	Uncharacterized protein (Fragment) OS=Equus caballus GN=MYO1F PE=4 SV=1
F7DK60	7	7	0.0130201	0.022566	9.53002	Normal	Osteoarthritis	Uncharacterized protein (Fragment) OS=Equus caballus GN=AP2M1 PE=4 SV=1
F7C0U4	2	2	0.00333733	0.0110892	9.47491	Normal	Osteoarthritis	Uncharacterized protein (Fragment) OS=Equus caballus GN=AKR7A2 PE=4 SV=1
F7DFM3;P55832	6	3	0.0153954	0.0246879	9.46968	Normal	Osteoarthritis	40S ribosomal protein S4 (Fragment) OS=Equus caballus GN=RPS4 PE=3 SV=1
F6X8D2	6	6	0.0176892	0.0265395	9.46963	Normal	Osteoarthritis	Caspase-1 (Fragment) OS=Equus caballus GN=CASP1 PE=3 SV=1
F7C1T2	2	2	6.65768e-07	0.00012462	9.44761	Normal	Osteoarthritis	Uncharacterized protein OS=Equus caballus GN=WISP2 PE=4 SV=1
F6RTD6	4	4	0.00132598	0.00720333	9.44046	Normal	Osteoarthritis	Uncharacterized protein (Fragment) OS=Equus caballus GN=HNRNPL PE=4 SV=1
F6QSX9	2	2	0.0105822	0.0204911	9.41507	Normal	Osteoarthritis	Uncharacterized protein OS=Equus caballus GN=LGMN PE=4 SV=1
F6WE40;F6WEM4	5	5	0.000670873	0.00508182	9.17766	Normal	Osteoarthritis	Uncharacterized protein OS=Equus caballus GN=APBB1IP PE=4 SV=1
Q6W8P9;F6REU5;F6QYV5;F6U2T8;F6QZ61	5	5	0.0218708	0.0303246	8.81905	Normal	Osteoarthritis	Aldo-keto reductase family 1 member C23-like protein OS=Equus caballus GN=PGFS PE=1 SV=1
F7C5T6	2	2	0.0201337	0.0286498	8.78416	Normal	Osteoarthritis	Uncharacterized protein (Fragment) OS=Equus caballus GN=ACAT2 PE=3 SV=1
F7CAJ8	8	8	0.0127118	0.0223071	8.76372	Normal	Osteoarthritis	Uncharacterized protein (Fragment) OS=Equus caballus GN=LIPE PE=4 SV=1
F6Y4J0;F6TVH5	13	13	0.00230065	0.00910436	8.75993	Normal	Osteoarthritis	Uncharacterized protein (Fragment) OS=Equus caballus GN=ATP6V1B2 PE=3 SV=1
F6SZG4;F6YTL2	9	9	0.000206706	0.00400416	8.74717	Normal	Osteoarthritis	Uncharacterized protein (Fragment) OS=Equus caballus GN=HPRT1 PE=4 SV=1
F6YIU8	20	20	0.00373558	0.0118594	8.67097	Normal	Osteoarthritis	Uncharacterized protein (Fragment) OS=Equus caballus GN=MTHFD1 PE=3 SV=1
F6Y0Q6	6	6	0.000622986	0.00492091	8.48042	Normal	Osteoarthritis	Uncharacterized protein OS=Equus caballus GN=ALDH1A3 PE=3 SV=1
F6UXX6	4	4	0.013675	0.0230605	8.47899	Normal	Osteoarthritis	Uncharacterized protein (Fragment) OS=Equus caballus GN=ANK1 PE=4 SV=1
F7DWN5;F7C7W3	5	2	0.000917647	0.0061438	8.47738	Normal	Osteoarthritis	Uncharacterized protein (Fragment) OS=Equus caballus GN=GNAI2 PE=4 SV=1
F7A5X2	2	2	2.64012e-05	0.00148255	8.38017	Normal	Osteoarthritis	Uncharacterized protein OS=Equus caballus GN=C15H2orf40 PE=4 SV=1
F6TDD3	2	1	0.0175631	0.0265395	8.36379	Normal	Osteoarthritis	Uncharacterized protein (Fragment) OS=Equus caballus GN=ECHDC1 PE=3 SV=1
F6YUH7	4	4	0.0268715	0.0341393	8.21186	Normal	Osteoarthritis	Uncharacterized protein (Fragment) OS=Equus caballus GN=HIP1R PE=4 SV=1
F6RI26	10	9	0.00319996	0.0109186	8.17753	Normal	Osteoarthritis	Uncharacterized protein OS=Equus caballus GN=ALDH9A1 PE=3 SV=1
F7DYM8	11	10	0.0191495	0.0280766	8.03674	Normal	Osteoarthritis	Uncharacterized protein OS=Equus caballus GN=SNX1 PE=4 SV=1
F7BA08	3	2	0.0086687	0.0178023	8.01458	Normal	Osteoarthritis	Uncharacterized protein OS=Equus caballus GN=HNRNPR PE=4 SV=1
F6PY00	3	3	0.04829	0.0482873	7.98182	Normal	Osteoarthritis	Uncharacterized protein OS=Equus caballus GN=ARHGAP1 PE=4 SV=1
F6W1T4;F7CRV4	5	1	0.00286843	0.0102596	7.96814	Normal	Osteoarthritis	Histone H2A OS=Equus caballus GN=HIST1H2AH PE=3 SV=1
F6URZ2	15	15	0.00149378	0.00776694	7.92439	Normal	Osteoarthritis	Uncharacterized protein OS=Equus caballus GN=FERMT3 PE=4 SV=1
F6SUZ2	3	3	0.0195616	0.028166	7.90142	Normal	Osteoarthritis	Uncharacterized protein OS=Equus caballus GN=GALE PE=3 SV=1
F7D2Z3	4	4	0.0330837	0.0387043	7.89341	Normal	Osteoarthritis	Uncharacterized protein OS=Equus caballus GN=PXN PE=4 SV=1
F7C3N9	7	7	0.00177835	0.0082178	7.84855	Normal	Osteoarthritis	Uncharacterized protein OS=Equus caballus GN=ALDH16A1 PE=4 SV=1
F6S6J4;F6RUP0	9	6	0.00795072	0.0171758	7.83359	Normal	Osteoarthritis	Uncharacterized protein OS=Equus caballus GN=PRDX1 PE=4 SV=1
F7CKH3;P15437;F7CVL4;F6T080	24	21	0.0226417	0.0310107	7.79269	Normal	Osteoarthritis	Retinal dehydrogenase 1 OS=Equus caballus GN=ALDH1A1 PE=3 SV=1
F6T929	2	2	0.0474273	0.0479005	7.76319	Normal	Osteoarthritis	Sulfurtransferase OS=Equus caballus GN=MPST PE=4 SV=1
F6WZB7	6	6	0.0188225	0.0278151	7.645	Normal	Osteoarthritis	Uncharacterized protein OS=Equus caballus GN=DARS PE=3 SV=1
Q8HZM6;F7A0T0	5	4	0.000227713	0.00400416	7.62707	Normal	Osteoarthritis	Annexin A1 OS=Equus caballus GN=ANXA1 PE=2 SV=3
P19854	8	8	0.00289568	0.0102915	7.5808	Normal	Osteoarthritis	Alcohol dehydrogenase class-3 OS=Equus caballus GN=ADH5 PE=1 SV=2
F7B320	22	16	0.000163939	0.00340961	7.54151	Normal	Osteoarthritis	Uncharacterized protein OS=Equus caballus GN=DPYSL2 PE=4 SV=1
F7BR88	3	3	0.0439152	0.0460943	7.39152	Normal	Osteoarthritis	Tyrosine-protein kinase OS=Equus caballus GN=SYK PE=3 SV=1
F6WUU4	3	2	0.0111987	0.0208411	7.30119	Normal	Osteoarthritis	Uncharacterized protein OS=Equus caballus GN=ATP6V1E1 PE=3 SV=1
F6WHX9	2	2	0.0265427	0.033936	7.20314	Normal	Osteoarthritis	Uncharacterized protein OS=Equus caballus GN=PTGES3L-AARSD1 PE=4 SV=1
F6Q4Q1	16	16	0.00321703	0.0109186	7.18935	Normal	Osteoarthritis	Uncharacterized protein OS=Equus caballus GN=HNRNPK PE=4 SV=1
O46542	25	24	0.0100485	0.0197297	7.18373	Normal	Osteoarthritis	Decorin OS=Equus caballus GN=DCN PE=2 SV=1
F6WKV8	9	5	0.00119067	0.00689295	7.1435	Normal	Osteoarthritis	F-actin-capping protein subunit alpha-2 OS=Equus caballus GN=CAPZA2 PE=4 SV=1
F6XBR8	5	5	0.00546239	0.01468	7.00918	Normal	Osteoarthritis	Uncharacterized protein (Fragment) OS=Equus caballus GN=HEBP1 PE=4 SV=1
F6X0W1	9	9	0.0498397	0.0493604	7.00644	Normal	Osteoarthritis	Phosphoinositide phospholipase C OS=Equus caballus GN=PLCG2 PE=4 SV=1
F6TM03	8	8	0.00378238	0.0119059	6.87638	Normal	Osteoarthritis	Uncharacterized protein OS=Equus caballus GN=NCKAP1L PE=4 SV=1
F6V2H7	4	4	0.0263083	0.0337291	6.83306	Normal	Osteoarthritis	Uncharacterized protein OS=Equus caballus GN=PDCD4 PE=4 SV=1
F6TE92	12	12	0.0454854	0.0468664	6.80072	Normal	Osteoarthritis	Glycogen debranching enzyme (Fragment) OS=Equus caballus GN=AGL PE=4 SV=1
F6REN5	2	2	0.000560741	0.00483855	6.79646	Normal	Osteoarthritis	Uncharacterized protein (Fragment) OS=Equus caballus GN=SH3GL1 PE=4 SV=1
F6SZJ2	12	9	0.00912192	0.0183598	6.78221	Normal	Osteoarthritis	Uncharacterized protein (Fragment) OS=Equus caballus GN=EHD4 PE=4 SV=1
F7B7X0	3	2	0.00262217	0.00968731	6.7081	Normal	Osteoarthritis	Uncharacterized protein OS=Equus caballus GN=KRT1 PE=3 SV=1
F6RHD5	5	5	0.0015855	0.00784033	6.70743	Normal	Osteoarthritis	Uncharacterized protein (Fragment) OS=Equus caballus GN=APRT PE=4 SV=1
F6QUD4	2	2	0.0350259	0.0404706	6.572	Normal	Osteoarthritis	Uncharacterized protein (Fragment) OS=Equus caballus GN=WASF2 PE=4 SV=1
F6QJC7	4	4	0.0172918	0.0264582	6.56324	Normal	Osteoarthritis	Uncharacterized protein OS=Equus caballus GN=ILF3 PE=4 SV=1
F7C081	3	3	0.0118768	0.0213762	6.56012	Normal	Osteoarthritis	Uncharacterized protein OS=Equus caballus GN=DHDH PE=4 SV=1
F6WA92	6	4	0.0143038	0.0234861	6.55212	Normal	Osteoarthritis	Uncharacterized protein OS=Equus caballus GN=RAB5B PE=3 SV=1
F7BUE6	3	3	0.0193683	0.0281063	6.52115	Normal	Osteoarthritis	ATPase ASNA1 OS=Equus caballus GN=ASNA1 PE=3 SV=1
F7C819	2	1	0.00755629	0.0167716	6.50641	Normal	Osteoarthritis	S-methyl-5'-thioadenosine phosphorylase OS=Equus caballus GN=MTAP PE=3 SV=1
F6TMT6	3	3	0.0154361	0.0246879	6.37302	Normal	Osteoarthritis	Eukaryotic translation initiation factor 3 subunit L OS=Equus caballus GN=EIF3L PE=3 SV=1
F6TLB5;F6PZ95	4	4	0.00792785	0.0171758	6.28574	Normal	Osteoarthritis	Uncharacterized protein (Fragment) OS=Equus caballus GN=FSCN1 PE=4 SV=1
F7BHV8	18	2	0.00363868	0.011676	6.28529	Normal	Osteoarthritis	Uncharacterized protein (Fragment) OS=Equus caballus GN=TUBB4A PE=3 SV=1
F7DLF7	2	2	0.0427067	0.0452702	6.27518	Normal	Osteoarthritis	Uncharacterized protein OS=Equus caballus GN=PSMD14 PE=4 SV=1
F6UGD6;F6UGB8;F6PLW0	11	8	0.0270634	0.0343056	6.27293	Normal	Osteoarthritis	Uncharacterized protein (Fragment) OS=Equus caballus GN=DNM2 PE=3 SV=1
F6S3F4	8	8	0.0139429	0.0231645	6.26268	Normal	Osteoarthritis	Uncharacterized protein OS=Equus caballus GN=CPNE1 PE=4 SV=1
A2Q126	16	16	0.0235614	0.0316444	6.25846	Normal	Osteoarthritis	Fibromodulin OS=Equus caballus GN=FMOD PE=2 SV=1
F6T530	3	3	0.00811516	0.0173471	6.19366	Normal	Osteoarthritis	Uncharacterized protein OS=Equus caballus GN=SH3BP1 PE=4 SV=1
F7E1X2	16	16	0.00672252	0.0160775	6.19004	Normal	Osteoarthritis	Uncharacterized protein (Fragment) OS=Equus caballus GN=STIP1 PE=4 SV=1
F6PN89;F6RZP8;F6YFZ7;F6X429	113	110	0.00196771	0.00837093	6.18291	Normal	Osteoarthritis	Uncharacterized protein (Fragment) OS=Equus caballus GN=TLN1 PE=4 SV=1
F6UF75	7	7	0.000442198	0.0044338	6.18197	Normal	Osteoarthritis	Protein S100 OS=Equus caballus GN=S100A4 PE=3 SV=1
F7AGH6	8	8	0.00300739	0.0106213	6.14568	Normal	Osteoarthritis	Uncharacterized protein OS=Equus caballus GN=NAGK PE=4 SV=1
F6Y044	11	11	0.016383	0.025555	6.12858	Normal	Osteoarthritis	Uncharacterized protein OS=Equus caballus GN=DIAPH1 PE=4 SV=1
F7BFF5	7	2	0.00590373	0.0152074	6.12204	Normal	Osteoarthritis	Uncharacterized protein OS=Equus caballus GN=RAB8B PE=3 SV=1
F6Q4L3;F6ZKZ4	5	5	0.0364741	0.0412407	6.08797	Normal	Osteoarthritis	Uncharacterized protein (Fragment) OS=Equus caballus GN=DDX17 PE=3 SV=1
F6XUQ9;F6PML3	5	5	0.0121363	0.0215668	6.06841	Normal	Osteoarthritis	Rho-associated protein kinase OS=Equus caballus GN=ROCK1 PE=3 SV=1
F7E2C7	2	2	0.00468758	0.0136062	6.06374	Normal	Osteoarthritis	Uncharacterized protein (Fragment) OS=Equus caballus GN=CRLF3 PE=4 SV=1
F7AX30;F7AJV4	7	4	0.000499448	0.00467439	5.99632	Normal	Osteoarthritis	Uncharacterized protein OS=Equus caballus GN=RAC2 PE=3 SV=1
F6VGG1	4	4	0.0051115	0.0142097	5.96457	Normal	Osteoarthritis	40S ribosomal protein S12 OS=Equus caballus GN=RPS12 PE=3 SV=1
F6QQQ5	4	4	0.00829138	0.0173756	5.94224	Normal	Osteoarthritis	Coatomer subunit zeta-1-like protein OS=Equus caballus GN=COPZ1 PE=2 SV=1
F6SXQ9	7	2	0.000630945	0.00492091	5.93826	Normal	Osteoarthritis	Uncharacterized protein OS=Equus caballus GN=CDC42 PE=3 SV=1
F6ZXV3;F6YVP2	7	7	0.0035207	0.011428	5.90345	Normal	Osteoarthritis	Uncharacterized protein OS=Equus caballus GN=BZW1 PE=4 SV=1
F6SN52;F6V7L0;Q4JIJ9	6	6	0.00141465	0.00756564	5.89005	Normal	Osteoarthritis	Eukaryotic translation initiation factor 5A (Fragment) OS=Equus caballus GN=EIF5A PE=3 SV=1
F6RMN2	13	13	0.00191193	0.00827928	5.87827	Normal	Osteoarthritis	Uncharacterized protein OS=Equus caballus GN=DBNL PE=4 SV=1
F6SYR7	6	5	0.0133839	0.0228788	5.86377	Normal	Osteoarthritis	Uncharacterized protein OS=Equus caballus GN=SYNCRIP PE=4 SV=1
F7CBN0	7	7	0.0339929	0.0396533	5.84474	Normal	Osteoarthritis	Alcohol dehydrogenase (NADP+)-like protein OS=Equus caballus GN=AKR1A1 PE=2 SV=1
F6WCB7	6	6	1.98364e-05	0.00123767	5.84238	Normal	Osteoarthritis	Uncharacterized protein OS=Equus caballus GN=CYTL1 PE=4 SV=1
F6UGL6	6	6	0.0238529	0.0317406	5.83961	Normal	Osteoarthritis	Uncharacterized protein (Fragment) OS=Equus caballus GN=PTBP1 PE=4 SV=1
F6SQ49	8	7	0.0116076	0.0210946	5.82399	Normal	Osteoarthritis	Uncharacterized protein (Fragment) OS=Equus caballus GN=SMS PE=3 SV=1
F7DZV9	17	10	0.00052885	0.00473795	5.82332	Normal	Osteoarthritis	Uncharacterized protein OS=Equus caballus GN=YWHAB PE=3 SV=1
F7DW15	2	2	0.029727	0.0362106	5.82168	Normal	Osteoarthritis	40S ribosomal protein S8 (Fragment) OS=Equus caballus GN=RPS8 PE=3 SV=1
F6QXN5;F6ZBC3	12	12	0.00191569	0.00827928	5.74221	Normal	Osteoarthritis	Transgelin (Fragment) OS=Equus caballus GN=TAGLN2 PE=3 SV=1
F6V1V8	4	4	0.0288476	0.0352751	5.72945	Normal	Osteoarthritis	Uncharacterized protein (Fragment) OS=Equus caballus GN=CD109 PE=4 SV=1
F7CW51	2	1	0.038158	0.0422634	5.68429	Normal	Osteoarthritis	Uncharacterized protein OS=Equus caballus GN=SDCBP PE=4 SV=1
F6Y2H3	2	2	0.0362743	0.0412407	5.67417	Normal	Osteoarthritis	Uncharacterized protein (Fragment) OS=Equus caballus GN=PEPD PE=3 SV=1
F6R449	4	4	0.00627739	0.0155289	5.64861	Normal	Osteoarthritis	Uncharacterized protein (Fragment) OS=Equus caballus GN=PSMC3 PE=3 SV=1
F7CNE1	2	2	0.0282418	0.0350865	5.64358	Normal	Osteoarthritis	Uncharacterized protein (Fragment) OS=Equus caballus GN=SNRPD1 PE=4 SV=1
F6U4P2;F7DMB6	12	10	0.0108921	0.0207856	5.62896	Normal	Osteoarthritis	Uncharacterized protein (Fragment) OS=Equus caballus GN=PFKP PE=3 SV=1
F6YZ44;F7A868;F6Y467	7	7	0.00556828	0.01468	5.62754	Normal	Osteoarthritis	Uncharacterized protein OS=Equus caballus GN=HNRNPA1 PE=4 SV=1
F6UP14	16	15	9.1461e-06	0.000733709	5.62144	Normal	Osteoarthritis	Uncharacterized protein (Fragment) OS=Equus caballus GN=PCOLCE2 PE=4 SV=1
F6TJG2	2	2	0.0107488	0.0206712	5.59474	Normal	Osteoarthritis	Uncharacterized protein OS=Equus caballus GN=NOV PE=4 SV=1
F7E3Y7	18	17	0.0097636	0.0193736	5.57995	Normal	Osteoarthritis	Uncharacterized protein OS=Equus caballus GN=HSPB1 PE=3 SV=1
F7C625	2	2	0.0158368	0.0249807	5.57016	Normal	Osteoarthritis	Uncharacterized protein OS=Equus caballus GN=CAST PE=4 SV=1
F6YL06;F6UCL7;F6WQ61;F6SJT1	8	8	0.000273077	0.00403678	5.55538	Normal	Osteoarthritis	Uncharacterized protein OS=Equus caballus GN=GNB1 PE=4 SV=1
F7B1E3	3	2	0.00829607	0.0173756	5.49854	Normal	Osteoarthritis	Uncharacterized protein OS=Equus caballus GN=NUDCD2 PE=4 SV=1
F6PYW4;F6V7X6	8	8	0.00118396	0.00689295	5.45319	Normal	Osteoarthritis	Uncharacterized protein OS=Equus caballus GN=RHOC PE=3 SV=1
F7AJD4	31	30	0.00224962	0.00902334	5.44833	Normal	Osteoarthritis	Uncharacterized protein (Fragment) OS=Equus caballus GN=AHNAK PE=4 SV=1
F6SER6	3	3	0.00560646	0.0146861	5.39522	Normal	Osteoarthritis	Uncharacterized protein OS=Equus caballus GN=CDC37 PE=4 SV=1
F7AIG1	3	3	0.0129594	0.022566	5.36653	Normal	Osteoarthritis	Uncharacterized protein OS=Equus caballus GN=NARS PE=3 SV=1
F6X6A6;F6XKX6	5	5	0.00608164	0.015319	5.30932	Normal	Osteoarthritis	Uncharacterized protein OS=Equus caballus GN=LOC100052020 PE=3 SV=1
F6TXZ9	2	1	0.00683625	0.0162616	5.29216	Normal	Osteoarthritis	Uncharacterized protein (Fragment) OS=Equus caballus GN=RPS25 PE=4 SV=1
F6PZY1	6	6	0.000615901	0.00492091	5.28809	Normal	Osteoarthritis	Uncharacterized protein OS=Equus caballus GN=TMOD3 PE=4 SV=1
F6Z6Y4	9	9	0.0201526	0.0286498	5.2775	Normal	Osteoarthritis	Signal transducer and activator of transcription OS=Equus caballus GN=STAT3 PE=3 SV=1
F6YIN9	3	3	0.0371189	0.041688	5.27004	Normal	Osteoarthritis	Uncharacterized protein (Fragment) OS=Equus caballus GN=RCSD1 PE=4 SV=1
F6ZB53	2	2	0.0229082	0.031133	5.26012	Normal	Osteoarthritis	Uncharacterized protein OS=Equus caballus GN=APEX1 PE=4 SV=1
F6YHJ7	12	12	0.00784818	0.0171758	5.23751	Normal	Osteoarthritis	Uncharacterized protein (Fragment) OS=Equus caballus GN=STK10 PE=4 SV=1
F6UFT2;P48770	15	15	0.0372428	0.0417025	5.23338	Normal	Osteoarthritis	Complement component C9 OS=Equus caballus GN=C9 PE=4 SV=1
F6ZVN2	18	18	0.0318301	0.0379492	5.21768	Normal	Osteoarthritis	Uncharacterized protein (Fragment) OS=Equus caballus GN=NUCB1 PE=4 SV=1
F6T6K3	4	4	0.030095	0.0365796	5.16744	Normal	Osteoarthritis	Autophagy-related protein 3 OS=Equus caballus GN=ATG3 PE=3 SV=1
F6U2A1	3	3	0.0274985	0.0346226	5.14174	Normal	Osteoarthritis	Uncharacterized protein OS=Equus caballus GN=API5 PE=4 SV=1
F7BN14	3	3	0.0327264	0.038608	5.14074	Normal	Osteoarthritis	Uncharacterized protein (Fragment) OS=Equus caballus GN=IFI30 PE=4 SV=1
F7DZB2	7	7	0.0259801	0.0334947	5.12464	Normal	Osteoarthritis	Uncharacterized protein (Fragment) OS=Equus caballus GN=ZYX PE=4 SV=1
F6WNZ3	4	4	0.0158036	0.0249807	5.07865	Normal	Osteoarthritis	Uncharacterized protein (Fragment) OS=Equus caballus GN=DDX1 PE=4 SV=1
F6UMA1;F6R0A9	10	10	0.0070969	0.0164002	5.02647	Normal	Osteoarthritis	Uncharacterized protein OS=Equus caballus GN=DDX39B PE=4 SV=1
F7CYG2	13	7	9.36508e-05	0.00249407	5.01148	Normal	Osteoarthritis	Uncharacterized protein (Fragment) OS=Equus caballus GN=YWHAH PE=3 SV=1
F7AMM0	7	5	0.00595301	0.0152644	5.00128	Normal	Osteoarthritis	Uncharacterized protein (Fragment) OS=Equus caballus GN=PFKL PE=3 SV=1
F7DB59	2	2	0.00708368	0.0164002	4.93859	Normal	Osteoarthritis	Uncharacterized protein OS=Equus caballus GN=PAFAH1B3 PE=4 SV=1
F7AYW3;F6R8R0;F6ULH7	9	9	0.00404716	0.0122847	4.92788	Normal	Osteoarthritis	Serine/threonine-protein phosphatase (Fragment) OS=Equus caballus GN=PPP1CC PE=3 SV=1
H9GZZ0	2	2	0.0134004	0.0228788	4.92552	Normal	Osteoarthritis	Uncharacterized protein OS=Equus caballus GN=LSP1 PE=4 SV=1
F6R0W4	2	2	0.00795252	0.0171758	4.89863	Normal	Osteoarthritis	Eukaryotic translation initiation factor 6 OS=Equus caballus GN=FAM83C PE=3 SV=1
F6SBI2	3	3	0.00721284	0.016532	4.89773	Normal	Osteoarthritis	Uncharacterized protein OS=Equus caballus GN=ATP6V1D PE=2 SV=1
F6Y4I1	6	6	0.0223738	0.0307187	4.88815	Normal	Osteoarthritis	Uncharacterized protein (Fragment) OS=Equus caballus GN=UGP2 PE=4 SV=1
F7A7E6	3	3	0.0112744	0.0208411	4.84488	Normal	Osteoarthritis	Uncharacterized protein OS=Equus caballus GN=VPS4B PE=3 SV=1
F6SSR0	22	22	0.000101679	0.00249407	4.78015	Normal	Osteoarthritis	Uncharacterized protein OS=Equus caballus GN=ITGBL1 PE=4 SV=1
F7BSK7	10	9	0.00556396	0.01468	4.75638	Normal	Osteoarthritis	Uncharacterized protein OS=Equus caballus GN=DCTN2 PE=4 SV=1
F6SYI2	4	4	0.0489609	0.0486617	4.65192	Normal	Osteoarthritis	Uncharacterized protein OS=Equus caballus GN=CRYAB PE=3 SV=1
F6YM24	4	4	0.0355998	0.0408814	4.64937	Normal	Osteoarthritis	Uncharacterized protein (Fragment) OS=Equus caballus GN=NANS PE=4 SV=1
F6UQP3;F6QUR2	4	3	0.00878234	0.0178685	4.56697	Normal	Osteoarthritis	Uncharacterized protein OS=Equus caballus GN=PCBP2 PE=4 SV=1
F6Z3G9;A2PYL6;F6ZCD6	27	27	0.0380805	0.0422608	4.5574	Normal	Osteoarthritis	Hexokinase OS=Equus caballus GN=HK3 PE=3 SV=1
F7C177	5	5	0.00618685	0.0154409	4.4618	Normal	Osteoarthritis	Uncharacterized protein (Fragment) OS=Equus caballus GN=SFPQ PE=4 SV=1
F6WYZ3	5	5	0.0209173	0.0294387	4.45953	Normal	Osteoarthritis	Uncharacterized protein (Fragment) OS=Equus caballus GN=TXNL1 PE=4 SV=1
F7DNT0	17	1	0.0386729	0.0427493	4.43941	Normal	Osteoarthritis	Uncharacterized protein OS=Equus caballus GN=TUBA4A PE=3 SV=1
F7BBD0	4	4	0.0113197	0.0208411	4.40546	Normal	Osteoarthritis	Uncharacterized protein (Fragment) OS=Equus caballus GN=HSPB6 PE=3 SV=1
F7A0N8;F6SRT9	20	20	0.00381222	0.0119059	4.39998	Normal	Osteoarthritis	Uncharacterized protein OS=Equus caballus GN=PPP2R1A PE=4 SV=1
F7DZZ9;F6VZY5	10	10	0.0237066	0.0316572	4.3926	Normal	Osteoarthritis	Uncharacterized protein (Fragment) OS=Equus caballus GN=VASP PE=4 SV=1
F7DL64;F7C0C0	3	2	0.0397409	0.0434182	4.37584	Normal	Osteoarthritis	Uncharacterized protein (Fragment) OS=Equus caballus PE=4 SV=1
F7C6F2	27	27	0.0033355	0.0110892	4.36334	Normal	Osteoarthritis	Uncharacterized protein OS=Equus caballus GN=UBA1 PE=3 SV=1
F6YRC5	58	52	0.000511756	0.00471107	4.33109	Normal	Osteoarthritis	Uncharacterized protein (Fragment) OS=Equus caballus GN=IQGAP1 PE=4 SV=1
F7C0M6;F6WM48	6	3	0.0443626	0.0461327	4.31701	Normal	Osteoarthritis	Mitogen-activated protein kinase (Fragment) OS=Equus caballus GN=MAPK3 PE=3 SV=1
F7B0V7	3	3	0.0483936	0.0482873	4.25835	Normal	Osteoarthritis	Uncharacterized protein OS=Equus caballus GN=RENBP PE=4 SV=1
F6WRP1	8	8	0.0288961	0.0352751	4.2547	Normal	Osteoarthritis	Uncharacterized protein (Fragment) OS=Equus caballus GN=TTLL12 PE=4 SV=1
F6TEI8	3	3	0.0175962	0.0265395	4.23225	Normal	Osteoarthritis	Profilin OS=Equus caballus GN=LOC100060955 PE=3 SV=1
F6S5X4	3	3	0.028427	0.035188	4.22329	Normal	Osteoarthritis	Uncharacterized protein OS=Equus caballus GN=PSMD1 PE=4 SV=1
F7AEP1;F6U210;F6X854	7	7	0.0229601	0.031133	4.21097	Normal	Osteoarthritis	Serine/threonine-protein phosphatase OS=Equus caballus GN=PPP2CB PE=3 SV=1
F7DW69	19	8	0.00253243	0.00958855	4.20657	Normal	Osteoarthritis	Uncharacterized protein (Fragment) OS=Equus caballus GN=HSPA1A PE=3 SV=1
F6RZ46	12	12	0.00883368	0.017908	4.20455	Normal	Osteoarthritis	Uncharacterized protein OS=Equus caballus GN=PRELP PE=4 SV=1
H9H007	20	17	0.0110307	0.020786	4.19945	Normal	Osteoarthritis	10-formyltetrahydrofolate dehydrogenase OS=Equus caballus GN=ALDH1L1 PE=3 SV=1
F6WUK8	3	3	0.025647	0.033261	4.1724	Normal	Osteoarthritis	Uncharacterized protein OS=Equus caballus GN=LYPLA1 PE=4 SV=1
F6UII9	9	9	0.0280717	0.0350865	4.16673	Normal	Osteoarthritis	Uncharacterized protein OS=Equus caballus GN=UAP1L1 PE=4 SV=1
F7BLZ7	2	2	0.0278119	0.034939	4.16339	Normal	Osteoarthritis	Uncharacterized protein (Fragment) OS=Equus caballus GN=PIN1 PE=4 SV=1
F6TNE1	3	3	0.0152565	0.0246185	4.15042	Normal	Osteoarthritis	Uncharacterized protein OS=Equus caballus GN=RPS5 PE=3 SV=1
F6Y014	15	14	0.00308556	0.0107042	4.14789	Normal	Osteoarthritis	Uncharacterized protein (Fragment) OS=Equus caballus GN=CAPZB PE=4 SV=1
F6XEB4	18	12	0.000228179	0.00400416	4.14296	Normal	Osteoarthritis	Uncharacterized protein OS=Equus caballus GN=YWHAZ PE=3 SV=1
F7BLU1;F6TAF2	3	3	0.00832349	0.0173756	4.10894	Normal	Osteoarthritis	Uncharacterized protein OS=Equus caballus GN=RPS15A PE=3 SV=1
F7AYC1	11	11	0.00411958	0.0124373	4.07384	Normal	Osteoarthritis	Uncharacterized protein OS=Equus caballus GN=SPP1 PE=4 SV=1
F6W3M5;F7ANK4	41	40	0.0058838	0.0152074	4.06724	Normal	Osteoarthritis	Pyruvate kinase (Fragment) OS=Equus caballus GN=PKM PE=3 SV=1
F6SP02	20	13	0.000939168	0.0061438	4.06296	Normal	Osteoarthritis	Uncharacterized protein OS=Equus caballus GN=YWHAQ PE=3 SV=1
F6W0E0;F7AM77;F7DUQ5	6	6	0.0250904	0.0330475	4.05515	Normal	Osteoarthritis	Non-specific serine/threonine protein kinase OS=Equus caballus GN=PAK2 PE=4 SV=1
F7BXE4	3	2	0.00739998	0.0166217	4.03044	Normal	Osteoarthritis	Uncharacterized protein (Fragment) OS=Equus caballus GN=SUSD5 PE=4 SV=1
F6UQU2	3	1	0.0234289	0.0315502	4.02679	Normal	Osteoarthritis	Uncharacterized protein (Fragment) OS=Equus caballus GN=HNRNPD PE=4 SV=1
F7CMH2	3	3	0.00579157	0.0150567	4.02433	Normal	Osteoarthritis	Uncharacterized protein OS=Equus caballus GN=PA2G4 PE=4 SV=1
F6QDR0	2	2	0.0253675	0.0331281	4.00842	Normal	Osteoarthritis	Uncharacterized protein OS=Equus caballus GN=DDB1 PE=4 SV=1
F6TIB2	9	9	0.0109523	0.0207856	3.99859	Normal	Osteoarthritis	Uncharacterized protein (Fragment) OS=Equus caballus GN=CTSC PE=3 SV=1
F7C555	7	7	0.00641869	0.0156713	3.9973	Normal	Osteoarthritis	Uncharacterized protein (Fragment) OS=Equus caballus GN=ATIC PE=3 SV=1
F7AX54;F6S433;F6QBL3	5	5	0.00373808	0.0118594	3.95672	Normal	Osteoarthritis	Uncharacterized protein OS=Equus caballus GN=MYL6 PE=4 SV=1
F7D253	18	18	0.00688621	0.0162616	3.95368	Normal	Osteoarthritis	UDP-glucose 6-dehydrogenase OS=Equus caballus GN=UGDH PE=3 SV=1
F6ZND8;F6S8W6;F7D5X8;F6PQX8	3	2	0.0206282	0.0291047	3.91771	Normal	Osteoarthritis	Uncharacterized protein OS=Equus caballus GN=LOC100061525 PE=4 SV=1
F6YGC8	4	4	0.000630794	0.00492091	3.91456	Normal	Osteoarthritis	Uncharacterized protein (Fragment) OS=Equus caballus GN=PSME1 PE=4 SV=1
F6UQV4	5	4	0.0143716	0.0235286	3.89622	Normal	Osteoarthritis	Uncharacterized protein OS=Equus caballus GN=ATG7 PE=4 SV=1
F6XA04	12	10	0.00125056	0.0070934	3.84863	Normal	Osteoarthritis	Uncharacterized protein OS=Equus caballus GN=YWHAE PE=3 SV=1
F7BGS8;F6ZWZ3	38	38	0.00414844	0.0124575	3.8393	Normal	Osteoarthritis	Uncharacterized protein OS=Equus caballus GN=FLNA PE=4 SV=1
F6ZTR4	16	6	0.00839066	0.0174133	3.80528	Normal	Osteoarthritis	Uncharacterized protein OS=Equus caballus GN=TPM3 PE=3 SV=1
F7DD35	4	3	0.0181686	0.0271344	3.79886	Normal	Osteoarthritis	Uncharacterized protein OS=Equus caballus GN=DCTN1 PE=4 SV=1
F6SAB2	5	5	0.0069211	0.0162616	3.75915	Normal	Osteoarthritis	Microtubule-associated protein RP/EB famil member 1-like protein OS=Equus caballus GN=MAPRE1 PE=2 SV=1
F6T1A4;F6Z421;F6SJG0	7	7	0.0329953	0.0387043	3.73385	Normal	Osteoarthritis	Uncharacterized protein OS=Equus caballus GN=RPL12 PE=3 SV=1
F6YNM7	6	6	0.0166707	0.0258602	3.70878	Normal	Osteoarthritis	Uncharacterized protein (Fragment) OS=Equus caballus GN=PREP PE=4 SV=1
F7DE75	5	5	0.0372803	0.0417025	3.69564	Normal	Osteoarthritis	Uncharacterized protein OS=Equus caballus GN=NAPA PE=4 SV=1
F6WHS3	9	7	0.0189149	0.0278456	3.68513	Normal	Osteoarthritis	Uncharacterized protein (Fragment) OS=Equus caballus GN=HNRNPD PE=4 SV=1
F6ZD04;B9A9U9	37	31	0.0365003	0.0412407	3.6222	Normal	Osteoarthritis	Alpha-1,4 glucan phosphorylase (Fragment) OS=Equus caballus GN=PYGB PE=3 SV=1
F6RX11	3	3	0.0237339	0.0316572	3.61898	Normal	Osteoarthritis	Uncharacterized protein OS=Equus caballus GN=RPS20 PE=3 SV=1
F6SS69	7	7	0.0194525	0.0281063	3.61877	Normal	Osteoarthritis	Uncharacterized protein (Fragment) OS=Equus caballus GN=FUCA1 PE=4 SV=1
F6VEA3	2	2	0.00317347	0.0109186	3.59929	Normal	Osteoarthritis	Proteasome subunit alpha type OS=Equus caballus GN=PSMA5 PE=3 SV=1
F6W215	13	13	0.00199505	0.00842341	3.57328	Normal	Osteoarthritis	Uncharacterized protein (Fragment) OS=Equus caballus GN=SRI PE=4 SV=1
F7CVC4	10	5	0.0324092	0.0383143	3.56101	Normal	Osteoarthritis	Uncharacterized protein (Fragment) OS=Equus caballus GN=AP2A2 PE=4 SV=1
F6TD06;F6XLZ5	7	1	0.0060006	0.0153164	3.5463	Normal	Osteoarthritis	Uncharacterized protein OS=Equus caballus GN=ARF3 PE=3 SV=1
F6QCV1;F7E3F2	5	5	0.0118144	0.021334	3.53628	Normal	Osteoarthritis	Core histone macro-H2A OS=Equus caballus GN=H2AFY PE=4 SV=1
F7E0H3;F7CY85;F6TLD9	31	11	0.0045045	0.0133131	3.5316	Normal	Osteoarthritis	Uncharacterized protein OS=Equus caballus GN=TUBB PE=3 SV=1
F6YV40;F6RBE2	20	19	0.0102417	0.0200389	3.53021	Normal	Osteoarthritis	Glyceraldehyde-3-phosphate dehydrogenase OS=Equus caballus GN=LOC100054877 PE=3 SV=1
F7C9G5;F7AWD8	19	19	0.0265905	0.033936	3.50743	Normal	Osteoarthritis	Ubiquitin carboxyl-terminal hydrolase (Fragment) OS=Equus caballus GN=USP5 PE=3 SV=1
F7DX98	5	5	0.0210263	0.0295182	3.50703	Normal	Osteoarthritis	Uncharacterized protein OS=Equus caballus GN=PRKAR1A PE=2 SV=1
F7AQJ9;F7BID9;F7AQH1	4	4	0.0203614	0.0288007	3.4992	Normal	Osteoarthritis	Uncharacterized protein OS=Equus caballus GN=EPB41L2 PE=4 SV=1
F6SVQ9	2	2	0.0302475	0.0366855	3.47965	Normal	Osteoarthritis	Uncharacterized protein OS=Equus caballus GN=NDRG1 PE=4 SV=1
F6W1A9	3	2	0.0168354	0.0260437	3.4779	Normal	Osteoarthritis	Uncharacterized protein (Fragment) OS=Equus caballus GN=KPNA3 PE=4 SV=1
F6X7G5	9	7	0.0132642	0.0228481	3.47663	Normal	Osteoarthritis	Uncharacterized protein OS=Equus caballus GN=HNRNPF PE=4 SV=1
F6VEH6	3	3	0.0394494	0.0432669	3.47039	Normal	Osteoarthritis	Small nuclear ribonucleoprotein-associated protein OS=Equus caballus GN=SNRPB PE=3 SV=1
F7E4G6	7	7	0.0449464	0.0466457	3.41774	Normal	Osteoarthritis	Uncharacterized protein (Fragment) OS=Equus caballus GN=HNRNPU PE=4 SV=1
F7DK89;F7D7D5	2	2	0.0481816	0.0482873	3.4029	Normal	Osteoarthritis	Uncharacterized protein (Fragment) OS=Equus caballus GN=TPT1 PE=4 SV=1
F7DXG8;F7CT91;F7CL80	12	12	0.00253637	0.00958855	3.38199	Normal	Osteoarthritis	Uncharacterized protein OS=Equus caballus GN=CFL1 PE=4 SV=1
F6S589	2	2	0.0472493	0.047893	3.36136	Normal	Osteoarthritis	Uncharacterized protein OS=Equus caballus GN=UBA5 PE=4 SV=1
B8K1X7;F6U3H1;F7CG18	5	5	0.0161525	0.0252658	3.29853	Normal	Osteoarthritis	40S ribosomal protein SA-like protein OS=Equus caballus GN=RPSA PE=2 SV=1
F6T0P6	51	50	0.00175675	0.0082178	3.29605	Normal	Osteoarthritis	Uncharacterized protein OS=Equus caballus GN=GC PE=4 SV=1
F6RYA7;F6X3S7	2	2	0.00659911	0.0159085	3.27436	Normal	Osteoarthritis	Uncharacterized protein (Fragment) OS=Equus caballus GN=RAD23A PE=4 SV=1
F6Z3G3	2	2	0.0287575	0.0352751	3.25802	Normal	Osteoarthritis	40S ribosomal protein S24 (Fragment) OS=Equus caballus GN=RPS24 PE=3 SV=1
F7DEW5;F7BAP5	6	6	0.000931307	0.0061438	3.25285	Normal	Osteoarthritis	Coronin (Fragment) OS=Equus caballus GN=CORO1C PE=3 SV=1
F6UB53	3	3	0.0260061	0.0334947	3.24001	Normal	Osteoarthritis	Uncharacterized protein (Fragment) OS=Equus caballus GN=RPL11 PE=3 SV=1
F6VQZ8	4	4	0.00474936	0.0136541	3.21566	Normal	Osteoarthritis	Uncharacterized protein OS=Equus caballus GN=DYNC1I2 PE=4 SV=1
F7C127	3	3	0.040983	0.0442575	3.21378	Normal	Osteoarthritis	Uncharacterized protein OS=Equus caballus GN=GPC1 PE=3 SV=1
F6ZHQ5	12	11	0.00470058	0.0136062	3.19951	Normal	Osteoarthritis	Chloride intracellular channel protein OS=Equus caballus GN=CLIC1 PE=3 SV=1
F6T3Y8	37	3	0.0137655	0.0230813	3.18759	Normal	Osteoarthritis	Actin, cytoplasmic 1 (Fragment) OS=Equus caballus GN=ACTB PE=3 SV=1
F6WWW7	11	7	0.00554501	0.01468	3.16336	Normal	Osteoarthritis	Uncharacterized protein (Fragment) OS=Equus caballus GN=CAPZA1 PE=4 SV=1
F6XE64	5	4	0.0376097	0.0418211	3.15973	Normal	Osteoarthritis	Eukaryotic translation initiation factor 3 subunit A (Fragment) OS=Equus caballus GN=EIF3A PE=3 SV=1
F6XTN1;F6YYS2;F7DV29	15	15	0.0189423	0.0278456	3.13337	Normal	Osteoarthritis	Uncharacterized protein OS=Equus caballus GN=EIF4A1 PE=3 SV=1
F6PMR8	6	3	0.0154664	0.0246879	3.13118	Normal	Osteoarthritis	Mitogen-activated protein kinase (Fragment) OS=Equus caballus GN=MAPK1 PE=4 SV=1
F6ULJ8	2	2	0.000867379	0.00594965	3.11808	Normal	Osteoarthritis	Uncharacterized protein OS=Equus caballus GN=CRABP1 PE=3 SV=1
F6Z904	3	1	0.0281813	0.0350865	3.11651	Normal	Osteoarthritis	Uncharacterized protein OS=Equus caballus GN=RAB5A PE=3 SV=1
F6UI02	2	2	0.0375252	0.0418211	3.11086	Normal	Osteoarthritis	Uncharacterized protein OS=Equus caballus GN=RAB31 PE=3 SV=1
F6WNV3	6	6	0.01947	0.0281063	3.11052	Normal	Osteoarthritis	Uncharacterized protein OS=Equus caballus GN=FRZB PE=4 SV=1
F6V9Q3	2	2	0.0285187	0.035188	3.10575	Normal	Osteoarthritis	Uncharacterized protein (Fragment) OS=Equus caballus GN=RPS6 PE=4 SV=1
F7D7M0	16	15	0.01982	0.0284651	3.08192	Normal	Osteoarthritis	Uncharacterized protein OS=Equus caballus GN=LGALS3BP PE=4 SV=1
F6VJF5	3	3	0.0105442	0.0204881	3.08065	Normal	Osteoarthritis	Uncharacterized protein OS=Equus caballus GN=MIA PE=4 SV=1
F7DA17	2	2	0.0403244	0.043799	3.07682	Normal	Osteoarthritis	Uncharacterized protein OS=Equus caballus GN=TGM2 PE=4 SV=1
F6XS05	5	5	0.0183542	0.0273389	3.07282	Normal	Osteoarthritis	Uncharacterized protein OS=Equus caballus GN=ESD PE=4 SV=1
F7DEB1	12	12	0.00265124	0.00972457	3.06161	Normal	Osteoarthritis	Uncharacterized protein OS=Equus caballus GN=IGFBP6 PE=4 SV=1
F7B5C4;F7DQ79;F6T3V3	35	30	0.0174739	0.02652	3.06133	Normal	Osteoarthritis	Uncharacterized protein (Fragment) OS=Equus caballus GN=VIM PE=3 SV=1
F7CMU1	5	5	0.0136671	0.0230605	3.05926	Normal	Osteoarthritis	Uncharacterized protein (Fragment) OS=Equus caballus GN=TPPP3 PE=4 SV=1
F6YZX2	4	4	0.0303893	0.0367781	2.98035	Normal	Osteoarthritis	Uncharacterized protein (Fragment) OS=Equus caballus GN=RPS19 PE=4 SV=1
F7D144	9	8	0.00782524	0.0171758	2.96212	Normal	Osteoarthritis	Uncharacterized protein OS=Equus caballus GN=CAPG PE=4 SV=1
F6QDP0	12	12	0.0436452	0.0459828	2.95629	Normal	Osteoarthritis	Uncharacterized protein (Fragment) OS=Equus caballus GN=ACLY PE=4 SV=1
F7CHR2	4	4	0.0371128	0.041688	2.87817	Normal	Osteoarthritis	Platelet-activating factor acetylhydrolase I subunit beta-like protein OS=Equus caballus GN=PAFAH1B2 PE=2 SV=1
F6Z4N9	4	4	0.0281272	0.0350865	2.86866	Normal	Osteoarthritis	Eukaryotic translation initiation factor 3 subunit C OS=Equus caballus GN=EIF3C PE=3 SV=1
F6ZFH9	15	8	0.0174581	0.02652	2.85994	Normal	Osteoarthritis	Uncharacterized protein (Fragment) OS=Equus caballus GN=YWHAG PE=3 SV=1
F6T1Q7	3	3	0.0305235	0.036782	2.84513	Normal	Osteoarthritis	Uncharacterized protein OS=Equus caballus GN=GPSM3 PE=4 SV=1
F6TZ46	4	4	0.0132035	0.0228134	2.8216	Normal	Osteoarthritis	Uncharacterized protein OS=Equus caballus GN=SNRPD3 PE=4 SV=1
F6VSL0	6	6	0.0150532	0.024573	2.81421	Normal	Osteoarthritis	Uncharacterized protein (Fragment) OS=Equus caballus GN=RAN PE=4 SV=1
F6X756	3	3	0.0227609	0.0310681	2.79033	Normal	Osteoarthritis	Uncharacterized protein (Fragment) OS=Equus caballus GN=EEF1B2 PE=3 SV=1
A2Q0Z0;F6RRD0;F7C4C2;F6Q4R1;F7BQJ6	17	17	0.0220324	0.0304735	2.76705	Normal	Osteoarthritis	Elongation factor 1-alpha 1 OS=Equus caballus GN=EEF1A1 PE=2 SV=1
F6YFQ3	13	5	0.0158298	0.0249807	2.75091	Normal	Osteoarthritis	AP complex subunit beta OS=Equus caballus GN=AP2B1 PE=3 SV=1
F7CMB4	3	2	0.0408079	0.0441533	2.75065	Normal	Osteoarthritis	Uncharacterized protein (Fragment) OS=Equus caballus GN=GARS PE=3 SV=1
F7BPT4	11	3	0.0442219	0.0461327	2.70602	Normal	Osteoarthritis	Uncharacterized protein OS=Equus caballus GN=EZR PE=4 SV=1
F7AQ43	6	1	0.0349092	0.0404189	2.68883	Normal	Osteoarthritis	Uncharacterized protein OS=Equus caballus GN=DES PE=3 SV=1
F7C4D4	3	3	0.0203168	0.0288007	2.68606	Normal	Osteoarthritis	Uncharacterized protein OS=Equus caballus GN=GANAB PE=3 SV=1
F7BQS3	2	2	0.00358794	0.0115793	2.68442	Normal	Osteoarthritis	Uncharacterized protein OS=Equus caballus GN=GRB2 PE=4 SV=1
F6XSN2	13	13	0.025604	0.033261	2.62608	Normal	Osteoarthritis	Uncharacterized protein (Fragment) OS=Equus caballus GN=CCT7 PE=3 SV=1
F7B4L9	5	5	0.0239613	0.0318095	2.61861	Normal	Osteoarthritis	Uncharacterized protein OS=Equus caballus GN=LOC100147454 PE=3 SV=1
F6S0P5	7	1	0.0454099	0.0468664	2.59702	Normal	Osteoarthritis	Uncharacterized protein OS=Equus caballus GN=ARF4 PE=3 SV=1
F6PMY4;F6QZF2	54	52	0.000102153	0.00249407	2.56699	Normal	Osteoarthritis	Uncharacterized protein OS=Equus caballus GN=LRP1 PE=4 SV=1
F6ZHZ3	12	12	0.0174457	0.02652	2.54258	Normal	Osteoarthritis	Uncharacterized protein (Fragment) OS=Equus caballus GN=BPI PE=4 SV=1
F6X9U4	2	1	0.015942	0.0250761	2.50534	Normal	Osteoarthritis	Uncharacterized protein OS=Equus caballus GN=DAG1 PE=4 SV=1
F6R1X9;F6Z8K0;F7CZ92	22	4	0.00813718	0.0173471	2.4972	Normal	Osteoarthritis	Uncharacterized protein OS=Equus caballus GN=ACTC1 PE=3 SV=1
F6Y739	8	8	0.0482143	0.0482873	2.46248	Normal	Osteoarthritis	Uncharacterized protein OS=Equus caballus GN=RPS2 PE=3 SV=1
F6YV53;E7D103	32	20	0.0215546	0.0301093	2.4262	Normal	Osteoarthritis	Uncharacterized protein (Fragment) OS=Equus caballus GN=ACTN4 PE=4 SV=1
F6ZTQ7	2	2	0.0362329	0.0412407	2.4241	Normal	Osteoarthritis	Uncharacterized protein OS=Equus caballus GN=KAZALD1 PE=4 SV=1
F6ZQE2	11	10	0.0423373	0.0451984	2.41556	Normal	Osteoarthritis	Uncharacterized protein OS=Equus caballus GN=CCT8 PE=3 SV=1
F7B435;F6ZUY5;F6UV90	4	1	0.03629	0.0412407	2.41356	Normal	Osteoarthritis	Uncharacterized protein OS=Equus caballus GN=GNAI3 PE=4 SV=1
F6SK17;F6PRL4	9	2	0.00746558	0.0166497	2.40417	Normal	Osteoarthritis	Histone H2B OS=Equus caballus GN=LOC100062934 PE=3 SV=1
F7BTW7;F7E454;F7CJG3	123	51	0.0399764	0.0435896	2.39149	Normal	Osteoarthritis	Uncharacterized protein OS=Equus caballus GN=LOC100060539 PE=4 SV=1
F7ABC9	35	35	0.00180001	0.0082178	2.35017	Normal	Osteoarthritis	Uncharacterized protein (Fragment) OS=Equus caballus GN=FBLN1 PE=4 SV=1
Q29482	42	41	0.00322767	0.0109186	2.3334	Normal	Osteoarthritis	Clusterin OS=Equus caballus GN=CLU PE=2 SV=1
F6Y0C1	9	9	0.00175303	0.0082178	2.30831	Normal	Osteoarthritis	Uncharacterized protein OS=Equus caballus GN=C8G PE=3 SV=1
F6TZ87;F7CGE8	9	9	0.0323193	0.0383025	2.30492	Normal	Osteoarthritis	Uncharacterized protein OS=Equus caballus GN=CALM2 PE=4 SV=1
F6VFV9	13	13	0.0404688	0.0438709	2.2771	Normal	Osteoarthritis	Histone H4 OS=Equus caballus GN=LOC100063835 PE=3 SV=1
F6SN62	9	9	0.0415619	0.0447965	2.25518	Normal	Osteoarthritis	Uncharacterized protein (Fragment) OS=Equus caballus GN=DDX3X PE=3 SV=1
F6PVJ6	9	9	0.0432638	0.0456666	2.2355	Normal	Osteoarthritis	Uncharacterized protein OS=Equus caballus GN=OGN PE=4 SV=1
F6QIB2;F7D1I8	12	12	0.0421049	0.0451222	2.2332	Normal	Osteoarthritis	Uncharacterized protein OS=Equus caballus GN=SERPINE2 PE=3 SV=1
F7DYV0	7	7	0.0211198	0.0295755	2.22573	Normal	Osteoarthritis	Galectin OS=Equus caballus GN=LGALS1 PE=4 SV=1
F6QXY2;F7DZD7	5	5	0.0443621	0.0461327	2.17698	Normal	Osteoarthritis	Alpha-centractin-like protein OS=Equus caballus GN=ACTR1A PE=2 SV=1
F6YPQ9	5	4	0.00194734	0.00834751	2.1517	Normal	Osteoarthritis	Uncharacterized protein (Fragment) OS=Equus caballus GN=PLEKHO2 PE=4 SV=1
F7B9G0	5	5	0.046094	0.0470759	2.10045	Normal	Osteoarthritis	Uncharacterized protein (Fragment) OS=Equus caballus GN=PDCD6IP PE=4 SV=1
F7CFN5	27	25	0.0105368	0.0204881	2.07478	Normal	Osteoarthritis	Uncharacterized protein (Fragment) OS=Equus caballus GN=C8A PE=4 SV=1
F6SMR2;F6XVZ1	7	7	0.0482741	0.0482873	2.06641	Normal	Osteoarthritis	Uncharacterized protein OS=Equus caballus GN=CLTA PE=4 SV=1
F6ZPR9	5	5	0.0461079	0.0470759	2.05954	Normal	Osteoarthritis	Uncharacterized protein OS=Equus caballus GN=LOC100060801 PE=3 SV=1

## Sheet: Healthy vs OC
Accession	Peptide count	Unique peptides	Anova (p)	q Value	Max fold change	Highest mean condition	Lowest mean condition	Description
F6XEB4	18	12	2.05674e-06	7.13818e-05	4.78226	Normal	Osteochondrosis	Uncharacterized protein OS=Equus caballus GN=YWHAZ PE=3 SV=1
F6YGC8	4	4	1.8176e-06	7.13818e-05	5.21954	Normal	Osteochondrosis	Uncharacterized protein (Fragment) OS=Equus caballus GN=PSME1 PE=4 SV=1
F6YRC5	58	52	2.73662e-06	7.13818e-05	5.52948	Normal	Osteochondrosis	Uncharacterized protein (Fragment) OS=Equus caballus GN=IQGAP1 PE=4 SV=1
F6W215	13	13	2.98478e-06	7.13818e-05	6.13676	Normal	Osteochondrosis	Uncharacterized protein (Fragment) OS=Equus caballus GN=SRI PE=4 SV=1
F6YV53;E7D103	32	20	1.89689e-06	7.13818e-05	6.85089	Normal	Osteochondrosis	Uncharacterized protein (Fragment) OS=Equus caballus GN=ACTN4 PE=4 SV=1
F7B320	22	16	1.86884e-06	7.13818e-05	7.46606	Normal	Osteochondrosis	Uncharacterized protein OS=Equus caballus GN=DPYSL2 PE=4 SV=1
F6SZG4;F6YTL2	9	9	6.11722e-07	7.13818e-05	7.75199	Normal	Osteochondrosis	Uncharacterized protein (Fragment) OS=Equus caballus GN=HPRT1 PE=4 SV=1
F6SP02	20	13	7.80194e-07	7.13818e-05	7.85367	Normal	Osteochondrosis	Uncharacterized protein OS=Equus caballus GN=YWHAQ PE=3 SV=1
F6SXQ9	7	2	1.01834e-06	7.13818e-05	8.57957	Normal	Osteochondrosis	Uncharacterized protein OS=Equus caballus GN=CDC42 PE=3 SV=1
F7A0N8;F6SRT9	20	20	1.53329e-06	7.13818e-05	8.82034	Normal	Osteochondrosis	Uncharacterized protein OS=Equus caballus GN=PPP2R1A PE=4 SV=1
F6PYW4;F6V7X6	8	8	2.56557e-06	7.13818e-05	9.04968	Normal	Osteochondrosis	Uncharacterized protein OS=Equus caballus GN=RHOC PE=3 SV=1
F6RMN2	13	13	2.0369e-06	7.13818e-05	9.84872	Normal	Osteochondrosis	Uncharacterized protein OS=Equus caballus GN=DBNL PE=4 SV=1
F7DB59	2	2	3.03585e-06	7.13818e-05	10.9967	Normal	Osteochondrosis	Uncharacterized protein OS=Equus caballus GN=PAFAH1B3 PE=4 SV=1
F6RHD5	5	5	2.94687e-06	7.13818e-05	11.2865	Normal	Osteochondrosis	Uncharacterized protein (Fragment) OS=Equus caballus GN=APRT PE=4 SV=1
F7C127	3	3	2.43954e-06	7.13818e-05	11.5277	Normal	Osteochondrosis	Uncharacterized protein OS=Equus caballus GN=GPC1 PE=3 SV=1
P19854	8	8	2.60227e-06	7.13818e-05	18.6613	Normal	Osteochondrosis	Alcohol dehydrogenase class-3 OS=Equus caballus GN=ADH5 PE=1 SV=2
F6XA04	12	10	3.75338e-06	7.35227e-05	5.60687	Normal	Osteochondrosis	Uncharacterized protein OS=Equus caballus GN=YWHAE PE=3 SV=1
F7DZV9	17	10	3.946e-06	7.35227e-05	6.73707	Normal	Osteochondrosis	Uncharacterized protein OS=Equus caballus GN=YWHAB PE=3 SV=1
F6W3M5;F7ANK4	41	40	3.81721e-06	7.35227e-05	7.47184	Normal	Osteochondrosis	Pyruvate kinase (Fragment) OS=Equus caballus GN=PKM PE=3 SV=1
F7D253	18	18	3.79339e-06	7.35227e-05	9.14119	Normal	Osteochondrosis	UDP-glucose 6-dehydrogenase OS=Equus caballus GN=UGDH PE=3 SV=1
F6WE40;F6WEM4	5	5	3.9853e-06	7.35227e-05	10.2404	Normal	Osteochondrosis	Uncharacterized protein OS=Equus caballus GN=APBB1IP PE=4 SV=1
F6SRP7;F6VEI4	9	9	4.74013e-06	8.07086e-05	10.9203	Normal	Osteochondrosis	Adenylyl cyclase-associated protein OS=Equus caballus GN=CAP1 PE=3 SV=1
F6T0P6	51	50	5.20108e-06	8.30553e-05	4.4068	Normal	Osteochondrosis	Uncharacterized protein OS=Equus caballus GN=GC PE=4 SV=1
F6Y014	15	14	5.21437e-06	8.30553e-05	9.16215	Normal	Osteochondrosis	Uncharacterized protein (Fragment) OS=Equus caballus GN=CAPZB PE=4 SV=1
F7C5T6	2	2	5.64471e-06	8.71001e-05	39.5273	Normal	Osteochondrosis	Uncharacterized protein (Fragment) OS=Equus caballus GN=ACAT2 PE=3 SV=1
F7B5C4;F7DQ79;F6T3V3	35	30	6.07719e-06	9.09319e-05	8.46704	Normal	Osteochondrosis	Uncharacterized protein (Fragment) OS=Equus caballus GN=VIM PE=3 SV=1
F6URZ2	15	15	6.39248e-06	9.28363e-05	9.98671	Normal	Osteochondrosis	Uncharacterized protein OS=Equus caballus GN=FERMT3 PE=4 SV=1
F6ZHQ5	12	11	7.64487e-06	9.52611e-05	5.85301	Normal	Osteochondrosis	Chloride intracellular channel protein OS=Equus caballus GN=CLIC1 PE=3 SV=1
F7E0H3;F7CY85;F6TLD9	31	11	6.80063e-06	9.52611e-05	7.33986	Normal	Osteochondrosis	Uncharacterized protein OS=Equus caballus GN=TUBB PE=3 SV=1
F7DCS5	14	8	7.55106e-06	9.52611e-05	10.3062	Normal	Osteochondrosis	Uncharacterized protein (Fragment) OS=Equus caballus GN=AP2A1 PE=4 SV=1
F6SN52;F6V7L0;Q4JIJ9	6	6	7.60122e-06	9.52611e-05	10.4197	Normal	Osteochondrosis	Eukaryotic translation initiation factor 5A (Fragment) OS=Equus caballus GN=EIF5A PE=3 SV=1
F6QD46	18	17	7.69624e-06	9.52611e-05	14.5483	Normal	Osteochondrosis	Uncharacterized protein (Fragment) OS=Equus caballus GN=SNX6 PE=4 SV=1
F6U4P2;F7DMB6	12	10	7.717e-06	9.52611e-05	18.736	Normal	Osteochondrosis	Uncharacterized protein (Fragment) OS=Equus caballus GN=PFKP PE=3 SV=1
F7DW69	19	8	7.99791e-06	9.63208e-05	7.0465	Normal	Osteochondrosis	Uncharacterized protein (Fragment) OS=Equus caballus GN=HSPA1A PE=3 SV=1
F7C555	7	7	9.31476e-06	0.0001035	6.7545	Normal	Osteochondrosis	Uncharacterized protein (Fragment) OS=Equus caballus GN=ATIC PE=3 SV=1
F7DTB6	16	16	9.11345e-06	0.0001035	8.14368	Normal	Osteochondrosis	Uncharacterized protein (Fragment) OS=Equus caballus GN=KPNB1 PE=4 SV=1
F7BGS8;F6ZWZ3	38	38	8.94173e-06	0.0001035	8.29279	Normal	Osteochondrosis	Uncharacterized protein OS=Equus caballus GN=FLNA PE=4 SV=1
F7AJD4	31	30	9.59095e-06	0.0001035	9.36928	Normal	Osteochondrosis	Uncharacterized protein (Fragment) OS=Equus caballus GN=AHNAK PE=4 SV=1
F7CVF5	11	9	9.98228e-06	0.0001035	25.023	Normal	Osteochondrosis	Coronin OS=Equus caballus GN=CORO1B PE=3 SV=1
F7AQ43	6	1	1.14161e-05	0.000106956	7.91596	Normal	Osteochondrosis	Uncharacterized protein OS=Equus caballus GN=DES PE=3 SV=1
F7AYW3;F6R8R0;F6ULH7	9	9	1.14803e-05	0.000106956	11.3422	Normal	Osteochondrosis	Serine/threonine-protein phosphatase (Fragment) OS=Equus caballus GN=PPP1CC PE=3 SV=1
F6Q4Q1	16	16	1.09859e-05	0.000106956	11.5373	Normal	Osteochondrosis	Uncharacterized protein OS=Equus caballus GN=HNRNPK PE=4 SV=1
F6S2F8	9	7	1.18604e-05	0.000107788	12.8805	Normal	Osteochondrosis	Uncharacterized protein OS=Equus caballus GN=HIST1H1C PE=3 SV=1
F6VZN7;F6THK5	8	7	1.2316e-05	0.000108595	11.449	Normal	Osteochondrosis	Uncharacterized protein OS=Equus caballus GN=RHOG PE=3 SV=1
F6YAZ9;F7BYZ9	7	6	1.37403e-05	0.000111223	3.05774	Normal	Osteochondrosis	Uncharacterized protein OS=Equus caballus GN=MYL12A PE=4 SV=1
F6SAB2	5	5	1.36985e-05	0.000111223	5.83081	Normal	Osteochondrosis	Microtubule-associated protein RP/EB famil member 1-like protein OS=Equus caballus GN=MAPRE1 PE=2 SV=1
F6V8I5	9	7	1.36848e-05	0.000111223	9.71301	Normal	Osteochondrosis	Uncharacterized protein OS=Equus caballus GN=PCBP1 PE=4 SV=1
F6VQF0	4	1	1.3127e-05	0.000111223	Infinity	Normal	Osteochondrosis	Uncharacterized protein OS=Equus caballus GN=RAB10 PE=3 SV=1
F6YL06;F6UCL7;F6WQ61;F6SJT1	8	8	1.43134e-05	0.000112994	6.43651	Normal	Osteochondrosis	Uncharacterized protein OS=Equus caballus GN=GNB1 PE=4 SV=1
F6UQV4	5	4	1.45747e-05	0.000112994	7.64793	Normal	Osteochondrosis	Uncharacterized protein OS=Equus caballus GN=ATG7 PE=4 SV=1
F7BHV8	18	2	1.46457e-05	0.000112994	10.2039	Normal	Osteochondrosis	Uncharacterized protein (Fragment) OS=Equus caballus GN=TUBB4A PE=3 SV=1
F6YIU8	20	20	1.65886e-05	0.000124106	13.4885	Normal	Osteochondrosis	Uncharacterized protein (Fragment) OS=Equus caballus GN=MTHFD1 PE=3 SV=1
F7BXK6	3	3	1.64504e-05	0.000124106	22.5677	Normal	Osteochondrosis	Uncharacterized protein OS=Equus caballus GN=ASAH1 PE=4 SV=1
F6YV40;F6RBE2	20	19	1.83692e-05	0.000126232	7.35087	Normal	Osteochondrosis	Glyceraldehyde-3-phosphate dehydrogenase OS=Equus caballus GN=LOC100054877 PE=3 SV=1
F6ZD04;B9A9U9	37	31	1.87176e-05	0.000126232	8.91802	Normal	Osteochondrosis	Alpha-1,4 glucan phosphorylase (Fragment) OS=Equus caballus GN=PYGB PE=3 SV=1
F7DMG5	26	25	1.78027e-05	0.000126232	9.76592	Normal	Osteochondrosis	Glucose-6-phosphate 1-dehydrogenase OS=Equus caballus GN=G6PD PE=3 SV=1
F6TLB5;F6PZ95	4	4	1.89179e-05	0.000126232	14.5977	Normal	Osteochondrosis	Uncharacterized protein (Fragment) OS=Equus caballus GN=FSCN1 PE=4 SV=1
F7BSK7	10	9	1.77283e-05	0.000126232	15.0544	Normal	Osteochondrosis	Uncharacterized protein OS=Equus caballus GN=DCTN2 PE=4 SV=1
F7CLY2	12	4	1.88738e-05	0.000126232	15.6912	Normal	Osteochondrosis	AP complex subunit beta OS=Equus caballus GN=AP1B1 PE=3 SV=1
F6QLC6	6	4	1.71411e-05	0.000126232	24.7261	Normal	Osteochondrosis	Uncharacterized protein OS=Equus caballus GN=RAB5C PE=3 SV=1
F6PNU9	2	1	1.86424e-05	0.000126232	34.8535	Normal	Osteochondrosis	Uncharacterized protein OS=Equus caballus GN=ARF6 PE=3 SV=1
F6PN89;F6RZP8;F6YFZ7;F6X429	113	110	1.99364e-05	0.000130135	7.67266	Normal	Osteochondrosis	Uncharacterized protein (Fragment) OS=Equus caballus GN=TLN1 PE=4 SV=1
F6YHJ7	12	12	2.02935e-05	0.000130135	10.3013	Normal	Osteochondrosis	Uncharacterized protein (Fragment) OS=Equus caballus GN=STK10 PE=4 SV=1
F7A7E6	3	3	2.01734e-05	0.000130135	14.6232	Normal	Osteochondrosis	Uncharacterized protein OS=Equus caballus GN=VPS4B PE=3 SV=1
F7ALQ9	10	10	2.09978e-05	0.000132925	13.5921	Normal	Osteochondrosis	Coronin (Fragment) OS=Equus caballus GN=CORO7 PE=3 SV=1
F7DWN5;F7C7W3	5	2	2.18771e-05	0.000136739	11.129	Normal	Osteochondrosis	Uncharacterized protein (Fragment) OS=Equus caballus GN=GNAI2 PE=4 SV=1
F7ATK9	5	5	2.21684e-05	0.000136827	35.1565	Normal	Osteochondrosis	Uncharacterized protein OS=Equus caballus GN=HNMT PE=4 SV=1
F6YZX2	4	4	2.33112e-05	0.000140371	8.09688	Normal	Osteochondrosis	Uncharacterized protein (Fragment) OS=Equus caballus GN=RPS19 PE=4 SV=1
F6RI26	10	9	2.31419e-05	0.000140371	17.709	Normal	Osteochondrosis	Uncharacterized protein OS=Equus caballus GN=ALDH9A1 PE=3 SV=1
F6WKV8	9	5	2.39543e-05	0.000142506	9.30637	Normal	Osteochondrosis	F-actin-capping protein subunit alpha-2 OS=Equus caballus GN=CAPZA2 PE=4 SV=1
F7BBM5	2	2	2.44029e-05	0.000143446	7.67611	Normal	Osteochondrosis	Adenylosuccinate synthetase (Fragment) OS=Equus caballus GN=ADSS PE=3 SV=1
F6XBR8	5	5	2.59146e-05	0.00015054	13.9716	Normal	Osteochondrosis	Uncharacterized protein (Fragment) OS=Equus caballus GN=HEBP1 PE=4 SV=1
F7CMH2	3	3	2.65703e-05	0.000152555	8.25848	Normal	Osteochondrosis	Uncharacterized protein OS=Equus caballus GN=PA2G4 PE=4 SV=1
F6S6J4;F6RUP0	9	6	2.73156e-05	0.000155031	14.6382	Normal	Osteochondrosis	Uncharacterized protein OS=Equus caballus GN=PRDX1 PE=4 SV=1
Q9XSQ7	3	3	2.78565e-05	0.000156305	18.4745	Normal	Osteochondrosis	Interleukin-18 OS=Equus caballus GN=IL18 PE=2 SV=1
F6SER6	3	3	2.89045e-05	0.000160363	14.5242	Normal	Osteochondrosis	Uncharacterized protein OS=Equus caballus GN=CDC37 PE=4 SV=1
F7DYV0	7	7	3.00994e-05	0.00016175	3.44951	Normal	Osteochondrosis	Galectin OS=Equus caballus GN=LGALS1 PE=4 SV=1
F7C9G5;F7AWD8	19	19	3.01374e-05	0.00016175	8.3234	Normal	Osteochondrosis	Ubiquitin carboxyl-terminal hydrolase (Fragment) OS=Equus caballus GN=USP5 PE=3 SV=1
F7CVC4	10	5	2.98845e-05	0.00016175	11.7668	Normal	Osteochondrosis	Uncharacterized protein (Fragment) OS=Equus caballus GN=AP2A2 PE=4 SV=1
F6UMA1;F6R0A9	10	10	3.24763e-05	0.000172429	7.57578	Normal	Osteochondrosis	Uncharacterized protein OS=Equus caballus GN=DDX39B PE=4 SV=1
F6UF75	7	7	3.29763e-05	0.000173221	5.05151	Normal	Osteochondrosis	Protein S100 OS=Equus caballus GN=S100A4 PE=3 SV=1
F6R1X9;F6Z8K0;F7CZ92	22	4	3.52094e-05	0.000174981	3.3222	Normal	Osteochondrosis	Uncharacterized protein OS=Equus caballus GN=ACTC1 PE=3 SV=1
F7DXG8;F7CT91;F7CL80	12	12	3.48524e-05	0.000174981	4.17242	Normal	Osteochondrosis	Uncharacterized protein OS=Equus caballus GN=CFL1 PE=4 SV=1
F6WHS3	9	7	3.50136e-05	0.000174981	7.00038	Normal	Osteochondrosis	Uncharacterized protein (Fragment) OS=Equus caballus GN=HNRNPD PE=4 SV=1
F6RYA7;F6X3S7	2	2	3.54375e-05	0.000174981	7.41386	Normal	Osteochondrosis	Uncharacterized protein (Fragment) OS=Equus caballus GN=RAD23A PE=4 SV=1
F7DZB2	7	7	3.41507e-05	0.000174981	12.7205	Normal	Osteochondrosis	Uncharacterized protein (Fragment) OS=Equus caballus GN=ZYX PE=4 SV=1
F7B1E3	3	2	3.40642e-05	0.000174981	31.2677	Normal	Osteochondrosis	Uncharacterized protein OS=Equus caballus GN=NUDCD2 PE=4 SV=1
F7C625	2	2	3.60509e-05	0.000176247	13.4888	Normal	Osteochondrosis	Uncharacterized protein OS=Equus caballus GN=CAST PE=4 SV=1
Q8HZM6;F7A0T0	5	4	3.72079e-05	0.000178371	9.45338	Normal	Osteochondrosis	Annexin A1 OS=Equus caballus GN=ANXA1 PE=2 SV=3
O46542	25	24	3.71509e-05	0.000178371	13.4817	Normal	Osteochondrosis	Decorin OS=Equus caballus GN=DCN PE=2 SV=1
F7AGH6	8	8	3.76306e-05	0.000178663	8.20785	Normal	Osteochondrosis	Uncharacterized protein OS=Equus caballus GN=NAGK PE=4 SV=1
F7E1X2	16	16	4.01912e-05	0.000189003	10.0615	Normal	Osteochondrosis	Uncharacterized protein (Fragment) OS=Equus caballus GN=STIP1 PE=4 SV=1
F6VSL0	6	6	4.32831e-05	0.000201623	5.04291	Normal	Osteochondrosis	Uncharacterized protein (Fragment) OS=Equus caballus GN=RAN PE=4 SV=1
F6XS05	5	5	4.5537e-05	0.000207247	6.0627	Normal	Osteochondrosis	Uncharacterized protein OS=Equus caballus GN=ESD PE=4 SV=1
F7E3Y7	18	17	4.54316e-05	0.000207247	10.2838	Normal	Osteochondrosis	Uncharacterized protein OS=Equus caballus GN=HSPB1 PE=3 SV=1
F7C819	2	1	4.57495e-05	0.000207247	21.7801	Normal	Osteochondrosis	S-methyl-5'-thioadenosine phosphorylase OS=Equus caballus GN=MTAP PE=3 SV=1
A2Q0Z0;F6RRD0;F7C4C2;F6Q4R1;F7BQJ6	17	17	5.03321e-05	0.000225933	7.30133	Normal	Osteochondrosis	Elongation factor 1-alpha 1 OS=Equus caballus GN=EEF1A1 PE=2 SV=1
F7D144	9	8	5.16325e-05	0.000229682	6.16291	Normal	Osteochondrosis	Uncharacterized protein OS=Equus caballus GN=CAPG PE=4 SV=1
F6Z904	3	1	5.24105e-05	0.000231062	7.61381	Normal	Osteochondrosis	Uncharacterized protein OS=Equus caballus GN=RAB5A PE=3 SV=1
F6YM24	4	4	5.48368e-05	0.000239619	36.0485	Normal	Osteochondrosis	Uncharacterized protein (Fragment) OS=Equus caballus GN=NANS PE=4 SV=1
F6Y4J0;F6TVH5	13	13	5.60766e-05	0.000242321	7.42698	Normal	Osteochondrosis	Uncharacterized protein (Fragment) OS=Equus caballus GN=ATP6V1B2 PE=3 SV=1
F6UII9	9	9	5.64368e-05	0.000242321	18.6116	Normal	Osteochondrosis	Uncharacterized protein OS=Equus caballus GN=UAP1L1 PE=4 SV=1
F6PZY1	6	6	5.76075e-05	0.000245216	4.17536	Normal	Osteochondrosis	Uncharacterized protein OS=Equus caballus GN=TMOD3 PE=4 SV=1
F6VQZ8	4	4	6.15157e-05	0.00025525	3.9906	Normal	Osteochondrosis	Uncharacterized protein OS=Equus caballus GN=DYNC1I2 PE=4 SV=1
F6XTN1;F6YYS2;F7DV29	15	15	6.15045e-05	0.00025525	5.76578	Normal	Osteochondrosis	Uncharacterized protein OS=Equus caballus GN=EIF4A1 PE=3 SV=1
F6RHB3;F6XGY6;F6QN16	27	27	6.0899e-05	0.00025525	6.28839	Normal	Osteochondrosis	Uncharacterized protein OS=Equus caballus GN=DYNC1H1 PE=4 SV=1
F6S5X4	3	3	6.26097e-05	0.000257625	19.869	Normal	Osteochondrosis	Uncharacterized protein OS=Equus caballus GN=PSMD1 PE=4 SV=1
F6SZJ2	12	9	6.73296e-05	0.000274757	12.1027	Normal	Osteochondrosis	Uncharacterized protein (Fragment) OS=Equus caballus GN=EHD4 PE=4 SV=1
F7C3N9	7	7	6.96272e-05	0.000279512	7.81023	Normal	Osteochondrosis	Uncharacterized protein OS=Equus caballus GN=ALDH16A1 PE=4 SV=1
F6WUU4	3	2	6.92868e-05	0.000279512	13.71	Normal	Osteochondrosis	Uncharacterized protein OS=Equus caballus GN=ATP6V1E1 PE=3 SV=1
F6UUS3	24	23	7.16474e-05	0.000283021	5.33079	Normal	Osteochondrosis	Uncharacterized protein (Fragment) OS=Equus caballus GN=EEF2 PE=4 SV=1
A2Q0Z1;F7C373	28	20	7.11808e-05	0.000283021	5.46139	Normal	Osteochondrosis	Heat shock cognate 71 kDa protein OS=Equus caballus GN=HSPA8 PE=2 SV=1
F7C9B0	17	14	8.0797e-05	0.000312322	11.6326	Normal	Osteochondrosis	Uncharacterized protein OS=Equus caballus GN=SNX2 PE=4 SV=1
F6TZ87;F7CGE8	9	9	8.72153e-05	0.000328737	3.47518	Normal	Osteochondrosis	Uncharacterized protein OS=Equus caballus GN=CALM2 PE=4 SV=1
F6UQP3;F6QUR2	4	3	8.83628e-05	0.000330539	6.41411	Normal	Osteochondrosis	Uncharacterized protein OS=Equus caballus GN=PCBP2 PE=4 SV=1
F6QXY2;F7DZD7	5	5	9.33907e-05	0.00034672	5.30574	Normal	Osteochondrosis	Alpha-centractin-like protein OS=Equus caballus GN=ACTR1A PE=2 SV=1
F6PRU6;F6QYI5	5	5	9.93639e-05	0.000360759	9.06482	Normal	Osteochondrosis	Uncharacterized protein (Fragment) OS=Equus caballus GN=MYO1F PE=4 SV=1
F6W1A9	3	2	0.000102328	0.000368808	51.8601	Normal	Osteochondrosis	Uncharacterized protein (Fragment) OS=Equus caballus GN=KPNA3 PE=4 SV=1
F6RL09	6	4	0.000115054	0.000400452	3.3643	Normal	Osteochondrosis	Uncharacterized protein OS=Equus caballus GN=GMFG PE=4 SV=1
F6R0H0	2	2	0.000115163	0.000400452	5.17735	Normal	Osteochondrosis	Ubiquitin carboxyl-terminal hydrolase (Fragment) OS=Equus caballus GN=UCHL5 PE=3 SV=1
F7DZ82;F7DZI2	46	34	0.000121483	0.000416562	3.42563	Normal	Osteochondrosis	Uncharacterized protein (Fragment) OS=Equus caballus GN=ACTN1 PE=4 SV=1
F7AMM0	7	5	0.000120656	0.000416562	6.6768	Normal	Osteochondrosis	Uncharacterized protein (Fragment) OS=Equus caballus GN=PFKL PE=3 SV=1
F6PM70	4	4	0.00012588	0.000428663	7.01361	Normal	Osteochondrosis	Uncharacterized protein OS=Equus caballus PE=3 SV=1
F6X6A6;F6XKX6	5	5	0.000130272	0.000437584	7.05246	Normal	Osteochondrosis	Uncharacterized protein OS=Equus caballus GN=LOC100052020 PE=3 SV=1
F6YWS5	5	5	0.000129673	0.000437584	14.6101	Normal	Osteochondrosis	Uncharacterized protein OS=Equus caballus GN=PSMC2 PE=3 SV=1
F6R0W4	2	2	0.000137353	0.000454621	7.63836	Normal	Osteochondrosis	Eukaryotic translation initiation factor 6 OS=Equus caballus GN=FAM83C PE=3 SV=1
F6XC16	15	15	0.000138106	0.000454621	10.5849	Normal	Osteochondrosis	Uncharacterized protein OS=Equus caballus GN=VAT1 PE=4 SV=1
F6UGL6	6	6	0.000136809	0.000454621	10.8515	Normal	Osteochondrosis	Uncharacterized protein (Fragment) OS=Equus caballus GN=PTBP1 PE=4 SV=1
F7AX30;F7AJV4	7	4	0.00014167	0.000460732	4.67689	Normal	Osteochondrosis	Uncharacterized protein OS=Equus caballus GN=RAC2 PE=3 SV=1
F6V6L8	26	19	0.000142762	0.000460732	7.99874	Normal	Osteochondrosis	Uncharacterized protein OS=Equus caballus GN=IQGAP2 PE=4 SV=1
F6QDR0	2	2	0.000142236	0.000460732	22.048	Normal	Osteochondrosis	Uncharacterized protein OS=Equus caballus GN=DDB1 PE=4 SV=1
F6S2C3	8	8	0.000144318	0.00046273	15.2839	Normal	Osteochondrosis	Uncharacterized protein OS=Equus caballus GN=CTSZ PE=3 SV=1
F6X756	3	3	0.000148246	0.000472256	6.38642	Normal	Osteochondrosis	Uncharacterized protein (Fragment) OS=Equus caballus GN=EEF1B2 PE=3 SV=1
F6T3Y8	37	3	0.000153755	0.000485346	3.94742	Normal	Osteochondrosis	Actin, cytoplasmic 1 (Fragment) OS=Equus caballus GN=ACTB PE=3 SV=1
F6X7G5	9	7	0.000159499	0.000487343	4.79471	Normal	Osteochondrosis	Uncharacterized protein OS=Equus caballus GN=HNRNPF PE=4 SV=1
F6YNH6	11	11	0.000155966	0.000487343	7.82261	Normal	Osteochondrosis	Uncharacterized protein OS=Equus caballus GN=CTSB PE=3 SV=1
F6Z6Y4	9	9	0.000159851	0.000487343	13.5739	Normal	Osteochondrosis	Signal transducer and activator of transcription OS=Equus caballus GN=STAT3 PE=3 SV=1
F7DX98	5	5	0.000164418	0.000498068	8.91543	Normal	Osteochondrosis	Uncharacterized protein OS=Equus caballus GN=PRKAR1A PE=2 SV=1
F6YZ44;F7A868;F6Y467	7	7	0.000166941	0.000501557	6.79073	Normal	Osteochondrosis	Uncharacterized protein OS=Equus caballus GN=HNRNPA1 PE=4 SV=1
F6RTD6	4	4	0.000167601	0.000501557	8.36162	Normal	Osteochondrosis	Uncharacterized protein (Fragment) OS=Equus caballus GN=HNRNPL PE=4 SV=1
F6WWW7	11	7	0.000170627	0.000502732	3.7008	Normal	Osteochondrosis	Uncharacterized protein (Fragment) OS=Equus caballus GN=CAPZA1 PE=4 SV=1
F6TD06;F6XLZ5	7	1	0.00017256	0.000502732	4.26944	Normal	Osteochondrosis	Uncharacterized protein OS=Equus caballus GN=ARF3 PE=3 SV=1
F7D854	4	4	0.000173825	0.000502732	8.72555	Normal	Osteochondrosis	Catalase (Fragment) OS=Equus caballus GN=CAT PE=3 SV=1
F7B0V7	3	3	0.000174704	0.000502732	10.6525	Normal	Osteochondrosis	Uncharacterized protein OS=Equus caballus GN=RENBP PE=4 SV=1
F6WYZ3	5	5	0.00016981	0.000502732	10.9599	Normal	Osteochondrosis	Uncharacterized protein (Fragment) OS=Equus caballus GN=TXNL1 PE=4 SV=1
F6ZBW3	12	1	0.000177506	0.000503723	5.23875	Normal	Osteochondrosis	Tropomyosin alpha-4 chain (Fragment) OS=Equus caballus GN=TPM4 PE=3 SV=1
F7BLU1;F6TAF2	3	3	0.000177219	0.000503723	5.82345	Normal	Osteochondrosis	Uncharacterized protein OS=Equus caballus GN=RPS15A PE=3 SV=1
F7BBD0	4	4	0.000180105	0.000508178	6.67071	Normal	Osteochondrosis	Uncharacterized protein (Fragment) OS=Equus caballus GN=HSPB6 PE=3 SV=1
H9H007	20	17	0.000189028	0.000524365	6.15094	Normal	Osteochondrosis	10-formyltetrahydrofolate dehydrogenase OS=Equus caballus GN=ALDH1L1 PE=3 SV=1
F6Y0Q6	6	6	0.000192576	0.000529085	7.62948	Normal	Osteochondrosis	Uncharacterized protein OS=Equus caballus GN=ALDH1A3 PE=3 SV=1
F7BKI9	2	2	0.000193821	0.000529085	76.8403	Normal	Osteochondrosis	Uncharacterized protein (Fragment) OS=Equus caballus GN=TOLLIP PE=4 SV=1
F7APF6	3	3	0.00020217	0.000545497	9.35168	Normal	Osteochondrosis	Uncharacterized protein OS=Equus caballus GN=LOC100063459 PE=4 SV=1
F6R449	4	4	0.000203861	0.000547071	9.94823	Normal	Osteochondrosis	Uncharacterized protein (Fragment) OS=Equus caballus GN=PSMC3 PE=3 SV=1
F6T6K3	4	4	0.000222538	0.000584485	10.3789	Normal	Osteochondrosis	Autophagy-related protein 3 OS=Equus caballus GN=ATG3 PE=3 SV=1
P02561;F7A281	13	2	0.00022765	0.000594748	10.5629	Normal	Osteochondrosis	Tropomyosin alpha-4 chain OS=Equus caballus GN=TPM4 PE=1 SV=2
F6ZQE2	11	10	0.00023422	0.000608692	5.20904	Normal	Osteochondrosis	Uncharacterized protein OS=Equus caballus GN=CCT8 PE=3 SV=1
F6UQU2	3	1	0.000237104	0.000612961	7.35822	Normal	Osteochondrosis	Uncharacterized protein (Fragment) OS=Equus caballus GN=HNRNPD PE=4 SV=1
F6U3I9;F6TWU0	12	12	0.000240508	0.000618522	17.0933	Normal	Osteochondrosis	Uncharacterized protein OS=Equus caballus GN=GVINP1 PE=4 SV=1
F7DEW5;F7BAP5	6	6	0.000242714	0.000620961	2.80693	Normal	Osteochondrosis	Coronin (Fragment) OS=Equus caballus GN=CORO1C PE=3 SV=1
F6TPY8	14	14	0.000244563	0.000622467	11.6045	Normal	Osteochondrosis	Uncharacterized protein OS=Equus caballus GN=CSE1L PE=4 SV=1
F6Y0C1	9	9	0.000252412	0.000629465	2.65986	Normal	Osteochondrosis	Uncharacterized protein OS=Equus caballus GN=C8G PE=3 SV=1
F6URN9	3	3	0.000251216	0.000629465	21.9082	Normal	Osteochondrosis	Uncharacterized protein OS=Equus caballus GN=SIRT2 PE=4 SV=1
F7CIZ6	3	2	0.000250833	0.000629465	44.5834	Normal	Osteochondrosis	Uncharacterized protein OS=Equus caballus GN=SEPT6 PE=3 SV=1
F6VGG1	4	4	0.000255407	0.000633735	10.2096	Normal	Osteochondrosis	40S ribosomal protein S12 OS=Equus caballus GN=RPS12 PE=3 SV=1
F7DYM8	11	10	0.000261612	0.000645886	12.1168	Normal	Osteochondrosis	Uncharacterized protein OS=Equus caballus GN=SNX1 PE=4 SV=1
F6PU05	2	2	0.000265497	0.000652215	5.97397	Normal	Osteochondrosis	Uncharacterized protein (Fragment) OS=Equus caballus GN=ETF1 PE=4 SV=1
F7CG77;F6YEJ0	11	10	0.000271823	0.000664449	6.77441	Normal	Osteochondrosis	Uncharacterized protein OS=Equus caballus GN=CCT6A PE=3 SV=1
F6PSB8	6	6	0.000279033	0.000675214	2.58242	Normal	Osteochondrosis	Uncharacterized protein (Fragment) OS=Equus caballus GN=LASP1 PE=4 SV=1
F7CYG2	13	7	0.000279145	0.000675214	3.74975	Normal	Osteochondrosis	Uncharacterized protein (Fragment) OS=Equus caballus GN=YWHAH PE=3 SV=1
F7C6F2	27	27	0.000283064	0.000675214	4.06435	Normal	Osteochondrosis	Uncharacterized protein OS=Equus caballus GN=UBA1 PE=3 SV=1
F6UFV3	16	16	0.000282807	0.000675214	6.71181	Normal	Osteochondrosis	Uncharacterized protein OS=Equus caballus GN=ADK PE=4 SV=1
A2Q127	13	13	0.000281818	0.000675214	8.00199	Normal	Osteochondrosis	Elongation factor 1-gamma OS=Equus caballus GN=EEF1G PE=2 SV=1
F6SVH5	2	1	0.000286055	0.000677569	31.5544	Normal	Osteochondrosis	Uncharacterized protein OS=Equus caballus GN=MAPRE2 PE=4 SV=1
F7BV85	46	46	0.000293671	0.000687236	3.30002	Normal	Osteochondrosis	Uncharacterized protein (Fragment) OS=Equus caballus GN=CLTC PE=4 SV=1
F6Y9C0;F6V2P8	5	5	0.000301572	0.000699099	13.4467	Normal	Osteochondrosis	Uncharacterized protein (Fragment) OS=Equus caballus GN=RAB11A PE=3 SV=1
F6SQ49	8	7	0.000311351	0.000718396	8.64892	Normal	Osteochondrosis	Uncharacterized protein (Fragment) OS=Equus caballus GN=SMS PE=3 SV=1
F7AA69	2	2	0.000315029	0.000723195	5.41276	Normal	Osteochondrosis	Uncharacterized protein OS=Equus caballus GN=TROVE2 PE=4 SV=1
B8K1X7;F6U3H1;F7CG18	5	5	0.000317109	0.000723195	5.48588	Normal	Osteochondrosis	40S ribosomal protein SA-like protein OS=Equus caballus GN=RPSA PE=2 SV=1
F6V2B6;F6U218	2	2	0.000321144	0.00072431	4.16398	Normal	Osteochondrosis	Uncharacterized protein (Fragment) OS=Equus caballus GN=CHMP4B PE=4 SV=1
F7BJL9	3	3	0.000323558	0.000726201	11.0729	Normal	Osteochondrosis	Uncharacterized protein OS=Equus caballus GN=GBP6 PE=4 SV=1
F6W0E0;F7AM77;F7DUQ5	6	6	0.000339626	0.000755397	6.60445	Normal	Osteochondrosis	Non-specific serine/threonine protein kinase OS=Equus caballus GN=PAK2 PE=4 SV=1
F6ZVU0	2	1	0.000348296	0.000771206	31.7641	Normal	Osteochondrosis	Uncharacterized protein OS=Equus caballus GN=SNRPA PE=4 SV=1
F7DW21	7	7	0.000355532	0.000780232	6.53011	Normal	Osteochondrosis	Uncharacterized protein OS=Equus caballus GN=PFAS PE=3 SV=1
F6YNM7	6	6	0.000358472	0.000783203	7.76318	Normal	Osteochondrosis	Uncharacterized protein (Fragment) OS=Equus caballus GN=PREP PE=4 SV=1
F7CKH3;P15437;F7CVL4;F6T080	24	21	0.00036548	0.000791509	11.3915	Normal	Osteochondrosis	Retinal dehydrogenase 1 OS=Equus caballus GN=ALDH1A1 PE=3 SV=1
F6RC09	13	13	0.000368174	0.000792883	7.319	Normal	Osteochondrosis	Uncharacterized protein (Fragment) OS=Equus caballus GN=VPS35 PE=4 SV=1
F6ZHK3	3	3	0.000371301	0.000793674	70.6764	Normal	Osteochondrosis	Uncharacterized protein (Fragment) OS=Equus caballus GN=MPP1 PE=4 SV=1
F6UGD6;F6UGB8;F6PLW0	11	8	0.000381799	0.000812594	10.0233	Normal	Osteochondrosis	Uncharacterized protein (Fragment) OS=Equus caballus GN=DNM2 PE=3 SV=1
F7BKP2	3	2	0.000393013	0.000829313	51.2264	Normal	Osteochondrosis	Uncharacterized protein OS=Equus caballus GN=CAMK1D PE=4 SV=1
F6QQQ5	4	4	0.000402873	0.000842914	11.256	Normal	Osteochondrosis	Coatomer subunit zeta-1-like protein OS=Equus caballus GN=COPZ1 PE=2 SV=1
F6ZXV3;F6YVP2	7	7	0.000410883	0.000854808	5.54436	Normal	Osteochondrosis	Uncharacterized protein OS=Equus caballus GN=BZW1 PE=4 SV=1
F6YLB4	4	4	0.00041202	0.000854808	6.98606	Normal	Osteochondrosis	Uncharacterized protein (Fragment) OS=Equus caballus GN=OTUB1 PE=4 SV=1
F6U9W6	8	7	0.000414526	0.00085641	11.5352	Normal	Osteochondrosis	Tyrosine-protein phosphatase non-receptor type OS=Equus caballus GN=PTPN6 PE=3 SV=1
F7AEP1;F6U210;F6X854	7	7	0.0004311	0.000883305	5.79348	Normal	Osteochondrosis	Serine/threonine-protein phosphatase OS=Equus caballus GN=PPP2CB PE=3 SV=1
F6WUK8	3	3	0.000431122	0.000883305	5.98012	Normal	Osteochondrosis	Uncharacterized protein OS=Equus caballus GN=LYPLA1 PE=4 SV=1
F7CY72;F6ZRB3	7	7	0.000437185	0.000892026	6.78167	Normal	Osteochondrosis	Coatomer subunit gamma OS=Equus caballus GN=COPG1 PE=3 SV=1
F6S589	2	2	0.00043949	0.000893038	12.8779	Normal	Osteochondrosis	Uncharacterized protein OS=Equus caballus GN=UBA5 PE=4 SV=1
F6T1A4;F6Z421;F6SJG0	7	7	0.000450252	0.000909502	13.369	Normal	Osteochondrosis	Uncharacterized protein OS=Equus caballus GN=RPL12 PE=3 SV=1
F7CGD4	2	2	0.000451276	0.000909502	30.3657	Normal	Osteochondrosis	Uncharacterized protein OS=Equus caballus GN=PTK2B PE=4 SV=1
F6ZPC6;F6YHD4;F6S3M4	10	2	0.000456932	0.000917156	38.2968	Normal	Osteochondrosis	Uncharacterized protein OS=Equus caballus GN=RAB1A PE=3 SV=1
F6PUX2;F6S3E5	22	14	0.000480671	0.000941835	2.77332	Normal	Osteochondrosis	Uncharacterized protein OS=Equus caballus GN=MSN PE=4 SV=1
F6ZZA7;F6RRJ4	3	3	0.000479871	0.000941835	13.9467	Normal	Osteochondrosis	Non-specific protein-tyrosine kinase (Fragment) OS=Equus caballus GN=CSK PE=4 SV=1
F6UF33	2	1	0.00049579	0.00095974	5.87999	Normal	Osteochondrosis	Uncharacterized protein OS=Equus caballus GN=CLIC2 PE=4 SV=1
F7BUE6	3	3	0.000512707	0.000985062	6.51454	Normal	Osteochondrosis	ATPase ASNA1 OS=Equus caballus GN=ASNA1 PE=3 SV=1
F7DL64;F7C0C0	3	2	0.000547734	0.00104083	7.04497	Normal	Osteochondrosis	Uncharacterized protein (Fragment) OS=Equus caballus PE=4 SV=1
F6YZP7	10	9	0.000548058	0.00104083	11.1828	Normal	Osteochondrosis	Coatomer subunit beta OS=Equus caballus GN=COPB1 PE=4 SV=1
F6QXN5;F6ZBC3	12	12	0.000552811	0.00104184	4.5852	Normal	Osteochondrosis	Transgelin (Fragment) OS=Equus caballus GN=TAGLN2 PE=3 SV=1
F6W1T4;F7CRV4	5	1	0.000552143	0.00104184	5.62813	Normal	Osteochondrosis	Histone H2A OS=Equus caballus GN=HIST1H2AH PE=3 SV=1
F7BWW6	21	21	0.000561628	0.00105444	2.4945	Normal	Osteochondrosis	Uncharacterized protein (Fragment) OS=Equus caballus GN=VCP PE=3 SV=1
F6Y044	11	11	0.000564251	0.00105535	7.56218	Normal	Osteochondrosis	Uncharacterized protein OS=Equus caballus GN=DIAPH1 PE=4 SV=1
F7CNE1	2	2	0.000571675	0.00106119	24.4265	Normal	Osteochondrosis	Uncharacterized protein (Fragment) OS=Equus caballus GN=SNRPD1 PE=4 SV=1
F7DS56	3	3	0.000577711	0.00106838	6.85202	Normal	Osteochondrosis	Uncharacterized protein OS=Equus caballus GN=RPS13 PE=3 SV=1
F6VFV9	13	13	0.00059074	0.00107892	3.13349	Normal	Osteochondrosis	Histone H4 OS=Equus caballus GN=LOC100063835 PE=3 SV=1
F7C177	5	5	0.000588921	0.00107892	4.87946	Normal	Osteochondrosis	Uncharacterized protein (Fragment) OS=Equus caballus GN=SFPQ PE=4 SV=1
F7DLF7	2	2	0.000592149	0.00107892	42.0164	Normal	Osteochondrosis	Uncharacterized protein OS=Equus caballus GN=PSMD14 PE=4 SV=1
F6ZFH9	15	8	0.000598947	0.00108729	3.42674	Normal	Osteochondrosis	Uncharacterized protein (Fragment) OS=Equus caballus GN=YWHAG PE=3 SV=1
F7E4G6	7	7	0.000613576	0.00110383	5.9915	Normal	Osteochondrosis	Uncharacterized protein (Fragment) OS=Equus caballus GN=HNRNPU PE=4 SV=1
F6RKM7	3	3	0.000629126	0.00112553	9.61859	Normal	Osteochondrosis	Uncharacterized protein OS=Equus caballus GN=RPL22 PE=4 SV=1
F6TIB2	9	9	0.000634433	0.00113092	4.13124	Normal	Osteochondrosis	Uncharacterized protein (Fragment) OS=Equus caballus GN=CTSC PE=3 SV=1
F6TM03	8	8	0.000642854	0.00114181	5.25684	Normal	Osteochondrosis	Uncharacterized protein OS=Equus caballus GN=NCKAP1L PE=4 SV=1
F6UH83	9	8	0.000648216	0.00114721	3.8461	Normal	Osteochondrosis	T-complex protein 1 subunit epsilon-like protein OS=Equus caballus GN=CCT5 PE=2 SV=1
F7DQY2	4	4	0.000653035	0.00115161	9.33914	Normal	Osteochondrosis	Uncharacterized protein (Fragment) OS=Equus caballus GN=MRI1 PE=3 SV=1
F6RWA0	8	7	0.000678658	0.00118831	5.49913	Normal	Osteochondrosis	Uncharacterized protein (Fragment) OS=Equus caballus GN=SNX5 PE=4 SV=1
F7CW51	2	1	0.00067797	0.00118831	30.5249	Normal	Osteochondrosis	Uncharacterized protein OS=Equus caballus GN=SDCBP PE=4 SV=1
F7CHR2	4	4	0.000690177	0.00119997	5.47493	Normal	Osteochondrosis	Platelet-activating factor acetylhydrolase I subunit beta-like protein OS=Equus caballus GN=PAFAH1B2 PE=2 SV=1
F6WNV3	6	6	0.000707769	0.00121752	3.25397	Normal	Osteochondrosis	Uncharacterized protein OS=Equus caballus GN=FRZB PE=4 SV=1
F6XX28	9	9	0.000708333	0.00121752	5.81534	Normal	Osteochondrosis	Alanine--tRNA ligase, cytoplasmic OS=Equus caballus GN=AARS PE=3 SV=1
H9GZW3	2	2	0.000712603	0.00121752	25.3545	Normal	Osteochondrosis	Uncharacterized protein (Fragment) OS=Equus caballus GN=SGTA PE=4 SV=1
F6S0Q4	2	2	0.000704186	0.00121752	32.9117	Normal	Osteochondrosis	Uncharacterized protein OS=Equus caballus GN=PDCD10 PE=4 SV=1
F6UAN2	6	2	0.000723263	0.00123147	31.4552	Normal	Osteochondrosis	Uncharacterized protein OS=Equus caballus GN=HNRNPH2 PE=4 SV=1
F6YPI2	2	2	0.000739355	0.00125455	8.87728	Normal	Osteochondrosis	Uncharacterized protein OS=Equus caballus GN=IBSP PE=4 SV=1
F6QQ01	2	2	0.00074718	0.00126348	10.2427	Normal	Osteochondrosis	Uncharacterized protein OS=Equus caballus GN=PNPLA2 PE=4 SV=1
F7AUY9;A0A0B4J1C5	5	5	0.000749916	0.00126378	2.80373	Normal	Osteochondrosis	Uncharacterized protein (Fragment) OS=Equus caballus GN=RPS27A PE=4 SV=1
F7DW15	2	2	0.000785916	0.00130661	10.7118	Normal	Osteochondrosis	40S ribosomal protein S8 (Fragment) OS=Equus caballus GN=RPS8 PE=3 SV=1
F6YQL3	26	25	0.000802998	0.00132608	16.4959	Normal	Osteochondrosis	Uncharacterized protein OS=Equus caballus GN=C6 PE=4 SV=1
F6XCZ2	3	1	0.000813907	0.00133685	9.46708	Normal	Osteochondrosis	Uncharacterized protein (Fragment) OS=Equus caballus GN=PRPS2 PE=4 SV=1
F7DK60	7	7	0.000814935	0.00133685	12.4705	Normal	Osteochondrosis	Uncharacterized protein (Fragment) OS=Equus caballus GN=AP2M1 PE=4 SV=1
F7CDJ8	5	5	0.000845758	0.00138282	11.6963	Normal	Osteochondrosis	Uncharacterized protein OS=Equus caballus GN=RPS9 PE=3 SV=1
F6SK17;F6PRL4	9	2	0.000867606	0.00140428	2.38637	Normal	Osteochondrosis	Histone H2B OS=Equus caballus GN=LOC100062934 PE=3 SV=1
F6WPZ3;F6YMD9	31	30	0.000873104	0.00140428	3.60985	Normal	Osteochondrosis	Uncharacterized protein OS=Equus caballus GN=PLEC PE=4 SV=1
F6ZX61	3	3	0.00087733	0.0014065	4.08249	Normal	Osteochondrosis	60S ribosomal protein L13 OS=Equus caballus GN=RPL13 PE=3 SV=1
F6R383	2	2	0.000884065	0.00141271	48.7187	Normal	Osteochondrosis	Uncharacterized protein (Fragment) OS=Equus caballus GN=GALK2 PE=3 SV=1
F6V4X0	5	4	0.000889854	0.00141357	21.2718	Normal	Osteochondrosis	Uncharacterized protein (Fragment) OS=Equus caballus GN=VAV1 PE=4 SV=1
F6RWS3	2	2	0.00089033	0.00141357	35.2173	Normal	Osteochondrosis	Uncharacterized protein (Fragment) OS=Equus caballus GN=DCTD PE=4 SV=1
F6XQN7	9	1	0.000926982	0.00146705	3.78801	Normal	Osteochondrosis	Uncharacterized protein OS=Equus caballus GN=RAP1A PE=4 SV=1
F7AAK7;F7A5E3;F6ZGE4	37	2	0.000939741	0.00147477	3.0068	Normal	Osteochondrosis	Actin, cytoplasmic 1 OS=Equus caballus GN=ACTB PE=3 SV=1
F7E2C7	2	2	0.000940823	0.00147477	13.1886	Normal	Osteochondrosis	Uncharacterized protein (Fragment) OS=Equus caballus GN=CRLF3 PE=4 SV=1
F7CFN5	27	25	0.000979306	0.00151585	2.81063	Normal	Osteochondrosis	Uncharacterized protein (Fragment) OS=Equus caballus GN=C8A PE=4 SV=1
F6VS95	3	3	0.000977874	0.00151585	3.37581	Normal	Osteochondrosis	Uncharacterized protein (Fragment) OS=Equus caballus GN=PDIA6 PE=3 SV=1
F7CJJ6	2	2	0.000978206	0.00151585	24.0818	Normal	Osteochondrosis	Uncharacterized protein (Fragment) OS=Equus caballus GN=DSCR3 PE=4 SV=1
F6S8Z5	2	2	0.00103035	0.001589	41.401	Normal	Osteochondrosis	Uncharacterized protein (Fragment) OS=Equus caballus GN=NAMPT PE=4 SV=1
F6Z4N9	4	4	0.00104175	0.00159253	32.7682	Normal	Osteochondrosis	Eukaryotic translation initiation factor 3 subunit C OS=Equus caballus GN=EIF3C PE=3 SV=1
F6TL52	3	3	0.00105454	0.00160217	2.74282	Normal	Osteochondrosis	Uncharacterized protein (Fragment) OS=Equus caballus GN=AK1 PE=3 SV=1
F7BA08	3	2	0.00106714	0.00161633	7.93899	Normal	Osteochondrosis	Uncharacterized protein OS=Equus caballus GN=HNRNPR PE=4 SV=1
F6ZTR4	16	6	0.00113912	0.00170444	4.69968	Normal	Osteochondrosis	Uncharacterized protein OS=Equus caballus GN=TPM3 PE=3 SV=1
F6QSX9	2	2	0.00117373	0.0017404	10.1454	Normal	Osteochondrosis	Uncharacterized protein OS=Equus caballus GN=LGMN PE=4 SV=1
F6VSN2	9	5	0.0011919	0.00176206	2.91036	Normal	Osteochondrosis	Uncharacterized protein OS=Equus caballus GN=GSTP1 PE=3 SV=1
F6XSN2	13	13	0.0012125	0.0017713	3.49891	Normal	Osteochondrosis	Uncharacterized protein (Fragment) OS=Equus caballus GN=CCT7 PE=3 SV=1
F6SYR7	6	5	0.00120925	0.0017713	6.25769	Normal	Osteochondrosis	Uncharacterized protein OS=Equus caballus GN=SYNCRIP PE=4 SV=1
F6WRP1	8	8	0.00120695	0.0017713	6.50492	Normal	Osteochondrosis	Uncharacterized protein (Fragment) OS=Equus caballus GN=TTLL12 PE=4 SV=1
F6QDP0	12	12	0.00121872	0.00177514	4.65946	Normal	Osteochondrosis	Uncharacterized protein (Fragment) OS=Equus caballus GN=ACLY PE=4 SV=1
F6WGL8	2	2	0.0012529	0.00181422	1642.56	Normal	Osteochondrosis	Protein disulfide-isomerase (Fragment) OS=Equus caballus GN=PDIA4 PE=3 SV=1
F6PPE5	11	10	0.00126223	0.00182238	6.19361	Normal	Osteochondrosis	Uncharacterized protein OS=Equus caballus GN=APPL1 PE=4 SV=1
F6YRF3	2	2	0.00132444	0.00189557	33.345	Normal	Osteochondrosis	Uncharacterized protein (Fragment) OS=Equus caballus GN=SH3GLB1 PE=4 SV=1
F6X8Y3	2	2	0.00135365	0.00193178	6.98259	Normal	Osteochondrosis	Uncharacterized protein (Fragment) OS=Equus caballus GN=LOC100056464 PE=4 SV=1
F6T1P0	3	3	0.00138691	0.00197353	20.0447	Normal	Osteochondrosis	Uncharacterized protein OS=Equus caballus PE=4 SV=1
F6SN62	9	9	0.00141346	0.00199409	2.86917	Normal	Osteochondrosis	Uncharacterized protein (Fragment) OS=Equus caballus GN=DDX3X PE=3 SV=1
F6Y739	8	8	0.00140554	0.00199409	4.792	Normal	Osteochondrosis	Uncharacterized protein OS=Equus caballus GN=RPS2 PE=3 SV=1
F6UQI3	6	6	0.0014112	0.00199409	10.9179	Normal	Osteochondrosis	Uncharacterized protein (Fragment) OS=Equus caballus GN=PSMD2 PE=4 SV=1
F7BGG8	6	6	0.00141857	0.00199559	5.69694	Normal	Osteochondrosis	Uncharacterized protein OS=Equus caballus GN=SF3B3 PE=4 SV=1
F7ACJ1	2	2	0.00146031	0.00204847	21.4096	Normal	Osteochondrosis	Uncharacterized protein (Fragment) OS=Equus caballus GN=PLEK PE=4 SV=1
F6UB53	3	3	0.00150302	0.00210241	6.76662	Normal	Osteochondrosis	Uncharacterized protein (Fragment) OS=Equus caballus GN=RPL11 PE=3 SV=1
F7BMU5	4	4	0.00153377	0.00213936	5.00938	Normal	Osteochondrosis	Uncharacterized protein OS=Equus caballus GN=CDA PE=4 SV=1
F6WKP5	2	2	0.00154138	0.00214392	3.50159	Normal	Osteochondrosis	Ubiquitin carboxyl-terminal hydrolase OS=Equus caballus GN=UCHL3 PE=3 SV=1
F6WA92	6	4	0.00155223	0.00215294	12.6514	Normal	Osteochondrosis	Uncharacterized protein OS=Equus caballus GN=RAB5B PE=3 SV=1
F6Z8G6	3	3	0.00155922	0.0021541	12.7168	Normal	Osteochondrosis	Uncharacterized protein OS=Equus caballus GN=PPM1G PE=3 SV=1
F6SSK7	10	2	0.00156179	0.0021541	63.2105	Normal	Osteochondrosis	Ras-related protein Rap-1b-like protein OS=Equus caballus GN=RAP1B PE=2 SV=1
F7CNL3	2	2	0.00156994	0.00215932	6.83567	Normal	Osteochondrosis	Uncharacterized protein (Fragment) OS=Equus caballus GN=TBCD PE=4 SV=1
F6ZBH0	13	13	0.00160019	0.00218872	6.48456	Normal	Osteochondrosis	Signal transducer and activator of transcription OS=Equus caballus GN=STAT1 PE=3 SV=1
F6XE64	5	4	0.0016454	0.0022259	4.13303	Normal	Osteochondrosis	Eukaryotic translation initiation factor 3 subunit A (Fragment) OS=Equus caballus GN=EIF3A PE=3 SV=1
F7DD35	4	3	0.00164303	0.0022259	21.3264	Normal	Osteochondrosis	Uncharacterized protein OS=Equus caballus GN=DCTN1 PE=4 SV=1
F7AWD2	2	1	0.00167816	0.00225785	6.73961	Normal	Osteochondrosis	Ras-related protein Rab-2B-like protein OS=Equus caballus GN=RAB2B PE=2 SV=1
F7CZV6	4	4	0.00170213	0.00228387	36.0558	Normal	Osteochondrosis	Uncharacterized protein OS=Equus caballus GN=ALDH7A1 PE=3 SV=1
F7DFM3;P55832	6	3	0.00171142	0.00229011	13.9911	Normal	Osteochondrosis	40S ribosomal protein S4 (Fragment) OS=Equus caballus GN=RPS4 PE=3 SV=1
F6VRJ2	8	8	0.00171976	0.00229506	8.02302	Normal	Osteochondrosis	Uncharacterized protein OS=Equus caballus GN=HCLS1 PE=4 SV=1
F6PNS7	3	3	0.0017364	0.00231101	5.32008	Normal	Osteochondrosis	Uncharacterized protein OS=Equus caballus GN=EPRS PE=3 SV=1
F6UP14	16	15	0.00176265	0.00233965	2.37881	Normal	Osteochondrosis	Uncharacterized protein (Fragment) OS=Equus caballus GN=PCOLCE2 PE=4 SV=1
F7BTI3	2	2	0.00178463	0.00235021	7.30774	Normal	Osteochondrosis	Uncharacterized protein (Fragment) OS=Equus caballus GN=GIMAP4 PE=4 SV=1
F6R7X1	3	3	0.00178489	0.00235021	8.12861	Normal	Osteochondrosis	Uncharacterized protein (Fragment) OS=Equus caballus GN=ILF2 PE=4 SV=1
F6S8L9	12	11	0.00181585	0.00236575	3.05692	Normal	Osteochondrosis	Uncharacterized protein OS=Equus caballus GN=XPO1 PE=4 SV=1
F7CQ97	4	3	0.00181564	0.00236575	7.54138	Normal	Osteochondrosis	Histone H2A OS=Equus caballus GN=HIST2H2AB PE=3 SV=1
F6T1Z3;F7C5S4;F7AW38	15	15	0.00188702	0.00244556	3.29661	Normal	Osteochondrosis	Uncharacterized protein (Fragment) OS=Equus caballus GN=IPO5 PE=4 SV=1
F7AS57	2	2	0.00190541	0.00246293	27.2238	Normal	Osteochondrosis	Uncharacterized protein OS=Equus caballus GN=PSME2 PE=4 SV=1
F7D0Q8	6	6	0.00195521	0.00252071	5.4052	Normal	Osteochondrosis	Uncharacterized protein OS=Equus caballus GN=NCF1 PE=4 SV=1
F7C0U4	2	2	0.00196987	0.00252633	34.8843	Normal	Osteochondrosis	Uncharacterized protein (Fragment) OS=Equus caballus GN=AKR7A2 PE=4 SV=1
F6ZPR9	5	5	0.00199913	0.00255069	2.9483	Normal	Osteochondrosis	Uncharacterized protein OS=Equus caballus GN=LOC100060801 PE=3 SV=1
F7CMB4	3	2	0.00203727	0.00258599	3.44288	Normal	Osteochondrosis	Uncharacterized protein (Fragment) OS=Equus caballus GN=GARS PE=3 SV=1
F6SS69	7	7	0.0020716	0.00261777	3.64439	Normal	Osteochondrosis	Uncharacterized protein (Fragment) OS=Equus caballus GN=FUCA1 PE=4 SV=1
F6TNE1	3	3	0.00207291	0.00261777	4.84977	Normal	Osteochondrosis	Uncharacterized protein OS=Equus caballus GN=RPS5 PE=3 SV=1
F6SVQ9	2	2	0.00212451	0.00267608	5.98602	Normal	Osteochondrosis	Uncharacterized protein OS=Equus caballus GN=NDRG1 PE=4 SV=1
F7D2D9	10	10	0.00218998	0.0027376	2.99419	Normal	Osteochondrosis	Uncharacterized protein OS=Equus caballus GN=BLVRB PE=4 SV=1
F6Z3G3	2	2	0.00218553	0.0027376	4.52223	Normal	Osteochondrosis	40S ribosomal protein S24 (Fragment) OS=Equus caballus GN=RPS24 PE=3 SV=1
F7DZZ9;F6VZY5	10	10	0.00225727	0.00278644	5.09863	Normal	Osteochondrosis	Uncharacterized protein (Fragment) OS=Equus caballus GN=VASP PE=4 SV=1
F6U3T9	4	4	0.00228648	0.00280326	9.61371	Normal	Osteochondrosis	Uncharacterized protein (Fragment) OS=Equus caballus GN=RPL5 PE=3 SV=1
F6U783	13	13	0.00233169	0.00284278	2.49252	Normal	Osteochondrosis	Uncharacterized protein (Fragment) OS=Equus caballus GN=COPB2 PE=4 SV=1
F6REN5	2	2	0.00233097	0.00284278	3.78035	Normal	Osteochondrosis	Uncharacterized protein (Fragment) OS=Equus caballus GN=SH3GL1 PE=4 SV=1
F6SBI2	3	3	0.00235062	0.00285288	5.28219	Normal	Osteochondrosis	Uncharacterized protein OS=Equus caballus GN=ATP6V1D PE=2 SV=1
F7C081	3	3	0.00235153	0.00285288	7.45719	Normal	Osteochondrosis	Uncharacterized protein OS=Equus caballus GN=DHDH PE=4 SV=1
F7CL92	4	2	0.00238114	0.00288172	6.72764	Normal	Osteochondrosis	Uncharacterized protein (Fragment) OS=Equus caballus GN=GFPT1 PE=4 SV=1
F7BFM4	4	4	0.00242498	0.00292046	7.17546	Normal	Osteochondrosis	Ribosomal protein (Fragment) OS=Equus caballus GN=RPL10A PE=3 SV=1
F6T1Q7	3	3	0.00248045	0.00297276	4.33195	Normal	Osteochondrosis	Uncharacterized protein OS=Equus caballus GN=GPSM3 PE=4 SV=1
F7CMU1	5	5	0.00250701	0.00299732	3.0343	Normal	Osteochondrosis	Uncharacterized protein (Fragment) OS=Equus caballus GN=TPPP3 PE=4 SV=1
F6XBL5	3	2	0.00257596	0.00306491	4.2108	Normal	Osteochondrosis	Uncharacterized protein OS=Equus caballus GN=PPM1A PE=3 SV=1
F7A9R3	7	6	0.00265245	0.00308199	2.56987	Normal	Osteochondrosis	Uncharacterized protein (Fragment) OS=Equus caballus GN=PPA1 PE=4 SV=1
F6V9Q3	2	2	0.00261781	0.00308199	3.81985	Normal	Osteochondrosis	Uncharacterized protein (Fragment) OS=Equus caballus GN=RPS6 PE=4 SV=1
F6UNR3	8	8	0.00260062	0.00308199	3.84088	Normal	Osteochondrosis	Uncharacterized protein OS=Equus caballus GN=EEF1D PE=3 SV=1
F7B497	9	8	0.00265272	0.00308199	5.24538	Normal	Osteochondrosis	Coatomer subunit alpha OS=Equus caballus GN=COPA PE=4 SV=1
F6S642	3	3	0.00260638	0.00308199	5.43092	Normal	Osteochondrosis	Uncharacterized protein (Fragment) OS=Equus caballus GN=OAS3 PE=4 SV=1
F6ULU9	2	2	0.00264183	0.00308199	5.49648	Normal	Osteochondrosis	Uncharacterized protein OS=Equus caballus GN=LOC100055584 PE=3 SV=1
F6SYI2	4	4	0.00265264	0.00308199	8.89698	Normal	Osteochondrosis	Uncharacterized protein OS=Equus caballus GN=CRYAB PE=3 SV=1
F7AL87	2	2	0.00264815	0.00308199	16.6946	Normal	Osteochondrosis	Uncharacterized protein OS=Equus caballus GN=USO1 PE=4 SV=1
F6YYG9	2	2	0.00273728	0.00316533	4.86469	Normal	Osteochondrosis	Ribonucleoside-diphosphate reductase OS=Equus caballus GN=RRM1 PE=3 SV=1
F6Q7J3	19	19	0.00275059	0.00317328	11.226	Normal	Osteochondrosis	Uncharacterized protein (Fragment) OS=Equus caballus GN=C7 PE=4 SV=1
F6VCE9	2	2	0.00280696	0.00322325	12.089	Normal	Osteochondrosis	Delta-aminolevulinic acid dehydratase OS=Equus caballus GN=ALAD PE=3 SV=1
F6SMR2;F6XVZ1	7	7	0.00281746	0.00322781	2.83751	Normal	Osteochondrosis	Uncharacterized protein OS=Equus caballus GN=CLTA PE=4 SV=1
F6YJR6	4	4	0.00288575	0.00329077	5.37918	Normal	Osteochondrosis	60S ribosomal protein L18 OS=Equus caballus GN=RPL18 PE=3 SV=1
F6X9U4	2	1	0.00292758	0.00333078	3.04878	Normal	Osteochondrosis	Uncharacterized protein OS=Equus caballus GN=DAG1 PE=4 SV=1
F6YAH4	2	2	0.00301666	0.00340857	2.99661	Normal	Osteochondrosis	Uncharacterized protein OS=Equus caballus GN=ANKFY1 PE=4 SV=1
F7B9P4	7	6	0.00306107	0.00345085	6.88717	Normal	Osteochondrosis	Uncharacterized protein (Fragment) OS=Equus caballus GN=RAB14 PE=3 SV=1
F7BPT4	11	3	0.00307961	0.00345824	3.7976	Normal	Osteochondrosis	Uncharacterized protein OS=Equus caballus GN=EZR PE=4 SV=1
F7DNT0	17	1	0.00311242	0.00348487	18.7075	Normal	Osteochondrosis	Uncharacterized protein OS=Equus caballus GN=TUBA4A PE=3 SV=1
F7CKT4	3	2	0.00315098	0.00351212	30.4157	Normal	Osteochondrosis	Uncharacterized protein OS=Equus caballus GN=LOC100147001 PE=4 SV=1
F6UUN5;F6TXN7	2	2	0.0033329	0.00368164	191.692	Normal	Osteochondrosis	Oxysterol-binding protein OS=Equus caballus GN=OSBPL11 PE=3 SV=1
F6YIN9	3	3	0.00343492	0.00377744	6.39119	Normal	Osteochondrosis	Uncharacterized protein (Fragment) OS=Equus caballus GN=RCSD1 PE=4 SV=1
F6YBT5	13	13	0.00347168	0.00380938	2.21908	Normal	Osteochondrosis	Uncharacterized protein OS=Equus caballus GN=ATP6V1A PE=3 SV=1
F7CTC3	2	2	0.00352613	0.00385201	34.9139	Normal	Osteochondrosis	Uncharacterized protein OS=Equus caballus GN=LPP PE=4 SV=1
F6TK05	11	10	0.00353847	0.00385277	3.18994	Normal	Osteochondrosis	Uncharacterized protein (Fragment) OS=Equus caballus GN=CCT2 PE=3 SV=1
F6R950	4	4	0.00354243	0.00385277	5.7918	Normal	Osteochondrosis	Proliferating cell nuclear antigen OS=Equus caballus GN=PCNA PE=2 SV=1
F7BWL2	5	2	0.00360605	0.00391334	4.78189	Normal	Osteochondrosis	Uncharacterized protein (Fragment) OS=Equus caballus GN=MAP2K1 PE=4 SV=1
F7C883;F6RGJ5	3	3	0.00364902	0.00394265	7.14288	Normal	Osteochondrosis	Uncharacterized protein (Fragment) OS=Equus caballus GN=YBX1 PE=4 SV=1
F6U5M0	2	2	0.00366179	0.00394509	4.95364	Normal	Osteochondrosis	Syndecan OS=Equus caballus GN=SDC2 PE=3 SV=1
F6X0W1	9	9	0.00366726	0.00394509	11.3586	Normal	Osteochondrosis	Phosphoinositide phospholipase C OS=Equus caballus GN=PLCG2 PE=4 SV=1
F6X485;F6YX05;F7BV56	40	36	0.0036892	0.00396006	3.02301	Normal	Osteochondrosis	Uncharacterized protein (Fragment) OS=Equus caballus GN=MYH9 PE=4 SV=1
F7AX54;F6S433;F6QBL3	5	5	0.00373664	0.00397981	3.04497	Normal	Osteochondrosis	Uncharacterized protein OS=Equus caballus GN=MYL6 PE=4 SV=1
F7CQT0	45	45	0.00372709	0.00397981	8.68081	Normal	Osteochondrosis	Uncharacterized protein OS=Equus caballus GN=FASN PE=4 SV=1
F6RS40	2	2	0.00378247	0.0040079	32.7531	Normal	Osteochondrosis	Uncharacterized protein (Fragment) OS=Equus caballus GN=PSMC6 PE=4 SV=1
F6R3A3	2	2	0.00377746	0.0040079	39.1616	Normal	Osteochondrosis	Uncharacterized protein (Fragment) OS=Equus caballus GN=EIF4H PE=4 SV=1
F6TZ46	4	4	0.0038099	0.00402832	2.59898	Normal	Osteochondrosis	Uncharacterized protein OS=Equus caballus GN=SNRPD3 PE=4 SV=1
F6YFQ3	13	5	0.00394777	0.00414529	2.92179	Normal	Osteochondrosis	AP complex subunit beta OS=Equus caballus GN=AP2B1 PE=3 SV=1
F6UFT2;P48770	15	15	0.00395131	0.00414529	5.45211	Normal	Osteochondrosis	Complement component C9 OS=Equus caballus GN=C9 PE=4 SV=1
F7D8L9	10	10	0.00395411	0.00414529	5.83264	Normal	Osteochondrosis	Uncharacterized protein OS=Equus caballus GN=ASS1 PE=3 SV=1
F6TXZ9	2	1	0.00412534	0.00429743	2.97531	Normal	Osteochondrosis	Uncharacterized protein (Fragment) OS=Equus caballus GN=RPS25 PE=4 SV=1
F6YIK2	2	2	0.00412179	0.00429743	54.8534	Normal	Osteochondrosis	60S ribosomal protein L9-like protein OS=Equus caballus GN=RPL9 PE=2 SV=1
F6X9Y1;F6XKD7	7	7	0.00423244	0.00439047	13.5648	Normal	Osteochondrosis	Uncharacterized protein OS=Equus caballus GN=ANKRD44 PE=4 SV=1
F7A860	6	6	0.00425278	0.00440233	4.1787	Normal	Osteochondrosis	Galectin OS=Equus caballus GN=LGALS3 PE=4 SV=1
F6PWV1;F6WFI8	9	2	0.00432844	0.00447127	3.3639	Normal	Osteochondrosis	Histone H2B OS=Equus caballus GN=HIST1H2BN PE=3 SV=1
F7CFS8	5	4	0.00439662	0.00451338	10.4412	Normal	Osteochondrosis	Uncharacterized protein OS=Equus caballus GN=UBA7 PE=3 SV=1
F6T530	3	3	0.00441752	0.00452542	4.86221	Normal	Osteochondrosis	Uncharacterized protein OS=Equus caballus GN=SH3BP1 PE=4 SV=1
F7CR22	8	8	0.00446344	0.004563	4.1693	Normal	Osteochondrosis	Uncharacterized protein (Fragment) OS=Equus caballus GN=ARCN1 PE=4 SV=1
F7BV78	6	5	0.00449297	0.00457424	2.28873	Normal	Osteochondrosis	Uncharacterized protein (Fragment) OS=Equus caballus GN=OSTF1 PE=4 SV=1
Q6EAS5	3	3	0.00460947	0.00465446	3.57723	Normal	Osteochondrosis	1,4-alpha-glucan-branching enzyme OS=Equus caballus GN=GBE1 PE=2 SV=1
F7BR88	3	3	0.00460716	0.00465446	8.58182	Normal	Osteochondrosis	Tyrosine-protein kinase OS=Equus caballus GN=SYK PE=3 SV=1
F6W1S9	2	2	0.00473734	0.0047641	10.3732	Normal	Osteochondrosis	Uncharacterized protein OS=Equus caballus GN=AP2S1 PE=4 SV=1
F7B9X5	4	4	0.0048466	0.00486407	5.44898	Normal	Osteochondrosis	Uncharacterized protein (Fragment) OS=Equus caballus GN=RELA PE=4 SV=1
F7BBH3	4	3	0.00493203	0.00492976	6.69297	Normal	Osteochondrosis	Uncharacterized protein OS=Equus caballus GN=PSMD5 PE=4 SV=1
F6X7U7	4	1	0.0049755	0.00496317	23.289	Normal	Osteochondrosis	40S ribosomal protein S4 OS=Equus caballus GN=LOC100053416 PE=3 SV=1
F6S7B6	2	1	0.00515521	0.00511145	62.5499	Normal	Osteochondrosis	Uncharacterized protein OS=Equus caballus GN=RAB4A PE=3 SV=1
F6TE92	12	12	0.0053416	0.00527508	7.65508	Normal	Osteochondrosis	Glycogen debranching enzyme (Fragment) OS=Equus caballus GN=AGL PE=4 SV=1
F6TTJ8	2	2	0.00540624	0.00532825	5.62849	Normal	Osteochondrosis	Uncharacterized protein OS=Equus caballus GN=GPNMB PE=4 SV=1
F7A9G6	3	3	0.0054823	0.00539246	3.13939	Normal	Osteochondrosis	Uncharacterized protein (Fragment) OS=Equus caballus GN=PHGDH PE=3 SV=1
F6T929	2	2	0.00549376	0.00539298	37.6876	Normal	Osteochondrosis	Sulfurtransferase OS=Equus caballus GN=MPST PE=4 SV=1
F6V1L0;F7BX37	3	3	0.0055144	0.0054025	12.104	Normal	Osteochondrosis	Uncharacterized protein (Fragment) OS=Equus caballus GN=RBBP4 PE=4 SV=1
F6WZB7	6	6	0.00556742	0.00543578	6.44337	Normal	Osteochondrosis	Uncharacterized protein OS=Equus caballus GN=DARS PE=3 SV=1
F6TAH8;F6SQN2	11	11	0.0056115	0.00546511	3.03391	Normal	Osteochondrosis	Uncharacterized protein (Fragment) OS=Equus caballus GN=HHIPL2 PE=4 SV=1
F6Z640	4	2	0.00582457	0.00565032	16.4991	Normal	Osteochondrosis	Uncharacterized protein (Fragment) OS=Equus caballus GN=GFPT2 PE=4 SV=1
F7DBJ7	4	4	0.00623281	0.00599921	2.29879	Normal	Osteochondrosis	Uncharacterized protein (Fragment) OS=Equus caballus GN=RPS7 PE=4 SV=1
F6QJC7	4	4	0.00640882	0.00614466	14.4436	Normal	Osteochondrosis	Uncharacterized protein OS=Equus caballus GN=ILF3 PE=4 SV=1
H9GZZ0	2	2	0.00646636	0.00617585	3.7169	Normal	Osteochondrosis	Uncharacterized protein OS=Equus caballus GN=LSP1 PE=4 SV=1
F6S0P5	7	1	0.00645493	0.00617585	13.5165	Normal	Osteochondrosis	Uncharacterized protein OS=Equus caballus GN=ARF4 PE=3 SV=1
F6Q7C2	3	1	0.00649577	0.00619196	11.9764	Normal	Osteochondrosis	Adenosylhomocysteinase OS=Equus caballus GN=AHCYL1 PE=3 SV=1
F6VVU1	2	2	0.00676883	0.0064151	13.8263	Normal	Osteochondrosis	Uncharacterized protein (Fragment) OS=Equus caballus GN=MOB1A PE=4 SV=1
F7CBN0	7	7	0.00684116	0.00647123	5.38141	Normal	Osteochondrosis	Alcohol dehydrogenase (NADP+)-like protein OS=Equus caballus GN=AKR1A1 PE=2 SV=1
F7A2C5	2	2	0.007047	0.0066405	3.55063	Normal	Osteochondrosis	Uncharacterized protein (Fragment) OS=Equus caballus GN=SETD7 PE=4 SV=1
F7BFF5	7	2	0.00722163	0.00679208	4.46197	Normal	Osteochondrosis	Uncharacterized protein OS=Equus caballus GN=RAB8B PE=3 SV=1
F7C305	2	2	0.00738974	0.00692382	14.1139	Normal	Osteochondrosis	Uncharacterized protein OS=Equus caballus GN=PPP2R5A PE=4 SV=1
A2Q126	16	16	0.00740721	0.00692705	5.16908	Normal	Osteochondrosis	Fibromodulin OS=Equus caballus GN=FMOD PE=2 SV=1
F6VX41	4	3	0.0076014	0.00708182	10.4273	Normal	Osteochondrosis	Uncharacterized protein (Fragment) OS=Equus caballus GN=RPL4 PE=4 SV=1
F7BWE2	2	1	0.00765613	0.00711755	4.79483	Normal	Osteochondrosis	Uncharacterized protein OS=Equus caballus GN=LOC100059927 PE=4 SV=1
F6X8D2	6	6	0.00773777	0.00714641	7.29293	Normal	Osteochondrosis	Caspase-1 (Fragment) OS=Equus caballus GN=CASP1 PE=3 SV=1
F7CVS4	8	3	0.00778405	0.00717081	2.99074	Normal	Osteochondrosis	Uncharacterized protein OS=Equus caballus GN=EHD3 PE=4 SV=1
F7B4L9	5	5	0.00794073	0.00728795	2.42969	Normal	Osteochondrosis	Uncharacterized protein OS=Equus caballus GN=LOC100147454 PE=3 SV=1
F6TDD3	2	1	0.0079737	0.00730463	5.28222	Normal	Osteochondrosis	Uncharacterized protein (Fragment) OS=Equus caballus GN=ECHDC1 PE=3 SV=1
F7C4D4	3	3	0.0082716	0.00751108	2.82726	Normal	Osteochondrosis	Uncharacterized protein OS=Equus caballus GN=GANAB PE=3 SV=1
F6X3K0	9	9	0.00833219	0.00754901	3.54042	Normal	Osteochondrosis	Uncharacterized protein (Fragment) OS=Equus caballus GN=NCL PE=4 SV=1
F7AWX3	6	6	0.00843036	0.00760862	2.08116	Normal	Osteochondrosis	Uncharacterized protein (Fragment) OS=Equus caballus GN=GNB2L1 PE=4 SV=1
F7BN14	3	3	0.00844422	0.00760862	4.58477	Normal	Osteochondrosis	Uncharacterized protein (Fragment) OS=Equus caballus GN=IFI30 PE=4 SV=1
F7E4N9	3	3	0.00842764	0.00760862	55.0884	Normal	Osteochondrosis	Uncharacterized protein OS=Equus caballus GN=CTHRC1 PE=4 SV=1
F6VD51	2	2	0.00859154	0.00772727	47.0336	Normal	Osteochondrosis	Uncharacterized protein OS=Equus caballus GN=NUDT21 PE=4 SV=1
F7DGP4	2	1	0.0086241	0.00774245	23.7745	Normal	Osteochondrosis	Uncharacterized protein (Fragment) OS=Equus caballus GN=HMHA1 PE=4 SV=1
F6UXK2	4	4	0.008642	0.00774374	8.88069	Normal	Osteochondrosis	Uncharacterized protein OS=Equus caballus GN=VARS PE=3 SV=1
F6W8C3	3	1	0.00876617	0.00781551	49.1153	Normal	Osteochondrosis	Uncharacterized protein OS=Equus caballus GN=HIST1H1A PE=3 SV=1
F6TQ92;F6Z154	12	9	0.00885364	0.00787692	3.15599	Normal	Osteochondrosis	Polyadenylate-binding protein (Fragment) OS=Equus caballus GN=PABPC1 PE=3 SV=1
F6S3F4	8	8	0.00887657	0.00788068	3.92458	Normal	Osteochondrosis	Uncharacterized protein OS=Equus caballus GN=CPNE1 PE=4 SV=1
F7CXI1	3	3	0.00888979	0.00788068	6.62038	Normal	Osteochondrosis	Uncharacterized protein OS=Equus caballus GN=DDX6 PE=3 SV=1
F6Z688	2	2	0.00904687	0.00800555	2.83019	Normal	Osteochondrosis	Proteasome subunit alpha type OS=Equus caballus GN=PSMA4 PE=3 SV=1
F6QF58	4	4	0.00906897	0.00801076	3.13438	Normal	Osteochondrosis	60S ribosomal protein L6 (Fragment) OS=Equus caballus GN=RPL6 PE=3 SV=1
F7DK89;F7D7D5	2	2	0.00917218	0.00807304	5.4934	Normal	Osteochondrosis	Uncharacterized protein (Fragment) OS=Equus caballus GN=TPT1 PE=4 SV=1
F6U0H9	5	5	0.00920292	0.00808568	7.21113	Normal	Osteochondrosis	Aconitate hydratase OS=Equus caballus GN=ACO1 PE=3 SV=1
F6WHX9	2	2	0.0092341	0.00809866	22.4083	Normal	Osteochondrosis	Uncharacterized protein OS=Equus caballus GN=PTGES3L-AARSD1 PE=4 SV=1
F6TMT6	3	3	0.00927851	0.00812319	5.98427	Normal	Osteochondrosis	Eukaryotic translation initiation factor 3 subunit L OS=Equus caballus GN=EIF3L PE=3 SV=1
F7AQJ9;F7BID9;F7AQH1	4	4	0.00942472	0.00817992	2.96101	Normal	Osteochondrosis	Uncharacterized protein OS=Equus caballus GN=EPB41L2 PE=4 SV=1
F6UGK7	4	4	0.00938624	0.00817992	3.61597	Normal	Osteochondrosis	Pyrroline-5-carboxylate reductase (Fragment) OS=Equus caballus GN=PYCRL PE=3 SV=1
F6T5Q6	4	4	0.00936241	0.00817992	4.40192	Normal	Osteochondrosis	Uncharacterized protein OS=Equus caballus GN=STRAP PE=4 SV=1
F6TZS9	5	5	0.00955166	0.00824537	2.82828	Normal	Osteochondrosis	Triosephosphate isomerase OS=Equus caballus GN=TPI1 PE=3 SV=1
F6ZY40	6	6	0.0095259	0.00824537	5.89055	Normal	Osteochondrosis	Uncharacterized protein OS=Equus caballus GN=LMNA PE=3 SV=1
F6Y2H3	2	2	0.0095379	0.00824537	11.6497	Normal	Osteochondrosis	Uncharacterized protein (Fragment) OS=Equus caballus GN=PEPD PE=3 SV=1
F6PY00	3	3	0.00968428	0.00831624	6.86452	Normal	Osteochondrosis	Uncharacterized protein OS=Equus caballus GN=ARHGAP1 PE=4 SV=1
F6WTF1	3	3	0.00993791	0.00850446	25.1675	Normal	Osteochondrosis	Uncharacterized protein OS=Equus caballus GN=CAMKK1 PE=4 SV=1
F6VTS1	7	7	0.010252	0.00872782	2.4975	Normal	Osteochondrosis	Uncharacterized protein OS=Equus caballus GN=PLA1A PE=3 SV=1
F6UXX6	4	4	0.0102844	0.00874042	8.91708	Normal	Osteochondrosis	Uncharacterized protein (Fragment) OS=Equus caballus GN=ANK1 PE=4 SV=1
F6RIG2;F6T8Q6	2	2	0.0105514	0.00893655	56.2504	Normal	Osteochondrosis	Uncharacterized protein OS=Equus caballus GN=ARL8B PE=3 SV=1
F7C0M6;F6WM48	6	3	0.010618	0.00897756	4.0631	Normal	Osteochondrosis	Mitogen-activated protein kinase (Fragment) OS=Equus caballus GN=MAPK3 PE=3 SV=1
F6SHH7	2	2	0.0110709	0.00928097	5.60974	Normal	Osteochondrosis	Uncharacterized protein OS=Equus caballus GN=SEPT2 PE=3 SV=1
F7B5P1	9	9	0.0113587	0.00949009	2.84286	Normal	Osteochondrosis	Uncharacterized protein OS=Equus caballus GN=CNDP2 PE=4 SV=1
F7CE87	2	2	0.011397	0.00950596	13.4113	Normal	Osteochondrosis	Uncharacterized protein OS=Equus caballus GN=HNRNPUL2 PE=4 SV=1
F7CAJ8	8	8	0.0116731	0.00970348	9.69021	Normal	Osteochondrosis	Uncharacterized protein (Fragment) OS=Equus caballus GN=LIPE PE=4 SV=1
F6ZI51	7	7	0.0117251	0.00973035	3.3373	Normal	Osteochondrosis	Annexin OS=Equus caballus GN=ANXA2 PE=2 SV=1
F6WC66;F6T431	7	3	0.011799	0.00977521	6.35208	Normal	Osteochondrosis	Uncharacterized protein OS=Equus caballus GN=DPYSL3 PE=4 SV=1
F6Q6X3	19	19	0.011893	0.0098366	2.35683	Normal	Osteochondrosis	Coronin OS=Equus caballus GN=CORO1A PE=3 SV=1
F6VSD4	6	6	0.0119528	0.0098695	2.1148	Normal	Osteochondrosis	Uncharacterized protein (Fragment) OS=Equus caballus GN=XPNPEP1 PE=3 SV=1
F6TEI8	3	3	0.0120113	0.00990124	3.21919	Normal	Osteochondrosis	Profilin OS=Equus caballus GN=LOC100060955 PE=3 SV=1
F6V3D5	16	16	0.0121512	0.00999992	2.62677	Normal	Osteochondrosis	T-complex protein 1 subunit gamma OS=Equus caballus GN=CCT3 PE=3 SV=1
F7CQM8;F6WA17	10	10	0.0124709	0.010195	5.66933	Normal	Osteochondrosis	Protein kinase C OS=Equus caballus GN=PRKCD PE=3 SV=1
F6WVS9	2	1	0.0127984	0.010411	2.83019	Normal	Osteochondrosis	Uncharacterized protein OS=Equus caballus GN=PPM1B PE=3 SV=1
F7D1R1;P00559;Q8MIF7	15	15	0.0128592	0.0104141	3.06554	Normal	Osteochondrosis	Phosphoglycerate kinase (Fragment) OS=Equus caballus GN=PGK1 PE=3 SV=1
F6Z563	2	2	0.0128449	0.0104141	5.52573	Normal	Osteochondrosis	Uncharacterized protein (Fragment) OS=Equus caballus GN=S100P PE=4 SV=1
F6SEJ7;F6QPD5	2	2	0.0130974	0.0105846	2.93427	Normal	Osteochondrosis	Serine/threonine-protein phosphatase (Fragment) OS=Equus caballus GN=PPP3CA PE=3 SV=1
F7BTW7;F7E454;F7CJG3	123	51	0.0134564	0.0108414	2.36027	Normal	Osteochondrosis	Uncharacterized protein OS=Equus caballus GN=LOC100060539 PE=4 SV=1
F7CC77	6	5	0.0137285	0.0110396	3.7771	Normal	Osteochondrosis	Uncharacterized protein OS=Equus caballus GN=NAP1L1 PE=3 SV=1
F7AIG1	3	3	0.01375	0.0110396	10.8666	Normal	Osteochondrosis	Uncharacterized protein OS=Equus caballus GN=NARS PE=3 SV=1
F7CBN7	6	6	0.0147418	0.0117785	4.58539	Normal	Osteochondrosis	Uncharacterized protein (Fragment) OS=Equus caballus GN=MAP1S PE=4 SV=1
F6VJ01	2	1	0.0154252	0.012206	16.9268	Normal	Osteochondrosis	Uncharacterized protein OS=Equus caballus GN=LOC100052533 PE=4 SV=1
F7C8T5;F6ZZG3	4	4	0.0154123	0.012206	39.4947	Normal	Osteochondrosis	Uncharacterized protein (Fragment) OS=Equus caballus GN=GGA2 PE=4 SV=1
F6SUZ2	3	3	0.0156653	0.0123637	16.7446	Normal	Osteochondrosis	Uncharacterized protein OS=Equus caballus GN=GALE PE=3 SV=1
F7AX81	13	13	0.0161135	0.0126493	3.61773	Normal	Osteochondrosis	T-complex protein 1 subunit alpha (Fragment) OS=Equus caballus GN=TCP1 PE=3 SV=1
Q6W8P9;F6REU5;F6QYV5;F6U2T8;F6QZ61	5	5	0.0171756	0.0133978	5.22785	Normal	Osteochondrosis	Aldo-keto reductase family 1 member C23-like protein OS=Equus caballus GN=PGFS PE=1 SV=1
F6WPB4	7	6	0.017234	0.0134222	3.09799	Normal	Osteochondrosis	Uncharacterized protein OS=Equus caballus GN=PARK7 PE=4 SV=1
F7B435;F6ZUY5;F6UV90	4	1	0.0174277	0.0135517	2.36397	Normal	Osteochondrosis	Uncharacterized protein OS=Equus caballus GN=GNAI3 PE=4 SV=1
F7B9G0	5	5	0.0176054	0.0136683	2.01781	Normal	Osteochondrosis	Uncharacterized protein (Fragment) OS=Equus caballus GN=PDCD6IP PE=4 SV=1
F6VEA3	2	2	0.0177139	0.013731	4.30217	Normal	Osteochondrosis	Proteasome subunit alpha type OS=Equus caballus GN=PSMA5 PE=3 SV=1
F7CMY7	2	2	0.0181922	0.0140357	9.50983	Normal	Osteochondrosis	Uncharacterized protein OS=Equus caballus GN=OXSR1 PE=4 SV=1
F6QDH0	2	2	0.0183547	0.0140949	15.5612	Normal	Osteochondrosis	Ribosomal protein L19 (Fragment) OS=Equus caballus GN=LOC100064633 PE=3 SV=1
F6QME0;F7AZD1	6	1	0.0186357	0.0142443	Infinity	Normal	Osteochondrosis	Uncharacterized protein (Fragment) OS=Equus caballus PE=4 SV=1
F6Y2D5	3	3	0.0199668	0.0151912	4.60226	Normal	Osteochondrosis	Uncharacterized protein (Fragment) OS=Equus caballus GN=RNPEP PE=4 SV=1
F6WCY9	15	15	0.0200716	0.0152474	2.55491	Normal	Osteochondrosis	Uncharacterized protein OS=Equus caballus GN=RNH1 PE=4 SV=1
F6R500	2	2	0.0203503	0.0154192	Infinity	Normal	Osteochondrosis	Uncharacterized protein OS=Equus caballus GN=APAF1 PE=4 SV=1
F7BTK9	3	3	0.0205338	0.0155201	7.72013	Normal	Osteochondrosis	Uncharacterized protein OS=Equus caballus GN=FAM129A PE=4 SV=1
F6WJB5	2	2	0.0210844	0.0158276	6.0151	Normal	Osteochondrosis	Uncharacterized protein (Fragment) OS=Equus caballus GN=PSMC1 PE=3 SV=1
F7CTR2	4	4	0.0212245	0.0158789	3.78461	Normal	Osteochondrosis	Uncharacterized protein (Fragment) OS=Equus caballus GN=NAPRT PE=4 SV=1
F6Z122	2	2	0.0215888	0.0161026	5.97329	Normal	Osteochondrosis	Uncharacterized protein (Fragment) OS=Equus caballus GN=DNM1L PE=3 SV=1
F7C113	7	2	0.021708	0.0161671	9.33555	Normal	Osteochondrosis	Uncharacterized protein (Fragment) OS=Equus caballus GN=HNRNPH1 PE=4 SV=1
F6ZJE4;F6YLP8	8	2	0.0223556	0.0165001	3.36293	Normal	Osteochondrosis	Uncharacterized protein OS=Equus caballus GN=RAB8A PE=3 SV=1
F6XRL6	3	3	0.0223909	0.0165015	24.2201	Normal	Osteochondrosis	Uncharacterized protein (Fragment) OS=Equus caballus GN=DNAJA2 PE=3 SV=1
F6X8P4	2	2	0.0225643	0.0165799	3.82523	Normal	Osteochondrosis	Eukaryotic translation initiation factor 3 subunit H OS=Equus caballus GN=EIF3H PE=2 SV=1
F7BBI4	3	3	0.0231735	0.0169267	4.84434	Normal	Osteochondrosis	Uncharacterized protein OS=Equus caballus GN=GORASP2 PE=4 SV=1
F6Q4L3;F6ZKZ4	5	5	0.024111	0.0175595	4.44695	Normal	Osteochondrosis	Uncharacterized protein (Fragment) OS=Equus caballus GN=DDX17 PE=3 SV=1
F6Z3G9;A2PYL6;F6ZCD6	27	27	0.0244303	0.0177137	3.34299	Normal	Osteochondrosis	Hexokinase OS=Equus caballus GN=HK3 PE=3 SV=1
F6RKT2	6	6	0.0245231	0.0177549	2.68093	Normal	Osteochondrosis	Uncharacterized protein OS=Equus caballus GN=ARPC1B PE=4 SV=1
F6TLN5	16	16	0.0254504	0.0183188	10.5045	Normal	Osteochondrosis	Glycerol-3-phosphate dehydrogenase [NAD(+)] OS=Equus caballus GN=GPD1 PE=3 SV=1
F7BYE2	2	1	0.0255797	0.0183581	4.30592	Normal	Osteochondrosis	Uncharacterized protein (Fragment) OS=Equus caballus GN=KPNA4 PE=4 SV=1
F7ASK6	2	2	0.025854	0.0185015	31.1369	Normal	Osteochondrosis	Uncharacterized protein OS=Equus caballus GN=ITGAM PE=3 SV=1
F7CTU2	2	1	0.026113	0.0186597	3.01756	Normal	Osteochondrosis	Glutathione peroxidase OS=Equus caballus GN=GPX1 PE=3 SV=1
F6UV62	4	4	0.0262373	0.0187215	13.8229	Normal	Osteochondrosis	Uncharacterized protein OS=Equus caballus GN=MNDA PE=4 SV=1
F7BLZ7	2	2	0.0270335	0.0192064	10.2767	Normal	Osteochondrosis	Uncharacterized protein (Fragment) OS=Equus caballus GN=PIN1 PE=4 SV=1
F6R9H6	3	3	0.0272002	0.019297	11.3711	Normal	Osteochondrosis	Uncharacterized protein (Fragment) OS=Equus caballus GN=DOCK2 PE=4 SV=1
F6RX11	3	3	0.0287751	0.0203267	2.00154	Normal	Osteochondrosis	Uncharacterized protein OS=Equus caballus GN=RPS20 PE=3 SV=1
F6ZB53	2	2	0.029267	0.0205565	4.52377	Normal	Osteochondrosis	Uncharacterized protein OS=Equus caballus GN=APEX1 PE=4 SV=1
F7D587	5	2	0.0292612	0.0205565	9.45564	Normal	Osteochondrosis	Uncharacterized protein (Fragment) OS=Equus caballus GN=TNPO2 PE=4 SV=1
F6Q369	2	1	0.0296783	0.0207848	3.38359	Normal	Osteochondrosis	Proteasome subunit alpha type OS=Equus caballus GN=PSMA8 PE=3 SV=1
F7C0D2	20	20	0.030041	0.0209216	3.05816	Normal	Osteochondrosis	Uncharacterized protein OS=Equus caballus GN=LBP PE=4 SV=1
F6U2A1	3	3	0.0307254	0.0213671	3.46182	Normal	Osteochondrosis	Uncharacterized protein OS=Equus caballus GN=API5 PE=4 SV=1
F7CS30	2	2	0.0316496	0.021949	2.74345	Normal	Osteochondrosis	Uncharacterized protein OS=Equus caballus GN=PTRF PE=4 SV=1
F6PQ62	2	2	0.0318509	0.0220268	20.9753	Normal	Osteochondrosis	Uncharacterized protein (Fragment) OS=Equus caballus GN=CMPK2 PE=4 SV=1
F6SA09	7	7	0.0321309	0.0221894	4.70781	Normal	Osteochondrosis	Uncharacterized protein (Fragment) OS=Equus caballus GN=UBA6 PE=4 SV=1
F6UZI2;F6ZDW1	32	32	0.0323514	0.0222793	2.18877	Normal	Osteochondrosis	Uncharacterized protein (Fragment) OS=Equus caballus GN=F13A1 PE=4 SV=1
F6PV98;F6VV56;F7CNT1	3	3	0.0338246	0.0231968	49.7925	Normal	Osteochondrosis	Uncharacterized protein OS=Equus caballus GN=EIF5B PE=4 SV=1
F7DE75	5	5	0.0339565	0.0232484	2.79182	Normal	Osteochondrosis	Uncharacterized protein OS=Equus caballus GN=NAPA PE=4 SV=1
F7DYL0;F6Q347	5	5	0.0349918	0.0237662	11.4683	Normal	Osteochondrosis	Uncharacterized protein (Fragment) OS=Equus caballus GN=ELMO1 PE=4 SV=1
F6U401	2	2	0.0371428	0.0250891	176.77	Normal	Osteochondrosis	Uncharacterized protein (Fragment) OS=Equus caballus GN=UBE2Z PE=4 SV=1
F6X0P8;F6WDQ1	5	5	0.0382339	0.0256856	4.51296	Normal	Osteochondrosis	Kinesin-like protein (Fragment) OS=Equus caballus GN=KIF5B PE=3 SV=1
F6RDD3;F6VE37;F6RF57	16	16	0.0383317	0.0257163	16.661	Normal	Osteochondrosis	Hemoglobin subunit beta OS=Equus caballus GN=HBB PE=3 SV=1
F6Q737	2	2	0.0384761	0.0257781	4.32655	Normal	Osteochondrosis	Uncharacterized protein OS=Equus caballus GN=C12orf57 PE=4 SV=1
F7B570	2	2	0.0396305	0.0264797	4.71082	Normal	Osteochondrosis	Actin-related protein 2/3 complex subunit 5 OS=Equus caballus GN=ARPC5 PE=3 SV=1
F7CWF2	2	2	0.0405314	0.0270085	2.39168	Normal	Osteochondrosis	Uncharacterized protein OS=Equus caballus GN=GSDMD PE=4 SV=1
F6WNZ3	4	4	0.0409092	0.0271503	2.87462	Normal	Osteochondrosis	Uncharacterized protein (Fragment) OS=Equus caballus GN=DDX1 PE=4 SV=1
F6ZVN2	18	18	0.0416002	0.0274981	2.83052	Normal	Osteochondrosis	Uncharacterized protein (Fragment) OS=Equus caballus GN=NUCB1 PE=4 SV=1
F6PMR8	6	3	0.0430078	0.0283526	4.43352	Normal	Osteochondrosis	Mitogen-activated protein kinase (Fragment) OS=Equus caballus GN=MAPK1 PE=4 SV=1
F7A9B0	2	2	0.0433779	0.0285568	3.89598	Normal	Osteochondrosis	Uncharacterized protein OS=Equus caballus GN=SEC24D PE=4 SV=1
F6QR51	2	2	0.0438025	0.0286943	3.03464	Normal	Osteochondrosis	Uncharacterized protein OS=Equus caballus GN=SUB1 PE=4 SV=1
F6USC4	3	3	0.0453609	0.0293937	4.36266	Normal	Osteochondrosis	Uncharacterized protein (Fragment) OS=Equus caballus GN=VPS26B PE=4 SV=1
F7DYV8	2	2	0.045555	0.0294422	8.9423	Normal	Osteochondrosis	Uncharacterized protein OS=Equus caballus GN=MICAL1 PE=4 SV=1
F6ZSS7	2	2	0.0457258	0.0294761	4.24093	Normal	Osteochondrosis	Uncharacterized protein OS=Equus caballus GN=NUDT2 PE=3 SV=1
F7BB45	3	3	0.0457268	0.0294761	6.72039	Normal	Osteochondrosis	Uncharacterized protein OS=Equus caballus GN=HDLBP PE=4 SV=1
F6QUY7	3	3	0.0461839	0.0297319	3.88878	Normal	Osteochondrosis	Uncharacterized protein (Fragment) OS=Equus caballus GN=NUCKS1 PE=4 SV=1
F6XLG0;F7DY67	7	2	0.0465807	0.0299483	5.58748	Normal	Osteochondrosis	Purine nucleoside phosphorylase OS=Equus caballus GN=LOC100058767 PE=3 SV=1
F6YB45	4	3	0.0479004	0.0307567	3.21541	Normal	Osteochondrosis	Uncharacterized protein (Fragment) OS=Equus caballus GN=PAPSS1 PE=3 SV=1
F7CPV2	6	5	0.0481174	0.0308559	3.58392	Normal	Osteochondrosis	Chloride intracellular channel protein OS=Equus caballus GN=CLIC5 PE=3 SV=1
F6V2H7	4	4	0.0485516	0.0310537	8.86908	Normal	Osteochondrosis	Uncharacterized protein OS=Equus caballus GN=PDCD4 PE=4 SV=1
F6Z587	2	1	0.048892	0.0311642	4.50831	Normal	Osteochondrosis	Uncharacterized protein OS=Equus caballus GN=HSPD1 PE=3 SV=1
F7DTV1	24	22	2.22783e-06	7.13818e-05	4.39773	Osteochondrosis	Normal	Uncharacterized protein OS=Equus caballus GN=PON1 PE=4 SV=1
F6R7J2	21	17	9.00242e-07	7.13818e-05	6.59094	Osteochondrosis	Normal	Uncharacterized protein (Fragment) OS=Equus caballus GN=IDH1 PE=3 SV=1
F7BR80	7	5	4.57884e-06	8.07086e-05	8.68191	Osteochondrosis	Normal	Uncharacterized protein (Fragment) OS=Equus caballus GN=PON3 PE=4 SV=1
F6PQ46	65	63	9.68197e-06	0.0001035	6.5248	Osteochondrosis	Normal	Uncharacterized protein OS=Equus caballus GN=CP PE=4 SV=1
F6V3X9	2	2	1.346e-05	0.000111223	4.94745	Osteochondrosis	Normal	Alpha-mannosidase (Fragment) OS=Equus caballus GN=MAN2B1 PE=3 SV=1
F6YE92;F6TSF0	11	11	7.74637e-05	0.000303567	10.1809	Osteochondrosis	Normal	Uncharacterized protein (Fragment) OS=Equus caballus GN=CDH11 PE=4 SV=1
F7BUV8	13	13	9.61147e-05	0.000354171	2.59384	Osteochondrosis	Normal	Uncharacterized protein OS=Equus caballus GN=C1QB PE=4 SV=1
Q2V905	20	20	9.84082e-05	0.000359936	4.56859	Osteochondrosis	Normal	Transferrin receptor protein 1 OS=Equus caballus GN=TFRC PE=2 SV=1
F6Z352	27	27	0.00011294	0.000400452	10.0635	Osteochondrosis	Normal	Uncharacterized protein (Fragment) OS=Equus caballus GN=PROS1 PE=4 SV=1
F7ALY5	4	4	0.00015432	0.000485346	2.73719	Osteochondrosis	Normal	Uncharacterized protein OS=Equus caballus GN=IGFBP-5 PE=4 SV=1
F6TIN6	9	9	0.00015989	0.000487343	2.66188	Osteochondrosis	Normal	Uncharacterized protein OS=Equus caballus GN=C1QA PE=4 SV=1
F6VED1	10	9	0.000197404	0.000535564	6.07032	Osteochondrosis	Normal	Uncharacterized protein OS=Equus caballus GN=TSG-6 PE=4 SV=1
F7B7A1	5	5	0.000222128	0.000584485	2.98071	Osteochondrosis	Normal	Uncharacterized protein (Fragment) OS=Equus caballus GN=IGFBP4 PE=4 SV=1
F7DGR1	20	20	0.00025115	0.000629465	2.14367	Osteochondrosis	Normal	Uncharacterized protein OS=Equus caballus GN=F12 PE=3 SV=1
F7AWA5	7	7	0.000286796	0.000677569	2.79396	Osteochondrosis	Normal	Uncharacterized protein (Fragment) OS=Equus caballus GN=CDH5 PE=4 SV=1
F6Z5L1;F7A1L2	35	35	0.00029973	0.000698107	2.93179	Osteochondrosis	Normal	Uncharacterized protein OS=Equus caballus GN=C1R PE=3 SV=1
F7BAY6;P35747	74	74	0.000327529	0.000731787	2.23228	Osteochondrosis	Normal	Serum albumin OS=Equus caballus GN=ALB PE=4 SV=1
F6T962	18	18	0.000350454	0.000772522	3.97105	Osteochondrosis	Normal	Uncharacterized protein OS=Equus caballus GN=EFEMP2 PE=4 SV=1
F7AYK2;F7DFV1	26	26	0.000364281	0.000791509	18.5155	Osteochondrosis	Normal	Uncharacterized protein (Fragment) OS=Equus caballus GN=MMP2 PE=4 SV=1
F7AJP3	12	10	0.000479145	0.000941835	2.49729	Osteochondrosis	Normal	Uncharacterized protein (Fragment) OS=Equus caballus GN=CHI3L1 PE=3 SV=1
F6W6E8;F6W6Y4;F6Z0F8	21	21	0.000495738	0.00095974	2.0303	Osteochondrosis	Normal	Uncharacterized protein OS=Equus caballus GN=LTBP1 PE=4 SV=1
F6R8T8	5	5	0.000497584	0.00095974	6.32854	Osteochondrosis	Normal	Aminoacylase-1 OS=Equus caballus GN=ACY1 PE=3 SV=1
F7B187	8	8	0.000546965	0.00104083	12.843	Osteochondrosis	Normal	Uncharacterized protein (Fragment) OS=Equus caballus GN=COLEC12 PE=4 SV=1
F7DIX7	3	3	0.000568531	0.00105934	10.7108	Osteochondrosis	Normal	Uncharacterized protein OS=Equus caballus GN=SPP2 PE=4 SV=1
F6X200;F6W187	10	10	0.000612869	0.00110383	5.90127	Osteochondrosis	Normal	Uncharacterized protein OS=Equus caballus GN=CDH6 PE=4 SV=1
F7AW05	11	11	0.000711493	0.00121752	12.9088	Osteochondrosis	Normal	Uncharacterized protein OS=Equus caballus GN=CLEC3B PE=4 SV=1
F7E208	10	9	0.000780425	0.00130567	2.78929	Osteochondrosis	Normal	Uncharacterized protein OS=Equus caballus PE=4 SV=1
F7A737	2	2	0.000780273	0.00130567	8.78353	Osteochondrosis	Normal	Uncharacterized protein (Fragment) OS=Equus caballus PE=4 SV=1
F7DBT2	8	8	0.00085871	0.0013963	2.42807	Osteochondrosis	Normal	Uncharacterized protein OS=Equus caballus GN=C1QC PE=4 SV=1
F6PVG3	25	25	0.000939504	0.00147477	2.65618	Osteochondrosis	Normal	Uncharacterized protein OS=Equus caballus GN=EFEMP1 PE=4 SV=1
F6WZX4	7	7	0.00103519	0.001589	3.20259	Osteochondrosis	Normal	Uncharacterized protein (Fragment) OS=Equus caballus GN=NOTCH3 PE=4 SV=1
F7C5F1	3	3	0.00105355	0.00160217	2.59712	Osteochondrosis	Normal	Uncharacterized protein OS=Equus caballus GN=RARRES2 PE=4 SV=1
F7BKE1	25	24	0.0011583	0.00172791	2.13676	Osteochondrosis	Normal	Uncharacterized protein OS=Equus caballus GN=SERPINF1 PE=3 SV=1
F7DY34	11	9	0.00162257	0.00221073	2.64715	Osteochondrosis	Normal	Uncharacterized protein OS=Equus caballus GN=VCAN PE=4 SV=1
F7C450	12	11	0.00177442	0.00234895	2.93343	Osteochondrosis	Normal	Uncharacterized protein OS=Equus caballus GN=AHSG PE=4 SV=1
F7BEE7;O77717	7	7	0.00180095	0.00235878	12.6026	Osteochondrosis	Normal	Metalloproteinase inhibitor 2 (Fragment) OS=Equus caballus GN=TIMP2 PE=4 SV=1
F6WZA8	9	9	0.00187121	0.00243145	2.45234	Osteochondrosis	Normal	Uncharacterized protein (Fragment) OS=Equus caballus GN=CPN1 PE=4 SV=1
F6YAM5	8	8	0.00220603	0.0027402	2.37357	Osteochondrosis	Normal	Uncharacterized protein (Fragment) OS=Equus caballus GN=MASP2 PE=3 SV=1
F6Y5I8	18	17	0.00220871	0.0027402	2.5145	Osteochondrosis	Normal	Uncharacterized protein OS=Equus caballus GN=FBLN2 PE=4 SV=1
F7BQD6	43	39	0.00220593	0.0027402	3.56517	Osteochondrosis	Normal	Uncharacterized protein OS=Equus caballus GN=C1S PE=3 SV=1
F6UL72	2	2	0.00225328	0.00278644	4.76246	Osteochondrosis	Normal	Uncharacterized protein OS=Equus caballus GN=NOTCH2 PE=4 SV=1
F6RPL1	9	8	0.00298341	0.0033865	2.01609	Osteochondrosis	Normal	Uncharacterized protein OS=Equus caballus GN=MASP1 PE=3 SV=1
F6Q4N3	27	26	0.00371977	0.00397981	6.22936	Osteochondrosis	Normal	Uncharacterized protein (Fragment) OS=Equus caballus GN=NELL2 PE=4 SV=1
F6REX3	47	44	0.0039714	0.0041546	3.0737	Osteochondrosis	Normal	Uncharacterized protein OS=Equus caballus GN=LOC100061763 PE=4 SV=1
F6RFT9	19	19	0.00455452	0.00462627	4.32659	Osteochondrosis	Normal	Uncharacterized protein OS=Equus caballus GN=F9 PE=3 SV=1
F6ZI35	17	16	0.00464025	0.00467598	2.28292	Osteochondrosis	Normal	Uncharacterized protein (Fragment) OS=Equus caballus GN=HRG PE=4 SV=1
F7DZE7	5	5	0.00524153	0.00518662	5.57928	Osteochondrosis	Normal	Uncharacterized protein OS=Equus caballus GN=ADIPOQ PE=4 SV=1
F6Q8R0	2	2	0.0066927	0.00636739	3.87021	Osteochondrosis	Normal	Uncharacterized protein OS=Equus caballus GN=OIT3 PE=4 SV=1
F6TDH5	23	22	0.00774309	0.00714641	5.0669	Osteochondrosis	Normal	Uncharacterized protein (Fragment) OS=Equus caballus GN=F10 PE=3 SV=1
F7CS60	146	1	0.0087688	0.00781551	3.16929	Osteochondrosis	Normal	Fibronectin OS=Equus caballus GN=FN1 PE=4 SV=1
F7E481;F6TMI0	2	2	0.0123715	0.0101306	7.5366	Osteochondrosis	Normal	Uncharacterized protein OS=Equus caballus PE=4 SV=1
F7DGX8	8	8	0.0138251	0.0110819	3.32786	Osteochondrosis	Normal	Uncharacterized protein OS=Equus caballus GN=CRTAC1 PE=4 SV=1
F7BTD8	35	33	0.0156745	0.0123637	2.51102	Osteochondrosis	Normal	Uncharacterized protein OS=Equus caballus GN=FBN1 PE=4 SV=1
F6Q6A8	3	3	0.0160603	0.0126276	9.33463	Osteochondrosis	Normal	Uncharacterized protein OS=Equus caballus GN=RCN3 PE=4 SV=1
F6RBT1	3	1	0.0165789	0.012994	1225.41	Osteochondrosis	Normal	Uncharacterized protein (Fragment) OS=Equus caballus GN=EPX PE=4 SV=1
F7ABW7	13	12	0.0183298	0.0140949	4.49047	Osteochondrosis	Normal	Uncharacterized protein OS=Equus caballus GN=F7 PE=3 SV=1
H9GZS7	3	3	0.0205951	0.0155201	2.67	Osteochondrosis	Normal	Uncharacterized protein (Fragment) OS=Equus caballus GN=LFNG PE=4 SV=1
F6U3D3	49	44	0.0206191	0.0155201	2.78097	Osteochondrosis	Normal	Uncharacterized protein OS=Equus caballus GN=COMP PE=4 SV=1
H9GZV2	3	2	0.022181	0.016431	6.45778	Osteochondrosis	Normal	Uncharacterized protein (Fragment) OS=Equus caballus GN=PRTN3 PE=3 SV=1
F6SR87	14	13	0.0230131	0.0168344	3.04253	Osteochondrosis	Normal	Uncharacterized protein (Fragment) OS=Equus caballus GN=PROZ PE=3 SV=1
B8K2M6	11	11	0.0237097	0.0172928	4.15307	Osteochondrosis	Normal	SPARC OS=Equus caballus GN=SPARC PE=2 SV=1
F6VYL1	6	6	0.0242406	0.0176279	2.33268	Osteochondrosis	Normal	Uncharacterized protein OS=Equus caballus GN=NID2 PE=4 SV=1
H9GZM1	2	2	0.0248147	0.0179135	2.30825	Osteochondrosis	Normal	Uncharacterized protein OS=Equus caballus GN=GAS6 PE=4 SV=1
F7CI62	5	5	0.0256165	0.0183581	5.37399	Osteochondrosis	Normal	Uncharacterized protein OS=Equus caballus GN=MBL2 PE=4 SV=1
F6X667;Q28380	16	15	0.0402394	0.0268502	2.36584	Osteochondrosis	Normal	Uncharacterized protein OS=Equus caballus PE=3 SV=1
F6R013	3	2	0.0414768	0.0274901	2.35458	Osteochondrosis	Normal	Matrix Gla protein OS=Equus caballus GN=MGP PE=3 SV=1
F6Z7T9	25	25	0.0494616	0.0314322	5.81489	Osteochondrosis	Normal	Uncharacterized protein OS=Equus caballus GN=ENPP2 PE=4 SV=1

## Sheet: Healthy vs sepsis
Accession	Peptide count	Unique peptides	Anova (p)	q Value	Max fold change	Highest mean condition	Lowest mean condition	Description
F7BKP2	3	2	2.01206e-12	1.17117e-09	Infinity	Normal	Sepsis	Uncharacterized protein OS=Equus caballus GN=CAMK1D PE=4 SV=1
F7DEB1	12	12	5.26696e-09	1.02192e-06	13.4528	Normal	Sepsis	Uncharacterized protein OS=Equus caballus GN=IGFBP6 PE=4 SV=1
F6PMY4;F6QZF2	54	52	4.0149e-08	5.84243e-06	5.12522	Normal	Sepsis	Uncharacterized protein OS=Equus caballus GN=LRP1 PE=4 SV=1
F6WCB7	6	6	1.7093e-07	1.44001e-05	7.2034	Normal	Sepsis	Uncharacterized protein OS=Equus caballus GN=CYTL1 PE=4 SV=1
F6SSR0	22	22	3.36193e-07	2.44612e-05	10.7357	Normal	Sepsis	Uncharacterized protein OS=Equus caballus GN=ITGBL1 PE=4 SV=1
F6R6T7	11	11	8.70594e-07	4.60683e-05	4.00962	Normal	Sepsis	Uncharacterized protein (Fragment) OS=Equus caballus GN=SNED1 PE=4 SV=1
F7DYV0	7	7	1.30104e-06	5.71261e-05	7.30266	Normal	Sepsis	Galectin OS=Equus caballus GN=LGALS1 PE=4 SV=1
F6UF75	7	7	1.20351e-06	5.71261e-05	13.7331	Normal	Sepsis	Protein S100 OS=Equus caballus GN=S100A4 PE=3 SV=1
F7B320	22	16	3.20714e-06	0.000103711	7.52474	Normal	Sepsis	Uncharacterized protein OS=Equus caballus GN=DPYSL2 PE=4 SV=1
F6SKT2	17	17	3.58563e-06	0.000109848	6.83348	Normal	Sepsis	Uncharacterized protein OS=Equus caballus GN=LUM PE=4 SV=1
F6ULJ8	2	2	4.23482e-06	0.00011738	5.99234	Normal	Sepsis	Uncharacterized protein OS=Equus caballus GN=CRABP1 PE=3 SV=1
F7ATK9	5	5	5.2581e-06	0.000139119	40.4018	Normal	Sepsis	Uncharacterized protein OS=Equus caballus GN=HNMT PE=4 SV=1
Q29482	42	41	8.56917e-06	0.000198708	3.49472	Normal	Sepsis	Clusterin OS=Equus caballus GN=CLU PE=2 SV=1
F6TTJ8	2	2	1.06355e-05	0.000201689	51.1805	Normal	Sepsis	Uncharacterized protein OS=Equus caballus GN=GPNMB PE=4 SV=1
F6QQ32	9	9	1.32302e-05	0.000225581	8.7112	Normal	Sepsis	Uncharacterized protein (Fragment) OS=Equus caballus GN=HTRA4 PE=4 SV=1
F7C1T2	2	2	1.73302e-05	0.00026546	40.3859	Normal	Sepsis	Uncharacterized protein OS=Equus caballus GN=WISP2 PE=4 SV=1
F6ZEE0	2	2	2.03406e-05	0.000303583	8.43687	Normal	Sepsis	Uncharacterized protein (Fragment) OS=Equus caballus GN=SSC5D PE=4 SV=1
F7AMM0	7	5	2.4287e-05	0.000321292	8.79744	Normal	Sepsis	Uncharacterized protein (Fragment) OS=Equus caballus GN=PFKL PE=3 SV=1
F6XHX6	8	8	3.20314e-05	0.000380504	2.61993	Normal	Sepsis	Uncharacterized protein (Fragment) OS=Equus caballus GN=COL18A1 PE=4 SV=1
F7CMU1	5	5	3.01727e-05	0.000380504	7.79042	Normal	Sepsis	Uncharacterized protein (Fragment) OS=Equus caballus GN=TPPP3 PE=4 SV=1
F7AJD4	31	30	3.19662e-05	0.000380504	8.7871	Normal	Sepsis	Uncharacterized protein (Fragment) OS=Equus caballus GN=AHNAK PE=4 SV=1
F6TJG2	2	2	3.28939e-05	0.000382935	19.9961	Normal	Sepsis	Uncharacterized protein OS=Equus caballus GN=NOV PE=4 SV=1
F6VJF5	3	3	3.38981e-05	0.000386887	5.53021	Normal	Sepsis	Uncharacterized protein OS=Equus caballus GN=MIA PE=4 SV=1
P19854	8	8	4.0689e-05	0.000446869	14.4652	Normal	Sepsis	Alcohol dehydrogenase class-3 OS=Equus caballus GN=ADH5 PE=1 SV=2
F7ABC9	35	35	4.30347e-05	0.000463785	2.61049	Normal	Sepsis	Uncharacterized protein (Fragment) OS=Equus caballus GN=FBLN1 PE=4 SV=1
F6WE78	12	12	4.38228e-05	0.000463785	8.59935	Normal	Sepsis	Uncharacterized protein (Fragment) OS=Equus caballus GN=DKK3 PE=4 SV=1
F6PVJ6	9	9	4.7743e-05	0.000496251	6.30907	Normal	Sepsis	Uncharacterized protein OS=Equus caballus GN=OGN PE=4 SV=1
F6YPQ9	5	4	5.13473e-05	0.000498133	2.51149	Normal	Sepsis	Uncharacterized protein (Fragment) OS=Equus caballus GN=PLEKHO2 PE=4 SV=1
F6UP14	16	15	5.11983e-05	0.000498133	3.76693	Normal	Sepsis	Uncharacterized protein (Fragment) OS=Equus caballus GN=PCOLCE2 PE=4 SV=1
F6T2K8	11	11	4.9363e-05	0.000498133	3.8573	Normal	Sepsis	Uncharacterized protein OS=Equus caballus GN=DPT PE=4 SV=1
Q8HZM6;F7A0T0	5	4	6.50473e-05	0.000602716	12.1495	Normal	Sepsis	Annexin A1 OS=Equus caballus GN=ANXA1 PE=2 SV=3
F7B1E3	3	2	6.8843e-05	0.000616038	19.2716	Normal	Sepsis	Uncharacterized protein OS=Equus caballus GN=NUDCD2 PE=4 SV=1
F6VK89	4	4	7.61e-05	0.000651595	2.9684	Normal	Sepsis	Uncharacterized protein (Fragment) OS=Equus caballus GN=CD14 PE=4 SV=1
F6QXN5;F6ZBC3	12	12	7.63407e-05	0.000651595	6.61882	Normal	Sepsis	Transgelin (Fragment) OS=Equus caballus GN=TAGLN2 PE=3 SV=1
F7CVF5	11	9	7.7241e-05	0.000651595	17.5538	Normal	Sepsis	Coronin OS=Equus caballus GN=CORO1B PE=3 SV=1
F6RHD5	5	5	0.000101371	0.000756478	6.74677	Normal	Sepsis	Uncharacterized protein (Fragment) OS=Equus caballus GN=APRT PE=4 SV=1
F6RWS3	2	2	9.69189e-05	0.000756478	85.0984	Normal	Sepsis	Uncharacterized protein (Fragment) OS=Equus caballus GN=DCTD PE=4 SV=1
F6S9T1	18	17	0.000114716	0.0008417	3.64061	Normal	Sepsis	Uncharacterized protein (Fragment) OS=Equus caballus GN=THBS3 PE=4 SV=1
F7B0S3	7	7	0.000116526	0.0008417	13.1441	Normal	Sepsis	Uncharacterized protein (Fragment) OS=Equus caballus GN=MFGE8 PE=4 SV=1
F7BBD0	4	4	0.000130196	0.000871111	8.50637	Normal	Sepsis	Uncharacterized protein (Fragment) OS=Equus caballus GN=HSPB6 PE=3 SV=1
F6Z640	4	2	0.000164138	0.00106055	19.9739	Normal	Sepsis	Uncharacterized protein (Fragment) OS=Equus caballus GN=GFPT2 PE=4 SV=1
F6TIB2	9	9	0.000172728	0.00109283	6.46145	Normal	Sepsis	Uncharacterized protein (Fragment) OS=Equus caballus GN=CTSC PE=3 SV=1
F6V1V8	4	4	0.000194096	0.00118925	15.2498	Normal	Sepsis	Uncharacterized protein (Fragment) OS=Equus caballus GN=CD109 PE=4 SV=1
F7D253	18	18	0.000207973	0.001261	6.39114	Normal	Sepsis	UDP-glucose 6-dehydrogenase OS=Equus caballus GN=UGDH PE=3 SV=1
F6YUK8	29	27	0.000221493	0.0013075	3.74186	Normal	Sepsis	Uncharacterized protein OS=Equus caballus GN=SVEP1 PE=4 SV=1
F6RYJ8	6	6	0.00026981	0.00151507	4.58489	Normal	Sepsis	Uncharacterized protein OS=Equus caballus GN=CGREF1 PE=4 SV=1
F6VF11	6	6	0.000268639	0.00151507	11.1643	Normal	Sepsis	Uncharacterized protein OS=Equus caballus GN=CHRDL2 PE=4 SV=1
F7A5X2	2	2	0.000281678	0.0015429	4.8757	Normal	Sepsis	Uncharacterized protein OS=Equus caballus GN=C15H2orf40 PE=4 SV=1
F6VWK4	5	5	0.000296042	0.00159554	3.45839	Normal	Sepsis	Uncharacterized protein (Fragment) OS=Equus caballus GN=HNRNPA3 PE=4 SV=1
F6SEM5	9	9	0.000301458	0.00160339	3.9965	Normal	Sepsis	Uncharacterized protein (Fragment) OS=Equus caballus GN=MRC2 PE=4 SV=1
F6TLB5;F6PZ95	4	4	0.000307168	0.00161076	9.8679	Normal	Sepsis	Uncharacterized protein (Fragment) OS=Equus caballus GN=FSCN1 PE=4 SV=1
F6YNH6	11	11	0.000331327	0.00167702	8.02821	Normal	Sepsis	Uncharacterized protein OS=Equus caballus GN=CTSB PE=3 SV=1
F6SS69	7	7	0.00036528	0.00178673	5.55822	Normal	Sepsis	Uncharacterized protein (Fragment) OS=Equus caballus GN=FUCA1 PE=4 SV=1
F6QYS3	22	22	0.000463598	0.00214389	2.94314	Normal	Sepsis	Uncharacterized protein OS=Equus caballus GN=ECM1 PE=4 SV=1
F7E3Y7	18	17	0.000467255	0.00214389	8.67536	Normal	Sepsis	Uncharacterized protein OS=Equus caballus GN=HSPB1 PE=3 SV=1
F6ZTQ7	2	2	0.000501842	0.00226442	4.56953	Normal	Sepsis	Uncharacterized protein OS=Equus caballus GN=KAZALD1 PE=4 SV=1
F6UII9	9	9	0.000509379	0.00228075	11.5448	Normal	Sepsis	Uncharacterized protein OS=Equus caballus GN=UAP1L1 PE=4 SV=1
F7C819	2	1	0.000520563	0.00231303	16.4631	Normal	Sepsis	S-methyl-5'-thioadenosine phosphorylase OS=Equus caballus GN=MTAP PE=3 SV=1
F6Y0Q6	6	6	0.000528051	0.00231477	5.95924	Normal	Sepsis	Uncharacterized protein OS=Equus caballus GN=ALDH1A3 PE=3 SV=1
F6QSX9	2	2	0.000528908	0.00231477	13.2847	Normal	Sepsis	Uncharacterized protein OS=Equus caballus GN=LGMN PE=4 SV=1
F7CLY2	12	4	0.000553612	0.00238699	6.03976	Normal	Sepsis	AP complex subunit beta OS=Equus caballus GN=AP1B1 PE=3 SV=1
Q28372;F7DHZ1	45	43	0.000586789	0.00249311	2.61774	Normal	Sepsis	Gelsolin OS=Equus caballus GN=GSN PE=1 SV=2
F6WZ69	21	20	0.000617956	0.00256926	2.41813	Normal	Sepsis	Uncharacterized protein OS=Equus caballus GN=PCOLCE PE=4 SV=1
F6S6J4;F6RUP0	9	6	0.000692101	0.0027976	8.85854	Normal	Sepsis	Uncharacterized protein OS=Equus caballus GN=PRDX1 PE=4 SV=1
F6SYI2	4	4	0.000691578	0.0027976	10.6193	Normal	Sepsis	Uncharacterized protein OS=Equus caballus GN=CRYAB PE=3 SV=1
F6SZG4;F6YTL2	9	9	0.0007464	0.00295552	4.20971	Normal	Sepsis	Uncharacterized protein (Fragment) OS=Equus caballus GN=HPRT1 PE=4 SV=1
O46542	25	24	0.000757708	0.00297844	7.72621	Normal	Sepsis	Decorin OS=Equus caballus GN=DCN PE=2 SV=1
F7CBN0	7	7	0.000790746	0.00302812	17.3904	Normal	Sepsis	Alcohol dehydrogenase (NADP+)-like protein OS=Equus caballus GN=AKR1A1 PE=2 SV=1
F7AQJ9;F7BID9;F7AQH1	4	4	0.000819984	0.00311921	4.60087	Normal	Sepsis	Uncharacterized protein OS=Equus caballus GN=EPB41L2 PE=4 SV=1
F6V6L8	26	19	0.000859104	0.00320553	6.53472	Normal	Sepsis	Uncharacterized protein OS=Equus caballus GN=IQGAP2 PE=4 SV=1
F6RI26	10	9	0.000884658	0.00321836	6.60382	Normal	Sepsis	Uncharacterized protein OS=Equus caballus GN=ALDH9A1 PE=3 SV=1
F7CTC3	2	2	0.000880923	0.00321836	16.6371	Normal	Sepsis	Uncharacterized protein OS=Equus caballus GN=LPP PE=4 SV=1
F6YLI2	7	7	0.00096675	0.00341043	5.91881	Normal	Sepsis	Uncharacterized protein OS=Equus caballus GN=SCG3 PE=4 SV=1
F6YZ44;F7A868;F6Y467	7	7	0.000985486	0.00345558	4.85805	Normal	Sepsis	Uncharacterized protein OS=Equus caballus GN=HNRNPA1 PE=4 SV=1
F6PNU9	2	1	0.00103589	0.00361056	8.45197	Normal	Sepsis	Uncharacterized protein OS=Equus caballus GN=ARF6 PE=3 SV=1
Q9XSQ7	3	3	0.00106713	0.00365381	6.71985	Normal	Sepsis	Interleukin-18 OS=Equus caballus GN=IL18 PE=2 SV=1
F7CPV2	6	5	0.00106522	0.00365381	10.5847	Normal	Sepsis	Chloride intracellular channel protein OS=Equus caballus GN=CLIC5 PE=3 SV=1
F6ZHK3	3	3	0.00107424	0.00365665	26.0883	Normal	Sepsis	Uncharacterized protein (Fragment) OS=Equus caballus GN=MPP1 PE=4 SV=1
F7C708	21	21	0.0012461	0.00407486	4.18	Normal	Sepsis	Uncharacterized protein OS=Equus caballus GN=GDA PE=4 SV=1
F6UFV3	16	16	0.00126749	0.00412164	5.40574	Normal	Sepsis	Uncharacterized protein OS=Equus caballus GN=ADK PE=4 SV=1
F7BXE4	3	2	0.001415	0.00452548	4.09744	Normal	Sepsis	Uncharacterized protein (Fragment) OS=Equus caballus GN=SUSD5 PE=4 SV=1
F6Z122	2	2	0.00166151	0.00505747	5.50008	Normal	Sepsis	Uncharacterized protein (Fragment) OS=Equus caballus GN=DNM1L PE=3 SV=1
F7DK89;F7D7D5	2	2	0.00167181	0.00505747	6.26081	Normal	Sepsis	Uncharacterized protein (Fragment) OS=Equus caballus GN=TPT1 PE=4 SV=1
F7DA17	2	2	0.00178714	0.00525379	5.82822	Normal	Sepsis	Uncharacterized protein OS=Equus caballus GN=TGM2 PE=4 SV=1
F6RGT4	4	4	0.00184514	0.00539703	2.33055	Normal	Sepsis	alpha-1,2-Mannosidase (Fragment) OS=Equus caballus GN=MAN1A1 PE=3 SV=1
F6YM24	4	4	0.00187321	0.00540464	8.33158	Normal	Sepsis	Uncharacterized protein (Fragment) OS=Equus caballus GN=NANS PE=4 SV=1
F6S2C3	8	8	0.00187107	0.00540464	9.6558	Normal	Sepsis	Uncharacterized protein OS=Equus caballus GN=CTSZ PE=3 SV=1
F7BVG5	3	3	0.00189416	0.00540464	10.9537	Normal	Sepsis	Uncharacterized protein OS=Equus caballus GN=NBL1 PE=4 SV=1
F6UL68	7	7	0.00198521	0.00552259	2.31299	Normal	Sepsis	Transthyretin OS=Equus caballus GN=TTR PE=3 SV=1
F6WTF1	3	3	0.00197397	0.00552259	48.9745	Normal	Sepsis	Uncharacterized protein OS=Equus caballus GN=CAMKK1 PE=4 SV=1
F6YIU8	20	20	0.00201	0.00554489	5.93296	Normal	Sepsis	Uncharacterized protein (Fragment) OS=Equus caballus GN=MTHFD1 PE=3 SV=1
F7BXK6	3	3	0.00229917	0.00616725	7.43716	Normal	Sepsis	Uncharacterized protein OS=Equus caballus GN=ASAH1 PE=4 SV=1
F6QVW1	4	4	0.00267508	0.00692043	2.92415	Normal	Sepsis	Uncharacterized protein (Fragment) OS=Equus caballus GN=PPT1 PE=4 SV=1
F6SP02	20	13	0.00274533	0.00707075	2.53278	Normal	Sepsis	Uncharacterized protein OS=Equus caballus GN=YWHAQ PE=3 SV=1
F6YLB4	4	4	0.00285538	0.00732179	3.69688	Normal	Sepsis	Uncharacterized protein (Fragment) OS=Equus caballus GN=OTUB1 PE=4 SV=1
F7CYG2	13	7	0.00298799	0.00759777	2.7822	Normal	Sepsis	Uncharacterized protein (Fragment) OS=Equus caballus GN=YWHAH PE=3 SV=1
F6SHH7	2	2	0.00305972	0.00767667	7.05973	Normal	Sepsis	Uncharacterized protein OS=Equus caballus GN=SEPT2 PE=3 SV=1
F7CZV6	4	4	0.00321614	0.00789889	55.2186	Normal	Sepsis	Uncharacterized protein OS=Equus caballus GN=ALDH7A1 PE=3 SV=1
F7DEW5;F7BAP5	6	6	0.00328781	0.00804097	2.43217	Normal	Sepsis	Coronin (Fragment) OS=Equus caballus GN=CORO1C PE=3 SV=1
F7BTK9	3	3	0.0033999	0.00824584	3.96511	Normal	Sepsis	Uncharacterized protein OS=Equus caballus GN=FAM129A PE=4 SV=1
F7E0H3;F7CY85;F6TLD9	31	11	0.00353538	0.00840551	3.10155	Normal	Sepsis	Uncharacterized protein OS=Equus caballus GN=TUBB PE=3 SV=1
F7CS60	146	1	0.00353794	0.00840551	9.10725	Normal	Sepsis	Fibronectin OS=Equus caballus GN=FN1 PE=4 SV=1
F6Y2D5	3	3	0.00363497	0.00849729	10.3852	Normal	Sepsis	Uncharacterized protein (Fragment) OS=Equus caballus GN=RNPEP PE=4 SV=1
F7CHR2	4	4	0.00371029	0.00860425	4.03075	Normal	Sepsis	Platelet-activating factor acetylhydrolase I subunit beta-like protein OS=Equus caballus GN=PAFAH1B2 PE=2 SV=1
F6R383	2	2	0.00381683	0.00869915	8.13205	Normal	Sepsis	Uncharacterized protein (Fragment) OS=Equus caballus GN=GALK2 PE=3 SV=1
F6ZNX3	35	34	0.00389367	0.00878454	7.25906	Normal	Sepsis	Uncharacterized protein OS=Equus caballus GN=COL14A1 PE=4 SV=1
F7C4D4	3	3	0.00413557	0.00925851	2.57532	Normal	Sepsis	Uncharacterized protein OS=Equus caballus GN=GANAB PE=3 SV=1
Q6W8P9;F6REU5;F6QYV5;F6U2T8;F6QZ61	5	5	0.00439905	0.0097732	8.36459	Normal	Sepsis	Aldo-keto reductase family 1 member C23-like protein OS=Equus caballus GN=PGFS PE=1 SV=1
F6ZCC8	14	13	0.00461387	0.0101728	2.63	Normal	Sepsis	Uncharacterized protein (Fragment) OS=Equus caballus GN=PAM PE=4 SV=1
F6Q737	2	2	0.00465046	0.0101863	8.41561	Normal	Sepsis	Uncharacterized protein OS=Equus caballus GN=C12orf57 PE=4 SV=1
F6TL52	3	3	0.00484466	0.0104058	2.57771	Normal	Sepsis	Uncharacterized protein (Fragment) OS=Equus caballus GN=AK1 PE=3 SV=1
F6ZBW3	12	1	0.00493894	0.010506	2.59592	Normal	Sepsis	Tropomyosin alpha-4 chain (Fragment) OS=Equus caballus GN=TPM4 PE=3 SV=1
F6U0H9	5	5	0.0050009	0.0105346	8.578	Normal	Sepsis	Aconitate hydratase OS=Equus caballus GN=ACO1 PE=3 SV=1
F7CMH2	3	3	0.00508931	0.010656	3.7289	Normal	Sepsis	Uncharacterized protein OS=Equus caballus GN=PA2G4 PE=4 SV=1
F6SKV7	5	4	0.0051186	0.0106789	2.55137	Normal	Sepsis	Uncharacterized protein (Fragment) OS=Equus caballus GN=LTBP4 PE=4 SV=1
F7C0U4	2	2	0.00525739	0.0108904	14.562	Normal	Sepsis	Uncharacterized protein (Fragment) OS=Equus caballus GN=AKR7A2 PE=4 SV=1
F7BM31	24	24	0.00548831	0.0112884	2.18485	Normal	Sepsis	Uncharacterized protein OS=Equus caballus GN=SERPIND1 PE=3 SV=1
F7CKH3;P15437;F7CVL4;F6T080	24	21	0.00551689	0.0113072	6.93345	Normal	Sepsis	Retinal dehydrogenase 1 OS=Equus caballus GN=ALDH1A1 PE=3 SV=1
F7BRA4	2	2	0.00571741	0.0116771	2.79918	Normal	Sepsis	Proteasome subunit alpha type OS=Equus caballus GN=PSMA6 PE=3 SV=1
F6T201	15	15	0.00622225	0.0124715	2.70285	Normal	Sepsis	Uncharacterized protein (Fragment) OS=Equus caballus GN=CSPG4 PE=4 SV=1
F7BWL2	5	2	0.00623494	0.0124715	4.39071	Normal	Sepsis	Uncharacterized protein (Fragment) OS=Equus caballus GN=MAP2K1 PE=4 SV=1
F6U5M0	2	2	0.00620261	0.0124715	5.18364	Normal	Sepsis	Syndecan OS=Equus caballus GN=SDC2 PE=3 SV=1
F7BLZ7	2	2	0.00674029	0.0132995	4.03987	Normal	Sepsis	Uncharacterized protein (Fragment) OS=Equus caballus GN=PIN1 PE=4 SV=1
F7AGH6	8	8	0.00677252	0.013318	3.04212	Normal	Sepsis	Uncharacterized protein OS=Equus caballus GN=NAGK PE=4 SV=1
F6ZI51	7	7	0.00700784	0.0136213	4.03469	Normal	Sepsis	Annexin OS=Equus caballus GN=ANXA2 PE=2 SV=1
F6QHY8	4	3	0.00698229	0.0136213	22.2001	Normal	Sepsis	Chloride intracellular channel protein (Fragment) OS=Equus caballus GN=CLIC4 PE=3 SV=1
H9H007	20	17	0.00708066	0.0136926	3.36458	Normal	Sepsis	10-formyltetrahydrofolate dehydrogenase OS=Equus caballus GN=ALDH1L1 PE=3 SV=1
F7D8L9	10	10	0.00745345	0.0143184	5.68052	Normal	Sepsis	Uncharacterized protein OS=Equus caballus GN=ASS1 PE=3 SV=1
F7AS57	2	2	0.00750249	0.0143652	6.95511	Normal	Sepsis	Uncharacterized protein OS=Equus caballus GN=PSME2 PE=4 SV=1
F6RYA7;F6X3S7	2	2	0.00765888	0.0145791	2.48679	Normal	Sepsis	Uncharacterized protein (Fragment) OS=Equus caballus GN=RAD23A PE=4 SV=1
F6RB24	2	2	0.00780263	0.0146981	6.76813	Normal	Sepsis	Uncharacterized protein (Fragment) OS=Equus caballus GN=ERC2 PE=4 SV=1
F6X7U7	4	1	0.00788921	0.0147727	3.84791	Normal	Sepsis	40S ribosomal protein S4 OS=Equus caballus GN=LOC100053416 PE=3 SV=1
F6WHX9	2	2	0.00791788	0.0147727	7.97679	Normal	Sepsis	Uncharacterized protein OS=Equus caballus GN=PTGES3L-AARSD1 PE=4 SV=1
F6ZY40	6	6	0.00820491	0.0151135	7.50565	Normal	Sepsis	Uncharacterized protein OS=Equus caballus GN=LMNA PE=3 SV=1
F6ZD04;B9A9U9	37	31	0.00826685	0.0151796	3.70017	Normal	Sepsis	Alpha-1,4 glucan phosphorylase (Fragment) OS=Equus caballus GN=PYGB PE=3 SV=1
F6PY00	3	3	0.00830343	0.0151988	6.2554	Normal	Sepsis	Uncharacterized protein OS=Equus caballus GN=ARHGAP1 PE=4 SV=1
F6XXR7	2	2	0.00841093	0.0152517	2.15776	Normal	Sepsis	Uncharacterized protein (Fragment) OS=Equus caballus GN=SFRP2 PE=4 SV=1
F6UV62	4	4	0.0086596	0.0156054	12.6131	Normal	Sepsis	Uncharacterized protein OS=Equus caballus GN=MNDA PE=4 SV=1
F7D144	9	8	0.0087118	0.0156236	2.19122	Normal	Sepsis	Uncharacterized protein OS=Equus caballus GN=CAPG PE=4 SV=1
F6T1P0	3	3	0.00877673	0.0156709	11.7532	Normal	Sepsis	Uncharacterized protein OS=Equus caballus PE=4 SV=1
F6SZJ2	12	9	0.00930754	0.0164278	4.40012	Normal	Sepsis	Uncharacterized protein (Fragment) OS=Equus caballus GN=EHD4 PE=4 SV=1
F6R3A3	2	2	0.00930634	0.0164278	16.4637	Normal	Sepsis	Uncharacterized protein (Fragment) OS=Equus caballus GN=EIF4H PE=4 SV=1
F6S8Z5	2	2	0.00950961	0.016723	4.40671	Normal	Sepsis	Uncharacterized protein (Fragment) OS=Equus caballus GN=NAMPT PE=4 SV=1
F6V3X9	2	2	0.00957243	0.0167828	3.0738	Normal	Sepsis	Alpha-mannosidase (Fragment) OS=Equus caballus GN=MAN2B1 PE=3 SV=1
F6U187	2	2	0.00967556	0.016862	7.10027	Normal	Sepsis	ATP synthase subunit beta OS=Equus caballus GN=ATP5B PE=3 SV=1
F6S589	2	2	0.0098748	0.0171578	7.89436	Normal	Sepsis	Uncharacterized protein OS=Equus caballus GN=UBA5 PE=4 SV=1
F6WKP5	2	2	0.00999494	0.0173149	2.89818	Normal	Sepsis	Ubiquitin carboxyl-terminal hydrolase OS=Equus caballus GN=UCHL3 PE=3 SV=1
F6S642	3	3	0.0101533	0.0174852	22.0281	Normal	Sepsis	Uncharacterized protein (Fragment) OS=Equus caballus GN=OAS3 PE=4 SV=1
F6YGC8	4	4	0.0102185	0.0175427	2.57609	Normal	Sepsis	Uncharacterized protein (Fragment) OS=Equus caballus GN=PSME1 PE=4 SV=1
F6U3I9;F6TWU0	12	12	0.0102771	0.0175427	7.45173	Normal	Sepsis	Uncharacterized protein OS=Equus caballus GN=GVINP1 PE=4 SV=1
F7BN14	3	3	0.011081	0.0186955	5.46418	Normal	Sepsis	Uncharacterized protein (Fragment) OS=Equus caballus GN=IFI30 PE=4 SV=1
F6XQN7	9	1	0.01122	0.0187132	2.972	Normal	Sepsis	Uncharacterized protein OS=Equus caballus GN=RAP1A PE=4 SV=1
F7C625	2	2	0.0119843	0.0197438	2.95156	Normal	Sepsis	Uncharacterized protein OS=Equus caballus GN=CAST PE=4 SV=1
F6SUZ2	3	3	0.0122452	0.019936	7.18367	Normal	Sepsis	Uncharacterized protein OS=Equus caballus GN=GALE PE=3 SV=1
F7DCS5	14	8	0.0124341	0.0201045	2.37295	Normal	Sepsis	Uncharacterized protein (Fragment) OS=Equus caballus GN=AP2A1 PE=4 SV=1
F6YRF3	2	2	0.0125802	0.0202843	6.65254	Normal	Sepsis	Uncharacterized protein (Fragment) OS=Equus caballus GN=SH3GLB1 PE=4 SV=1
F6ZHA6	6	6	0.0131863	0.0209527	3.22462	Normal	Sepsis	Uncharacterized protein (Fragment) OS=Equus caballus GN=MFAP4 PE=4 SV=1
F6XEB4	18	12	0.0132838	0.0209544	2.0483	Normal	Sepsis	Uncharacterized protein OS=Equus caballus GN=YWHAZ PE=3 SV=1
F6ZVN2	18	18	0.0140276	0.0217737	4.29413	Normal	Sepsis	Uncharacterized protein (Fragment) OS=Equus caballus GN=NUCB1 PE=4 SV=1
F6V812	2	1	0.0142348	0.0220365	11.7082	Normal	Sepsis	Uncharacterized protein (Fragment) OS=Equus caballus GN=NAGLU PE=4 SV=1
F6T929	2	2	0.0144188	0.0222032	22.391	Normal	Sepsis	Sulfurtransferase OS=Equus caballus GN=MPST PE=4 SV=1
F7AA69	2	2	0.0155414	0.023485	2.82922	Normal	Sepsis	Uncharacterized protein OS=Equus caballus GN=TROVE2 PE=4 SV=1
F7DB59	2	2	0.0156948	0.0235617	3.27239	Normal	Sepsis	Uncharacterized protein OS=Equus caballus GN=PAFAH1B3 PE=4 SV=1
F6R0W4	2	2	0.0160287	0.0238008	3.05556	Normal	Sepsis	Eukaryotic translation initiation factor 6 OS=Equus caballus GN=FAM83C PE=3 SV=1
P02561;F7A281	13	2	0.0164497	0.0241722	3.66319	Normal	Sepsis	Tropomyosin alpha-4 chain OS=Equus caballus GN=TPM4 PE=1 SV=2
F6XVP2	3	3	0.0164669	0.0241722	3.74751	Normal	Sepsis	Uncharacterized protein (Fragment) OS=Equus caballus GN=SMOC1 PE=4 SV=1
A2Q126	16	16	0.0173345	0.025162	4.40717	Normal	Sepsis	Fibromodulin OS=Equus caballus GN=FMOD PE=2 SV=1
F6SRP7;F6VEI4	9	9	0.0175554	0.025414	2.49768	Normal	Sepsis	Adenylyl cyclase-associated protein OS=Equus caballus GN=CAP1 PE=3 SV=1
F6PQ62	2	2	0.0188776	0.0266703	23.7856	Normal	Sepsis	Uncharacterized protein (Fragment) OS=Equus caballus GN=CMPK2 PE=4 SV=1
F6WYZ3	5	5	0.0191199	0.0269473	2.85802	Normal	Sepsis	Uncharacterized protein (Fragment) OS=Equus caballus GN=TXNL1 PE=4 SV=1
F7DHW2	5	5	0.0196617	0.0272135	2.20043	Normal	Sepsis	Uncharacterized protein OS=Equus caballus GN=GALK1 PE=3 SV=1
F6SN52;F6V7L0;Q4JIJ9	6	6	0.0194871	0.0272135	2.44013	Normal	Sepsis	Eukaryotic translation initiation factor 5A (Fragment) OS=Equus caballus GN=EIF5A PE=3 SV=1
F7CW51	2	1	0.0203187	0.0280261	2.4673	Normal	Sepsis	Uncharacterized protein OS=Equus caballus GN=SDCBP PE=4 SV=1
F6PZY1	6	6	0.020474	0.0281071	2.15692	Normal	Sepsis	Uncharacterized protein OS=Equus caballus GN=TMOD3 PE=4 SV=1
F7BJL9	3	3	0.0204308	0.0281071	2.35081	Normal	Sepsis	Uncharacterized protein OS=Equus caballus GN=GBP6 PE=4 SV=1
F6X6A6;F6XKX6	5	5	0.0206643	0.0281691	2.55443	Normal	Sepsis	Uncharacterized protein OS=Equus caballus GN=LOC100052020 PE=3 SV=1
F7APF6	3	3	0.0206062	0.0281691	5.36796	Normal	Sepsis	Uncharacterized protein OS=Equus caballus GN=LOC100063459 PE=4 SV=1
F6RC09	13	13	0.0212127	0.0286482	2.36895	Normal	Sepsis	Uncharacterized protein (Fragment) OS=Equus caballus GN=VPS35 PE=4 SV=1
F6XCZ2	3	1	0.0222829	0.0296439	2.72343	Normal	Sepsis	Uncharacterized protein (Fragment) OS=Equus caballus GN=PRPS2 PE=4 SV=1
F7A7E6	3	3	0.0238008	0.0312728	2.8325	Normal	Sepsis	Uncharacterized protein OS=Equus caballus GN=VPS4B PE=3 SV=1
F7DYM8	11	10	0.0240294	0.0315021	3.62101	Normal	Sepsis	Uncharacterized protein OS=Equus caballus GN=SNX1 PE=4 SV=1
F6YIK2	2	2	0.0246565	0.0320737	4.80203	Normal	Sepsis	60S ribosomal protein L9-like protein OS=Equus caballus GN=RPL9 PE=2 SV=1
F6YNM7	6	6	0.024823	0.03218	2.35289	Normal	Sepsis	Uncharacterized protein (Fragment) OS=Equus caballus GN=PREP PE=4 SV=1
F6QXQ3	3	3	0.0251996	0.0325663	8.71035	Normal	Sepsis	Uncharacterized protein OS=Equus caballus GN=PI16 PE=4 SV=1
F6SQ49	8	7	0.0266203	0.034055	2.87333	Normal	Sepsis	Uncharacterized protein (Fragment) OS=Equus caballus GN=SMS PE=3 SV=1
F7BTI3	2	2	0.0267161	0.0340766	3.67789	Normal	Sepsis	Uncharacterized protein (Fragment) OS=Equus caballus GN=GIMAP4 PE=4 SV=1
F6Y2H3	2	2	0.0272212	0.0344452	6.78299	Normal	Sepsis	Uncharacterized protein (Fragment) OS=Equus caballus GN=PEPD PE=3 SV=1
F6UQP3;F6QUR2	4	3	0.0275575	0.0347197	2.55086	Normal	Sepsis	Uncharacterized protein OS=Equus caballus GN=PCBP2 PE=4 SV=1
F6WNZ3	4	4	0.0277638	0.0348905	3.23374	Normal	Sepsis	Uncharacterized protein (Fragment) OS=Equus caballus GN=DDX1 PE=4 SV=1
F6WSL2	2	2	0.0302052	0.0371702	2.02279	Normal	Sepsis	Uncharacterized protein (Fragment) OS=Equus caballus GN=MFAP5 PE=4 SV=1
F6VEA3	2	2	0.0320449	0.0388594	2.17343	Normal	Sepsis	Proteasome subunit alpha type OS=Equus caballus GN=PSMA5 PE=3 SV=1
Q28369;F6W135	8	7	0.0330214	0.0396482	2.60101	Normal	Sepsis	Retinol-binding protein 4 OS=Equus caballus GN=RBP4 PE=2 SV=1
F6QD46	18	17	0.0328871	0.0396482	2.6899	Normal	Sepsis	Uncharacterized protein (Fragment) OS=Equus caballus GN=SNX6 PE=4 SV=1
F7C555	7	7	0.0334046	0.0397628	2.13711	Normal	Sepsis	Uncharacterized protein (Fragment) OS=Equus caballus GN=ATIC PE=3 SV=1
A2Q0Z0;F6RRD0;F7C4C2;F6Q4R1;F7BQJ6	17	17	0.0333911	0.0397628	2.40745	Normal	Sepsis	Elongation factor 1-alpha 1 OS=Equus caballus GN=EEF1A1 PE=2 SV=1
F6XS05	5	5	0.0350308	0.0412764	2.13415	Normal	Sepsis	Uncharacterized protein OS=Equus caballus GN=ESD PE=4 SV=1
F6ZFH9	15	8	0.0353443	0.0414064	2.19698	Normal	Sepsis	Uncharacterized protein (Fragment) OS=Equus caballus GN=YWHAG PE=3 SV=1
F7E1X2	16	16	0.0353545	0.0414064	2.6853	Normal	Sepsis	Uncharacterized protein (Fragment) OS=Equus caballus GN=STIP1 PE=4 SV=1
F6RS40	2	2	0.0363648	0.0424189	2.90057	Normal	Sepsis	Uncharacterized protein (Fragment) OS=Equus caballus GN=PSMC6 PE=4 SV=1
P02791	2	2	0.0366284	0.042641	8.63413	Normal	Sepsis	Ferritin light chain OS=Equus caballus GN=FTL PE=1 SV=4
F6T7J1	2	2	0.0368195	0.0427779	8.43256	Normal	Sepsis	Beta-hexosaminidase OS=Equus caballus GN=HEXA PE=3 SV=1
F7C9B0	17	14	0.037028	0.0429345	3.14495	Normal	Sepsis	Uncharacterized protein OS=Equus caballus GN=SNX2 PE=4 SV=1
F7E0P3	46	41	0.0372761	0.0430505	2.42154	Normal	Sepsis	Uncharacterized protein (Fragment) OS=Equus caballus GN=THBS4 PE=4 SV=1
F6R0H0	2	2	0.0373925	0.0430995	3.19122	Normal	Sepsis	Ubiquitin carboxyl-terminal hydrolase (Fragment) OS=Equus caballus GN=UCHL5 PE=3 SV=1
F7CS30	2	2	0.0392051	0.0446582	5.00383	Normal	Sepsis	Uncharacterized protein OS=Equus caballus GN=PTRF PE=4 SV=1
F6UQU2	3	1	0.0392974	0.0446759	4.1616	Normal	Sepsis	Uncharacterized protein (Fragment) OS=Equus caballus GN=HNRNPD PE=4 SV=1
F7BUE6	3	3	0.040683	0.0458038	2.32779	Normal	Sepsis	ATPase ASNA1 OS=Equus caballus GN=ASNA1 PE=3 SV=1
F6SVQ9	2	2	0.0406065	0.0458038	2.73037	Normal	Sepsis	Uncharacterized protein OS=Equus caballus GN=NDRG1 PE=4 SV=1
F7DZV9	17	10	0.0417443	0.0468176	2.0238	Normal	Sepsis	Uncharacterized protein OS=Equus caballus GN=YWHAB PE=3 SV=1
F6R449	4	4	0.0423534	0.0472052	2.50156	Normal	Sepsis	Uncharacterized protein (Fragment) OS=Equus caballus GN=PSMC3 PE=3 SV=1
F6TLN5	16	16	0.0424143	0.0472052	11.7784	Normal	Sepsis	Glycerol-3-phosphate dehydrogenase [NAD(+)] OS=Equus caballus GN=GPD1 PE=3 SV=1
F7AYC1	11	11	0.0439045	0.048585	2.00577	Normal	Sepsis	Uncharacterized protein OS=Equus caballus GN=SPP1 PE=4 SV=1
F6SA09	7	7	0.0441729	0.0487893	4.43134	Normal	Sepsis	Uncharacterized protein (Fragment) OS=Equus caballus GN=UBA6 PE=4 SV=1
F6UQV4	5	4	0.0456041	0.0497975	2.11416	Normal	Sepsis	Uncharacterized protein OS=Equus caballus GN=ATG7 PE=4 SV=1
F7BQS3	2	2	0.0461332	0.0497975	4.14817	Normal	Sepsis	Uncharacterized protein OS=Equus caballus GN=GRB2 PE=4 SV=1
F6WU42	5	5	8.50747e-08	9.90398e-06	29.828	Sepsis	Normal	Uncharacterized protein OS=Equus caballus GN=SRGN PE=4 SV=1
F7DZ01	35	35	1.73175e-07	1.44001e-05	10.1361	Sepsis	Normal	Uncharacterized protein (Fragment) OS=Equus caballus GN=F5 PE=4 SV=1
F7BTD8	35	33	3.82421e-07	2.47331e-05	11.3831	Sepsis	Normal	Uncharacterized protein OS=Equus caballus GN=FBN1 PE=4 SV=1
F6SU53;F6UAX1	9	9	2.08341e-06	8.08467e-05	2.80168	Sepsis	Normal	Uncharacterized protein (Fragment) OS=Equus caballus GN=ADAMTS13 PE=4 SV=1
F7BXD8	12	12	2.75039e-06	0.000100058	4.26052	Sepsis	Normal	Uncharacterized protein (Fragment) OS=Equus caballus GN=CD5L PE=4 SV=1
P27425	45	9	4.0699e-06	0.00011738	5.61826	Sepsis	Normal	Serotransferrin OS=Equus caballus GN=TF PE=2 SV=1
F6PJF6	11	2	5.79311e-06	0.000145668	38.6061	Sepsis	Normal	Serum amyloid A protein OS=Equus caballus GN=LOC100056698 PE=3 SV=1
F6UD63;F7DVN7	7	5	6.00615e-06	0.000145668	53.0949	Sepsis	Normal	Uncharacterized protein OS=Equus caballus GN=ECATH-2 PE=4 SV=1
F6XLB1	57	55	8.98192e-06	0.000198708	33.1368	Sepsis	Normal	Lactotransferrin OS=Equus caballus GN=LTF PE=3 SV=1
F6ZL17;F7ANU9	11	3	1.00309e-05	0.000201337	33.9593	Sepsis	Normal	Serum amyloid A protein OS=Equus caballus GN=SAA1 PE=3 SV=1
F7DIX7	3	3	1.07415e-05	0.000201689	19.7586	Sepsis	Normal	Uncharacterized protein OS=Equus caballus GN=SPP2 PE=4 SV=1
F7C7J6	26	24	1.1221e-05	0.000204109	3.81314	Sepsis	Normal	Uncharacterized protein OS=Equus caballus GN=F13B PE=4 SV=1
A0A0B4J1C4	9	9	1.25093e-05	0.000220647	3.83561	Sepsis	Normal	Uncharacterized protein OS=Equus caballus GN=IGJ PE=4 SV=1
F7DY34	11	9	1.35641e-05	0.000225581	5.18847	Sepsis	Normal	Uncharacterized protein OS=Equus caballus GN=VCAN PE=4 SV=1
F7DGR1	20	20	1.68643e-05	0.00026546	4.11471	Sepsis	Normal	Uncharacterized protein OS=Equus caballus GN=F12 PE=3 SV=1
F6PI70;F6R2W0	3	1	1.70197e-05	0.00026546	9.26715	Sepsis	Normal	Uncharacterized protein (Fragment) OS=Equus caballus PE=4 SV=1
F6PSH3	17	16	2.24898e-05	0.000319287	7.49184	Sepsis	Normal	Uncharacterized protein OS=Equus caballus GN=CPB2 PE=4 SV=1
F7AJP3	12	10	2.36501e-05	0.000321292	7.65522	Sepsis	Normal	Uncharacterized protein (Fragment) OS=Equus caballus GN=CHI3L1 PE=3 SV=1
F6QWU1	11	11	2.41967e-05	0.000321292	12.8821	Sepsis	Normal	Uncharacterized protein OS=Equus caballus GN=CTSG PE=3 SV=1
F6VED1	10	9	2.66034e-05	0.000344115	12.6447	Sepsis	Normal	Uncharacterized protein OS=Equus caballus GN=TSG-6 PE=4 SV=1
F6VYL1	6	6	3.14714e-05	0.000380504	6.99033	Sepsis	Normal	Uncharacterized protein OS=Equus caballus GN=NID2 PE=4 SV=1
F7C6S0	15	13	3.84743e-05	0.000430672	5.52237	Sepsis	Normal	Uncharacterized protein OS=Equus caballus GN=MMP19 PE=4 SV=1
F6PH38	52	51	5.0718e-05	0.000498133	6.87378	Sepsis	Normal	Fibrinogen beta chain (Fragment) OS=Equus caballus GN=FGB PE=4 SV=1
F6Q8R0	2	2	6.01222e-05	0.000573699	7.02462	Sepsis	Normal	Uncharacterized protein OS=Equus caballus GN=OIT3 PE=4 SV=1
F7DTV1	24	22	6.60645e-05	0.000602716	7.0454	Sepsis	Normal	Uncharacterized protein OS=Equus caballus GN=PON1 PE=4 SV=1
F6W1S0	5	5	6.62695e-05	0.000602716	32.6779	Sepsis	Normal	Uncharacterized protein (Fragment) OS=Equus caballus GN=RETN PE=4 SV=1
F6PP62;F7DS76	3	3	6.98509e-05	0.000616038	4.86993	Sepsis	Normal	Uncharacterized protein (Fragment) OS=Equus caballus PE=4 SV=1
Q9XSZ5	43	42	8.13559e-05	0.000676504	34.3932	Sepsis	Normal	Interstitial collagenase OS=Equus caballus GN=MMP1 PE=2 SV=1
F6PQ46	65	63	8.59751e-05	0.000704845	6.0658	Sepsis	Normal	Uncharacterized protein OS=Equus caballus GN=CP PE=4 SV=1
F6XKR3	8	8	0.000101002	0.000756478	6.05653	Sepsis	Normal	Uncharacterized protein (Fragment) OS=Equus caballus GN=APP PE=4 SV=1
F6W2Y1	43	43	9.96243e-05	0.000756478	7.03939	Sepsis	Normal	Uncharacterized protein OS=Equus caballus GN=FGG PE=4 SV=1
F6RFT9	19	19	9.51054e-05	0.000756478	9.19948	Sepsis	Normal	Uncharacterized protein OS=Equus caballus GN=F9 PE=3 SV=1
F6Z352	27	27	9.76055e-05	0.000756478	9.49226	Sepsis	Normal	Uncharacterized protein (Fragment) OS=Equus caballus GN=PROS1 PE=4 SV=1
F6Q698	24	24	0.000118575	0.0008417	7.05968	Sepsis	Normal	Uncharacterized protein OS=Equus caballus GN=MVP PE=4 SV=1
F6R8T8	5	5	0.000126653	0.000867312	6.84369	Sepsis	Normal	Aminoacylase-1 OS=Equus caballus GN=ACY1 PE=3 SV=1
F6VTD3	11	11	0.000125947	0.000867312	9.09454	Sepsis	Normal	Uncharacterized protein OS=Equus caballus GN=PRG4 PE=4 SV=1
F7ABW7	13	12	0.000125194	0.000867312	11.2332	Sepsis	Normal	Uncharacterized protein OS=Equus caballus GN=F7 PE=3 SV=1
F6WI76	4	4	0.000130201	0.000871111	269.34	Sepsis	Normal	Uncharacterized protein OS=Equus caballus GN=IDO1 PE=4 SV=1
Q9TUL9	5	5	0.000135587	0.000896837	15.509	Sepsis	Normal	Metalloproteinase inhibitor 3 OS=Equus caballus GN=TIMP3 PE=2 SV=1
F7BR80	7	5	0.000145899	0.000954203	12.5304	Sepsis	Normal	Uncharacterized protein (Fragment) OS=Equus caballus GN=PON3 PE=4 SV=1
F7BUV8	13	13	0.000165804	0.00106055	3.05084	Sepsis	Normal	Uncharacterized protein OS=Equus caballus GN=C1QB PE=4 SV=1
F7DBT2	8	8	0.000175341	0.00109744	2.96393	Sepsis	Normal	Uncharacterized protein OS=Equus caballus GN=C1QC PE=4 SV=1
F6YE92;F6TSF0	11	11	0.000190805	0.00118152	7.37741	Sepsis	Normal	Uncharacterized protein (Fragment) OS=Equus caballus GN=CDH11 PE=4 SV=1
F6RP73	13	13	0.000222151	0.0013075	11.6957	Sepsis	Normal	Uncharacterized protein OS=Equus caballus GN=LOC100064703 PE=4 SV=1
F6X667;Q28380	16	15	0.000264688	0.00151507	3.04238	Sepsis	Normal	Uncharacterized protein OS=Equus caballus PE=3 SV=1
F6QB61	10	7	0.000270699	0.00151507	45.0313	Sepsis	Normal	Peptidoglycan-recognition protein OS=Equus caballus GN=LOC100071074 PE=3 SV=1
F6V2X7	4	3	0.00028019	0.0015429	3.64953	Sepsis	Normal	Uncharacterized protein OS=Equus caballus GN=PLOD1 PE=4 SV=1
F6Q4N3	27	26	0.000283624	0.0015429	4.2387	Sepsis	Normal	Uncharacterized protein (Fragment) OS=Equus caballus GN=NELL2 PE=4 SV=1
H9GZN9	24	24	0.000323407	0.00167702	4.35025	Sepsis	Normal	Uncharacterized protein (Fragment) OS=Equus caballus GN=IGHM PE=4 SV=1
F7AYK2;F7DFV1	26	26	0.000325674	0.00167702	9.10617	Sepsis	Normal	Uncharacterized protein (Fragment) OS=Equus caballus GN=MMP2 PE=4 SV=1
F6RI47;F6R942;F6YF28	59	56	0.000341834	0.00170411	3.27501	Sepsis	Normal	Uncharacterized protein OS=Equus caballus GN=A2M PE=4 SV=1
F6Z230	4	4	0.000342534	0.00170411	27.9377	Sepsis	Normal	Protein S100 (Fragment) OS=Equus caballus GN=S100A12 PE=3 SV=1
F7BZ88	22	20	0.000361651	0.00178397	13.4193	Sepsis	Normal	Uncharacterized protein (Fragment) OS=Equus caballus GN=MPO PE=4 SV=1
Q2V905	20	20	0.000377058	0.00181385	5.90962	Sepsis	Normal	Transferrin receptor protein 1 OS=Equus caballus GN=TFRC PE=2 SV=1
F6TIN6	9	9	0.000407427	0.00194085	2.72105	Sepsis	Normal	Uncharacterized protein OS=Equus caballus GN=C1QA PE=4 SV=1
F6QD89	21	20	0.000410127	0.00194085	3.28224	Sepsis	Normal	Uncharacterized protein OS=Equus caballus GN=COL12A1 PE=4 SV=1
F6T9W9	45	44	0.00042768	0.0020076	44.6267	Sepsis	Normal	Stromelysin-1 (Fragment) OS=Equus caballus GN=MMP3 PE=4 SV=1
F7AGL5	24	22	0.000467765	0.00214389	21.6791	Sepsis	Normal	Uncharacterized protein OS=Equus caballus GN=MMP9 PE=4 SV=1
F6Z5L1;F7A1L2	35	35	0.000482623	0.00219471	4.50725	Sepsis	Normal	Uncharacterized protein OS=Equus caballus GN=C1R PE=3 SV=1
F6U1J0	28	6	0.000551191	0.00238699	6.18205	Sepsis	Normal	Uncharacterized protein OS=Equus caballus PE=4 SV=1
F6PZG1	8	8	0.000558629	0.00239091	4.27024	Sepsis	Normal	Uncharacterized protein OS=Equus caballus GN=CRP PE=4 SV=1
F6ZEJ2	7	7	0.000637791	0.00263293	16.1891	Sepsis	Normal	Uncharacterized protein (Fragment) OS=Equus caballus GN=HGFAC PE=3 SV=1
F6ZNE6;F6PLH0	21	21	0.000680936	0.00279124	2.67682	Sepsis	Normal	Uncharacterized protein (Fragment) OS=Equus caballus GN=COL5A1 PE=4 SV=1
F6VFV9	13	13	0.000705618	0.00282096	9.53976	Sepsis	Normal	Histone H4 OS=Equus caballus GN=LOC100063835 PE=3 SV=1
F6WZX4	7	7	0.000762423	0.00297844	4.47523	Sepsis	Normal	Uncharacterized protein (Fragment) OS=Equus caballus GN=NOTCH3 PE=4 SV=1
F6Z563	2	2	0.000788974	0.00302812	32.3742	Sepsis	Normal	Uncharacterized protein (Fragment) OS=Equus caballus GN=S100P PE=4 SV=1
F6R7J2	21	17	0.000825252	0.00311921	4.32554	Sepsis	Normal	Uncharacterized protein (Fragment) OS=Equus caballus GN=IDH1 PE=3 SV=1
F7D1W9;F6QQT6	6	6	0.000851616	0.00319809	4.49924	Sepsis	Normal	Uncharacterized protein OS=Equus caballus GN=FCN1 PE=4 SV=1
F7E208	10	9	0.00087275	0.00321836	4.45487	Sepsis	Normal	Uncharacterized protein OS=Equus caballus PE=4 SV=1
F6SR87	14	13	0.00087639	0.00321836	5.73819	Sepsis	Normal	Uncharacterized protein (Fragment) OS=Equus caballus GN=PROZ PE=3 SV=1
F6ZJP9	8	7	0.000906345	0.00325655	2.10117	Sepsis	Normal	Uncharacterized protein OS=Equus caballus GN=LCAT PE=4 SV=1
F7AZ96	3	2	0.000905909	0.00325655	10.9401	Sepsis	Normal	Uncharacterized protein OS=Equus caballus GN=UNC13D PE=4 SV=1
F7CS04	11	2	0.000919677	0.00328418	8.94212	Sepsis	Normal	Uncharacterized protein (Fragment) OS=Equus caballus GN=TPM1 PE=3 SV=1
F6YYI3;F6S8H1	8	8	0.000933513	0.00331326	15.3272	Sepsis	Normal	Protein S100 OS=Equus caballus GN=S100A8 PE=3 SV=1
F6UL72	2	2	0.00104611	0.0036245	4.29021	Sepsis	Normal	Uncharacterized protein OS=Equus caballus GN=NOTCH2 PE=4 SV=1
F6VQ14;F7CQ43	2	2	0.00115561	0.00388815	6.20003	Sepsis	Normal	Uncharacterized protein OS=Equus caballus GN=RPLP1 PE=3 SV=1
F6ZDB7	19	19	0.00116575	0.00389974	3.70687	Sepsis	Normal	Uncharacterized protein OS=Equus caballus GN=LTBP2 PE=4 SV=1
F6RM82;F6SG30	4	4	0.00118847	0.00395302	13.2939	Sepsis	Normal	Protein S100 OS=Equus caballus GN=S100A9 PE=3 SV=1
F6PJV0	20	20	0.00135936	0.00439583	5.21488	Sepsis	Normal	Uncharacterized protein OS=Equus caballus GN=MXRA5 PE=4 SV=1
F7D9J2	13	13	0.00139977	0.00450149	15.5682	Sepsis	Normal	Uncharacterized protein (Fragment) OS=Equus caballus GN=TKT PE=4 SV=1
F6YCW8;F6Z5E1	99	95	0.00143162	0.00455362	2.42247	Sepsis	Normal	Uncharacterized protein (Fragment) OS=Equus caballus GN=APOB PE=4 SV=1
B8K2M6	11	11	0.00149059	0.00468993	7.50791	Sepsis	Normal	SPARC OS=Equus caballus GN=SPARC PE=2 SV=1
F6X200;F6W187	10	10	0.00151333	0.00472608	6.68325	Sepsis	Normal	Uncharacterized protein OS=Equus caballus GN=CDH6 PE=4 SV=1
O62842	4	3	0.00151832	0.00472608	39.376	Sepsis	Normal	Myeloid cathelicidin 3 OS=Equus caballus GN=eCATH-3 PE=2 SV=1
F6W773	3	3	0.00160146	0.00494518	3.07432	Sepsis	Normal	Uncharacterized protein OS=Equus caballus GN=QPCT PE=4 SV=1
F6WHS9	4	3	0.00160837	0.00494518	5.88993	Sepsis	Normal	Uncharacterized protein (Fragment) OS=Equus caballus GN=LAMB1 PE=4 SV=1
F6RPL1	9	8	0.00167692	0.00505747	5.10275	Sepsis	Normal	Uncharacterized protein OS=Equus caballus GN=MASP1 PE=3 SV=1
F6TDH5	23	22	0.00169298	0.00507958	7.12416	Sepsis	Normal	Uncharacterized protein (Fragment) OS=Equus caballus GN=F10 PE=3 SV=1
F7DE18	8	8	0.00178054	0.00525379	4.20916	Sepsis	Normal	Uncharacterized protein OS=Equus caballus GN=CCDC80 PE=4 SV=1
F7CYR1	12	11	0.00188294	0.00540464	3.64128	Sepsis	Normal	Uncharacterized protein OS=Equus caballus GN=SERPINC1 PE=3 SV=1
F6ZHZ3	12	12	0.00188917	0.00540464	14.7547	Sepsis	Normal	Uncharacterized protein (Fragment) OS=Equus caballus GN=BPI PE=4 SV=1
F6S5Y3	8	8	0.00190738	0.0054158	33.817	Sepsis	Normal	Acidic leucine-rich nuclear phosphoprotein 32 family member E-like protein OS=Equus caballus GN=ANP32E PE=2 SV=1
F6UHF2	40	4	0.00193676	0.00547251	3.91477	Sepsis	Normal	Uncharacterized protein (Fragment) OS=Equus caballus PE=4 SV=1
F6Y5I8	18	17	0.00198704	0.00552259	2.78034	Sepsis	Normal	Uncharacterized protein OS=Equus caballus GN=FBLN2 PE=4 SV=1
F7BU09	7	3	0.00199243	0.00552259	9.26587	Sepsis	Normal	Uncharacterized protein (Fragment) OS=Equus caballus GN=LOC100059533 PE=3 SV=1
F6TB54	3	3	0.00207943	0.00565599	4.80101	Sepsis	Normal	Uncharacterized protein (Fragment) OS=Equus caballus GN=NAPSA PE=3 SV=1
F6Z278;F6TDX5	10	10	0.00216117	0.00585099	8.43097	Sepsis	Normal	Uncharacterized protein OS=Equus caballus GN=CPNE3 PE=4 SV=1
F7BKK5;F6SA20	4	4	0.0022171	0.00597463	4.69276	Sepsis	Normal	Uncharacterized protein (Fragment) OS=Equus caballus GN=GSTM3 PE=3 SV=1
F6PWV1;F6WFI8	9	2	0.00244866	0.00653809	6.28971	Sepsis	Normal	Histone H2B OS=Equus caballus GN=HIST1H2BN PE=3 SV=1
F7AW05	11	11	0.00246405	0.00654914	4.29528	Sepsis	Normal	Uncharacterized protein OS=Equus caballus GN=CLEC3B PE=4 SV=1
F6Q978	12	11	0.00257146	0.00676412	2.03864	Sepsis	Normal	Uncharacterized protein (Fragment) OS=Equus caballus GN=COL15A1 PE=4 SV=1
F7A737	2	2	0.00266821	0.00692043	6.40106	Sepsis	Normal	Uncharacterized protein (Fragment) OS=Equus caballus PE=4 SV=1
F6V5H1	5	5	0.00298911	0.00759777	3.00896	Sepsis	Normal	Uncharacterized protein (Fragment) OS=Equus caballus PE=4 SV=1
F6R7B4	6	5	0.00304992	0.00767667	11.0172	Sepsis	Normal	Uncharacterized protein OS=Equus caballus GN=MMP8 PE=4 SV=1
F7DYA1	3	3	0.00310156	0.00774826	4.88341	Sepsis	Normal	Uncharacterized protein OS=Equus caballus GN=LOC100034242 PE=3 SV=1
F7D3P9	2	2	0.00314353	0.00781953	36.3145	Sepsis	Normal	Uncharacterized protein (Fragment) OS=Equus caballus GN=RAB44 PE=4 SV=1
F6YR34	29	29	0.00317368	0.00786094	5.02161	Sepsis	Normal	Uncharacterized protein OS=Equus caballus GN=THBS1 PE=4 SV=1
F7BQD6	43	39	0.00353211	0.00840551	4.89568	Sepsis	Normal	Uncharacterized protein OS=Equus caballus GN=C1S PE=3 SV=1
F6RGZ9;F6SLX2	11	9	0.00356756	0.00840772	3.59896	Sepsis	Normal	Uncharacterized protein OS=Equus caballus GN=CYFIP2 PE=4 SV=1
F6UCN5	4	3	0.00356776	0.00840772	11.1418	Sepsis	Normal	Uridine phosphorylase (Fragment) OS=Equus caballus GN=UPP1 PE=3 SV=1
F6RUZ6;F6Y9V1	47	46	0.00369827	0.00860425	2.86629	Sepsis	Normal	Fibrinogen alpha chain OS=Equus caballus GN=FGA PE=4 SV=1
F6XWM5	13	13	0.00377472	0.00869915	3.39016	Sepsis	Normal	Uncharacterized protein (Fragment) OS=Equus caballus GN=HP PE=3 SV=1
F7CHU9	2	1	0.00382095	0.00869915	5.90821	Sepsis	Normal	Uncharacterized protein OS=Equus caballus GN=COLEC10 PE=4 SV=1
F6QUY7	3	3	0.00382593	0.00869915	10.023	Sepsis	Normal	Uncharacterized protein (Fragment) OS=Equus caballus GN=NUCKS1 PE=4 SV=1
F7ASE1	2	2	0.00422219	0.00941622	4.34926	Sepsis	Normal	Uncharacterized protein OS=Equus caballus GN=IL1RAP PE=4 SV=1
F6Y7V5	8	1	0.004655	0.0101863	96.0146	Sepsis	Normal	Histone H3 OS=Equus caballus GN=HIST2H3PS2 PE=3 SV=1
F6RT71	3	3	0.00469516	0.0102357	7.60834	Sepsis	Normal	Uncharacterized protein OS=Equus caballus GN=EIF5 PE=4 SV=1
F7CU94;P81710	11	11	0.00476246	0.0103052	4.39754	Sepsis	Normal	Lysozyme OS=Equus caballus GN=LYZ PE=2 SV=1
F6YAZ9;F7BYZ9	7	6	0.00483055	0.0104058	4.65074	Sepsis	Normal	Uncharacterized protein OS=Equus caballus GN=MYL12A PE=4 SV=1
F6X1H9;F7BXQ8	3	1	0.00520871	0.0108281	11.5219	Sepsis	Normal	Histone H2A (Fragment) OS=Equus caballus GN=H2AFV PE=3 SV=1
F7BYG0	27	26	0.00589171	0.0119492	3.70274	Sepsis	Normal	Uncharacterized protein (Fragment) OS=Equus caballus GN=PXDN PE=4 SV=1
F6QIB2;F7D1I8	12	12	0.0062678	0.0124943	15.7419	Sepsis	Normal	Uncharacterized protein OS=Equus caballus GN=SERPINE2 PE=3 SV=1
F7BI02	5	5	0.00636955	0.0126538	3.27277	Sepsis	Normal	Uncharacterized protein (Fragment) OS=Equus caballus GN=DSG2 PE=4 SV=1
F7A1C3	8	7	0.0064304	0.0127312	10.0612	Sepsis	Normal	Uncharacterized protein OS=Equus caballus GN=SORD PE=4 SV=1
F6REX3	47	44	0.00694521	0.0136116	2.40921	Sepsis	Normal	Uncharacterized protein OS=Equus caballus GN=LOC100061763 PE=4 SV=1
F7DZE7	5	5	0.00727379	0.0140195	8.92184	Sepsis	Normal	Uncharacterized protein OS=Equus caballus GN=ADIPOQ PE=4 SV=1
F7C0D2	20	20	0.00771441	0.0145791	3.32102	Sepsis	Normal	Uncharacterized protein OS=Equus caballus GN=LBP PE=4 SV=1
F7BHB6;F6SLZ9	9	9	0.00771237	0.0145791	17.7548	Sepsis	Normal	Uncharacterized protein OS=Equus caballus GN=PADI4 PE=4 SV=1
F6YRE7	29	29	0.00791834	0.0147727	15.3374	Sepsis	Normal	Leukotriene A(4) hydrolase OS=Equus caballus GN=LTA4H PE=3 SV=1
F6R5B2	17	14	0.00805888	0.0149391	20.7202	Sepsis	Normal	Uncharacterized protein OS=Equus caballus GN=HMGB2 PE=4 SV=1
F7BAT4	20	20	0.00818905	0.0151135	4.24065	Sepsis	Normal	Uncharacterized protein (Fragment) OS=Equus caballus GN=VWF PE=4 SV=1
F6S6S0;F6XH74	9	7	0.00836978	0.0152245	8.25723	Sepsis	Normal	Uncharacterized protein OS=Equus caballus GN=LOC100050136 PE=4 SV=1
Q9GKX7;F7E2L8	31	20	0.00853485	0.0154283	6.29868	Sepsis	Normal	Heat shock protein HSP 90-alpha OS=Equus caballus GN=HSP90AA1 PE=2 SV=2
O02722;F6ZRM9	6	5	0.00889872	0.0158401	2.91798	Sepsis	Normal	Metalloproteinase inhibitor 1 OS=Equus caballus GN=TIMP1 PE=2 SV=1
F7BJD8	2	2	0.0093135	0.0164278	3.39991	Sepsis	Normal	Uncharacterized protein (Fragment) OS=Equus caballus GN=CTSH PE=3 SV=1
F7BEE7;O77717	7	7	0.0096467	0.016862	6.83411	Sepsis	Normal	Metalloproteinase inhibitor 2 (Fragment) OS=Equus caballus GN=TIMP2 PE=4 SV=1
F6V7C1;F7C959;F6WCY1	31	26	0.0102688	0.0175427	4.17102	Sepsis	Normal	Enolase 1 OS=Equus caballus GN=ENO1 PE=2 SV=1
F6ZBD7	4	4	0.0112118	0.0187132	4.28708	Sepsis	Normal	Uncharacterized protein OS=Equus caballus GN=PGP PE=4 SV=1
F6VYI5	16	16	0.0111952	0.0187132	19.9292	Sepsis	Normal	Uncharacterized protein (Fragment) OS=Equus caballus GN=NBEAL2 PE=4 SV=1
F6ZZZ7	2	1	0.0117836	0.0195971	46.9399	Sepsis	Normal	CTP synthase (Fragment) OS=Equus caballus GN=CTPS1 PE=3 SV=1
F6W1T4;F7CRV4	5	1	0.0118731	0.0196878	5.74227	Sepsis	Normal	Histone H2A OS=Equus caballus GN=HIST1H2AH PE=3 SV=1
F7AWA5	7	7	0.0122615	0.019936	2.37282	Sepsis	Normal	Uncharacterized protein (Fragment) OS=Equus caballus GN=CDH5 PE=4 SV=1
H9GZV2	3	2	0.0123505	0.0200248	31.9341	Sepsis	Normal	Uncharacterized protein (Fragment) OS=Equus caballus GN=PRTN3 PE=3 SV=1
F7CI62	5	5	0.0131065	0.0209013	10.1723	Sepsis	Normal	Uncharacterized protein OS=Equus caballus GN=MBL2 PE=4 SV=1
F7C456	5	5	0.0132107	0.0209527	8.29705	Sepsis	Normal	Uncharacterized protein (Fragment) OS=Equus caballus PE=4 SV=1
F6VCB4	8	1	0.0132792	0.0209544	35.6583	Sepsis	Normal	Histone H3 (Fragment) OS=Equus caballus PE=3 SV=1
F6Z3X5	11	10	0.0136353	0.0213436	9.31064	Sepsis	Normal	Uncharacterized protein OS=Equus caballus GN=APOBR PE=4 SV=1
F7BMY5	2	2	0.0135683	0.0213436	55.896	Sepsis	Normal	Uncharacterized protein (Fragment) OS=Equus caballus GN=SNRNP70 PE=4 SV=1
F6QDQ1	2	2	0.014545	0.0223385	2.01148	Sepsis	Normal	Uncharacterized protein OS=Equus caballus GN=PGLYRP2 PE=4 SV=1
F6U2W9	14	10	0.0146025	0.0223678	4.79201	Sepsis	Normal	Uncharacterized protein (Fragment) OS=Equus caballus GN=EHD1 PE=4 SV=1
F6TTP1	4	4	0.0147461	0.0225284	8.72363	Sepsis	Normal	Uncharacterized protein OS=Equus caballus GN=RPLP0 PE=4 SV=1
H9GZV1	13	12	0.0150585	0.0228856	2.22954	Sepsis	Normal	Uncharacterized protein (Fragment) OS=Equus caballus PE=4 SV=1
F7AX30;F7AJV4	7	4	0.0152547	0.0231233	4.73606	Sepsis	Normal	Uncharacterized protein OS=Equus caballus GN=RAC2 PE=3 SV=1
F7DZ82;F7DZI2	46	34	0.015574	0.023485	4.46592	Sepsis	Normal	Uncharacterized protein (Fragment) OS=Equus caballus GN=ACTN1 PE=4 SV=1
F6XI92;F6ZFV7	8	7	0.0157058	0.0235617	17.8008	Sepsis	Normal	Uncharacterized protein OS=Equus caballus GN=BIN2 PE=4 SV=1
F7BXA6	17	15	0.0157635	0.0235875	3.63119	Sepsis	Normal	Uncharacterized protein (Fragment) OS=Equus caballus GN=NPEPPS PE=4 SV=1
F6RFD7	2	2	0.0165329	0.0241722	3.117	Sepsis	Normal	Uncharacterized protein OS=Equus caballus GN=APOC4 PE=4 SV=1
F6YLX4	9	6	0.0184642	0.0261498	10.1003	Sepsis	Normal	Uncharacterized protein (Fragment) OS=Equus caballus GN=ANP32A PE=4 SV=1
F6WZA8	9	9	0.0196375	0.0272135	2.31517	Sepsis	Normal	Uncharacterized protein (Fragment) OS=Equus caballus GN=CPN1 PE=4 SV=1
F6QP45	2	2	0.0194761	0.0272135	15.3587	Sepsis	Normal	Uncharacterized protein OS=Equus caballus GN=COLEC11 PE=4 SV=1
F7E481;F6TMI0	2	2	0.0213704	0.0287279	10.1864	Sepsis	Normal	Uncharacterized protein OS=Equus caballus PE=4 SV=1
H9GZL8	2	1	0.0214392	0.028754	6.04909	Sepsis	Normal	60S acidic ribosomal protein P2 OS=Equus caballus GN=RPLP2 PE=4 SV=1
F6Z7T9	25	25	0.0220288	0.0294092	3.18791	Sepsis	Normal	Uncharacterized protein OS=Equus caballus GN=ENPP2 PE=4 SV=1
F7AB03;P80930	5	5	0.0223065	0.0296439	3.63384	Sepsis	Normal	Uncharacterized protein OS=Equus caballus GN=GRN PE=4 SV=1
F6SCL4	2	2	0.0224441	0.0297589	13.6087	Sepsis	Normal	Uncharacterized protein OS=Equus caballus GN=SRSF7 PE=4 SV=1
F6YAM5	8	8	0.0246859	0.0320737	3.32208	Sepsis	Normal	Uncharacterized protein (Fragment) OS=Equus caballus GN=MASP2 PE=3 SV=1
F7DGY6	2	2	0.0264982	0.0340485	4.35557	Sepsis	Normal	Receptor expression-enhancing protein (Fragment) OS=Equus caballus GN=REEP5 PE=3 SV=1
F7DIN1	2	2	0.0268938	0.0341051	8.6084	Sepsis	Normal	Uncharacterized protein OS=Equus caballus GN=FGL1 PE=4 SV=1
F6UCU8	2	2	0.0278129	0.0348905	34.8213	Sepsis	Normal	Uncharacterized protein (Fragment) OS=Equus caballus GN=LMNB1 PE=3 SV=1
F7DDC0	2	2	0.0296303	0.0366958	4.92212	Sepsis	Normal	Uncharacterized protein OS=Equus caballus GN=SERPINE1 PE=3 SV=1
F7CIX6	6	2	0.0298848	0.0369325	7.11665	Sepsis	Normal	Uncharacterized protein OS=Equus caballus GN=ENO2 PE=3 SV=1
F6Z8G6	3	3	0.0301195	0.0371437	12.7814	Sepsis	Normal	Uncharacterized protein OS=Equus caballus GN=PPM1G PE=3 SV=1
P19857	14	1	0.0319356	0.0388078	3.39545	Sepsis	Normal	Serum amyloid A protein OS=Equus caballus GN=SAA1 PE=1 SV=2
F7CTJ3	44	42	0.03293	0.0396482	2.30336	Sepsis	Normal	Uncharacterized protein OS=Equus caballus GN=ITIH2 PE=4 SV=1
F6RNK0	3	2	0.0331295	0.0396788	1702.4	Sepsis	Normal	Uncharacterized protein OS=Equus caballus GN=PRPF8 PE=4 SV=1
P05619	3	3	0.0338585	0.040139	11.1721	Sepsis	Normal	Leukocyte elastase inhibitor OS=Equus caballus GN=SERPINB1 PE=1 SV=3
H9GZU8	18	12	0.0351464	0.041329	2.83629	Sepsis	Normal	Uncharacterized protein (Fragment) OS=Equus caballus PE=4 SV=1
F6PYR5	2	2	0.0384462	0.0440036	3.3051	Sepsis	Normal	C-C motif chemokine OS=Equus caballus PE=3 SV=1
F6QCV1;F7E3F2	5	5	0.0397303	0.0450799	7.26111	Sepsis	Normal	Core histone macro-H2A OS=Equus caballus GN=H2AFY PE=4 SV=1
H9GZZ0	2	2	0.0404679	0.0457386	2.58479	Sepsis	Normal	Uncharacterized protein OS=Equus caballus GN=LSP1 PE=4 SV=1
F6UI02	2	2	0.0419308	0.0469363	2.2618	Sepsis	Normal	Uncharacterized protein OS=Equus caballus GN=RAB31 PE=3 SV=1
F6RMK1	4	4	0.0428249	0.0475712	10.5728	Sepsis	Normal	C-X-C motif chemokine OS=Equus caballus GN=PF4 PE=3 SV=1
F6X9D3	4	4	0.043178	0.0478721	5.12382	Sepsis	Normal	Uncharacterized protein OS=Equus caballus GN=NPM1 PE=4 SV=1
F6TVA0	8	8	0.0445596	0.0491232	15.1859	Sepsis	Normal	Uncharacterized protein OS=Equus caballus GN=NT5C2 PE=4 SV=1
F6Y0D9	6	6	0.0451368	0.0495717	2.29853	Sepsis	Normal	Uncharacterized protein OS=Equus caballus GN=CDH1 PE=4 SV=1
F6SK17;F6PRL4	9	2	0.0462312	0.0497975	2.19608	Sepsis	Normal	Histone H2B OS=Equus caballus GN=LOC100062934 PE=3 SV=1
F6PM70	4	4	0.0459	0.0497975	3.46064	Sepsis	Normal	Uncharacterized protein OS=Equus caballus PE=3 SV=1
F6Y5R3	5	5	0.0457554	0.0497975	4.28757	Sepsis	Normal	Uncharacterized protein (Fragment) OS=Equus caballus GN=THBS2 PE=4 SV=1
Q6X9Z5	2	1	0.0461583	0.0497975	7.00156	Sepsis	Normal	60S acidic ribosomal protein P2 OS=Equus caballus GN=RPLP2 PE=3 SV=1
F6VTF3	7	7	0.0457726	0.0497975	9.22978	Sepsis	Normal	Galectin OS=Equus caballus GN=LGALS9C PE=4 SV=1
H9H005;F6UN58	3	3	0.0460246	0.0497975	156.982	Sepsis	Normal	Uncharacterized protein OS=Equus caballus GN=SEPT5 PE=3 SV=1
