# Supplementary material for: The synovial fluid proteome differentiates between septic and nonseptic articular pathologies
Source: J Proteomics. 2019 Jun 30;202:103370. doi: 10.1016/j.jprot.2019.04.020 (PMC6549134; doi:10.1016/j.jprot.2019.04.020)
Supplement: Supplementary file 5 — Pathway analysis results using IPA [file mmc5.xlsx]

## Sheet: Canonical Pathways Sepsis
Canonical pathways sepsis vs norm
Ingenuity Canonical Pathways	-log(p-value)	p-value	Ratio	z-score	Molecules
Coagulation System	22.1	7.94328e-23	0.514	1.414	F12,PROC,VWF,F7,FGG,SERPIND1,F11,KLKB1,F10,SERPINC1,F9,PROS1,F5,FGB,SERPINE1,FGA,F13B,A2M
Acute Phase Response Signaling	18.4	3.98107e-19	0.165	1.698	APOH,CP,FGG,SERPIND1,C1R,MBL2,ITIH2,SAA1,FGB,LBP,SERPINE1,MAP2K1,IL1RAP,TTR,HPX,GRB2,C1S,VWF,CRABP1,KLKB1,FTL,HP,IL18,TF,CRP,FGA,A2M,RBP4
LXR/RXR Activation	16.6	2.51189e-17	0.19	0.626	TTR,HPX,APOB,APOA4,APOH,APOC4,A1BG,PON1,IL18,LYZ,LCAT,TF,SAA1,CD14,S100A8,LBP,FGA,IL1RAP,CLU,MMP9,PON3,APOD,RBP4
Extrinsic Prothrombin Activation Pathway	15.7	1.99526e-16	0.688	0.447	F10,F12,SERPINC1,PROS1,PROC,F5,FGB,F7,FGA,F13B,FGG
Inhibition of Matrix Metalloproteases	14.6	2.51189e-15	0.359	-0.302	HSPG2,TIMP3,MMP3,MMP2,TIMP1,SDC2,MMP8,THBS2,A2M,MMP1,MMP9,LRP1,TIMP2,MMP19
Intrinsic Prothrombin Activation Pathway	14	1e-14	0.333	1.941	F11,F10,KLKB1,F12,F9,SERPINC1,PROS1,PROC,F5,FGB,COL18A1,FGA,F13B,FGG
Atherosclerosis Signaling	10.9	1.25893e-11	0.142	#NUM!	PAFAH1B2,APOB,APOA4,MMP3,APOC4,PON1,LYZ,IL18,LCAT,S100A8,COL18A1,ALOX5,MMP1,CLU,MMP9,PAFAH1B3,APOD,RBP4
Complement System	10.5	3.16228e-11	0.297	2.333	C1R,MASP2,MBL2,C1S,MASP1,C1QA,C1QC,C8A,CFH,C1QB,C8G
FXR/RXR Activation	9.95	1.12202e-10	0.135	#NUM!	TTR,HPX,APOA4,APOB,APOH,APOC4,A1BG,PON1,IL18,LCAT,TF,SAA1,FGA,PON3,CLU,APOD,RBP4
Clathrin-mediated Endocytosis Signaling	8.45	3.54813e-09	0.0955	#NUM!	AP2M1,AP2A1,APOA4,APOB,GRB2,APOC4,SH3GLB1,AP1B1,AP2A2,AP2S1,PON1,LYZ,TF,TFRC,S100A8,DNM1L,CLU,APOD,RBP4
Hepatic Fibrosis / Hepatic Stellate Cell Activation	6.55	2.81838e-07	0.0856	#NUM!	IGFBP4,COL12A1,MMP2,COL15A1,COL5A1,COL6A3,TIMP1,CD14,LBP,SERPINE1,COL18A1,IL1RAP,A2M,MMP1,MMP9,TIMP2
IGF-1 Signaling	6.35	4.46684e-07	0.113	#NUM!	YWHAQ,IGFBP6,IGFBP4,NOV,YWHAG,YWHAH,YWHAE,YWHAB,GRB2,YWHAZ,MAP2K1,PRKAR1A
Histamine Degradation	6.15	7.07946e-07	0.316	#NUM!	ALDH1L1,ALDH1A1,HNMT,ALDH1A3,ALDH9A1,ALDH7A1
Neuroprotective Role of THOP1 in Alzheimer's Disease	5.81	1.54882e-06	0.101	1.265	C1R,F11,PREP,HGFAC,YWHAE,PRTN3,CTSG,MASP1,F7,MMP9,PRKAR1A,APP
Ethanol Degradation II	5.44	3.63078e-06	0.189	#NUM!	ADH5,AKR1A1,ALDH1L1,ALDH1A1,ALDH1A3,ALDH9A1,ALDH7A1
Bladder Cancer Signaling	5.4	3.98107e-06	0.114	#NUM!	CDH1,PA2G4,MMP3,THBS1,MMP8,MMP2,MAP2K1,MMP1,MMP9,MMP19
Tryptophan Degradation X (Mammalian, via Tryptamine)	5.37	4.2658e-06	0.24	#NUM!	AKR1A1,ALDH1L1,ALDH1A1,ALDH1A3,ALDH9A1,ALDH7A1
Noradrenaline and Adrenaline Degradation	5.2	6.30957e-06	0.175	#NUM!	ADH5,AKR1A1,ALDH1L1,ALDH1A1,ALDH1A3,ALDH9A1,ALDH7A1
Airway Pathology in Chronic Obstructive Pulmonary Disease	5.17	6.76083e-06	0.5	#NUM!	MMP8,MMP2,MMP1,MMP9
Osteoarthritis Pathway	5.15	7.07946e-06	0.0708	0.302	TIMP3,SPP1,MMP3,DCN,ADIPOQ,ANXA2,S100A9,PRG4,S100A8,NAMPT,IL1RAP,MMP1,LRP1,MMP9,RBP4
IL-12 Signaling and Production in Macrophages	4.88	1.31826e-05	0.0822	#NUM!	PON1,IL18,LYZ,APOB,APOA4,GRB2,APOC4,S100A8,MAP2K1,CLU,RBP4,APOD
Granulocyte Adhesion and Diapedesis	4.66	2.18776e-05	0.0726	#NUM!	MMP3,CCL23,PF4,MMP2,IL18,CDH5,SDC2,MMP8,IL1RAP,MMP1,MMP9,HSPB1,MMP19
Oncostatin M Signaling	4.55	2.81838e-05	0.176	0.816	TIMP3,MMP3,GRB2,CHI3L1,MAP2K1,MMP1
Oxidative Ethanol Degradation III	4.54	2.88403e-05	0.238	#NUM!	ALDH1L1,ALDH1A1,ALDH1A3,ALDH9A1,ALDH7A1
Leukocyte Extravasation Signaling	4.53	2.95121e-05	0.0664	1.069	RAC2,TIMP3,MMP3,GRB2,MMP2,CDH5,TIMP1,MMP8,ARHGAP1,MMP1,MMP9,ACTN1,TIMP2,MMP19
GP6 Signaling Pathway	4.52	3.01995e-05	0.0821	1.508	COL5A1,LAMC1,COL6A3,GRB2,COL12A1,LAMB1,FGB,COL18A1,FGA,FGG,COL15A1
Fatty Acid α-oxidation	4.43	3.71535e-05	0.227	#NUM!	ALDH1L1,ALDH1A1,ALDH1A3,ALDH9A1,ALDH7A1
Putrescine Degradation III	4.33	4.67735e-05	0.217	#NUM!	ALDH1L1,ALDH1A1,ALDH1A3,ALDH9A1,ALDH7A1
Galactose Degradation I (Leloir Pathway)	4.26	5.49541e-05	0.6	#NUM!	GALK2,GALK1,GALE
Ethanol Degradation IV	4.15	7.07946e-05	0.2	#NUM!	ALDH1L1,ALDH1A1,ALDH1A3,ALDH9A1,ALDH7A1
Lipid Antigen Presentation by CD1	4.06	8.70964e-05	0.192	#NUM!	AP2M1,AP2A1,AP1B1,AP2A2,AP2S1
Colanic Acid Building Blocks Biosynthesis	4.06	8.70964e-05	0.286	#NUM!	UGDH,GALK2,GALK1,GALE
Production of Nitric Oxide and Reactive Oxygen Species in Macrophages	3.68	0.00020893	0.0619	-0.302	PON1,LYZ,MPO,APOB,APOA4,GRB2,APOC4,S100A8,MAP2K1,CLU,RBP4,APOD
Cell Cycle: G2/M DNA Damage Checkpoint Regulation	3.63	0.000234423	0.122	#NUM!	YWHAQ,YWHAG,YWHAH,YWHAE,YWHAB,YWHAZ
Myc Mediated Apoptosis Signaling	3.59	0.00025704	0.1	#NUM!	YWHAQ,YWHAG,YWHAH,YWHAE,YWHAB,GRB2,YWHAZ
Formaldehyde Oxidation II (Glutathione-dependent)	3.49	0.000323594	1	#NUM!	ADH5,ESD
Serotonin Degradation	3.37	0.00042658	0.0921	#NUM!	ADH5,AKR1A1,ALDH1L1,ALDH1A1,ALDH1A3,ALDH9A1,ALDH7A1
PI3K/AKT Signaling	3.37	0.00042658	0.072	-2.333	YWHAQ,YWHAG,YWHAH,YWHAE,YWHAB,GRB2,YWHAZ,HSP90AA1,MAP2K1
Dopamine Degradation	3.31	0.000489779	0.135	#NUM!	ALDH1L1,ALDH1A1,ALDH1A3,ALDH9A1,ALDH7A1
Virus Entry via Endocytic Pathways	3.3	0.000501187	0.0784	#NUM!	RAC2,AP2M1,AP2A1,GRB2,TFRC,AP1B1,AP2A2,AP2S1
IL-6 Signaling	3.29	0.000512861	0.0703	-0.378	IL18,GRB2,CRP,CD14,LBP,MAP2K1,IL1RAP,A2M,HSPB1
14-3-3-mediated Signaling	3.22	0.00060256	0.0687	-2.828	YWHAQ,YWHAG,YWHAH,YWHAE,YWHAB,GRB2,YWHAZ,TUBB,MAP2K1
autophagy	3.08	0.000831764	0.0968	#NUM!	CTSZ,ATG7,CTSH,CTSG,CTSB,CTSC
Aryl Hydrocarbon Receptor Signaling	2.99	0.00102329	0.0638	#NUM!	TGM2,ALDH1L1,ALDH1A1,ALDH1A3,GSTM3,HSP90AA1,ALDH9A1,ALDH7A1,HSPB1
ERK5 Signaling	2.93	0.0011749	0.0909	-2.449	YWHAQ,YWHAG,YWHAH,YWHAE,YWHAB,YWHAZ
Pyrimidine Ribonucleotides Interconversion	2.91	0.00123027	0.111	#NUM!	AK1,CMPK2,HNRNPA1,ANXA1,DDX3X
HIF1α Signaling	2.88	0.00131826	0.0678	#NUM!	MMP3,GRB2,MMP8,HSP90AA1,MMP2,MMP1,MMP9,MMP19
Pyrimidine Ribonucleotides De Novo Biosynthesis	2.83	0.00147911	0.106	#NUM!	AK1,CMPK2,HNRNPA1,ANXA1,DDX3X
Glioma Invasiveness Signaling	2.8	0.00158489	0.0857	-0.816	TIMP3,TIMP1,GRB2,MMP2,MMP9,TIMP2
Role of Tissue Factor in Cancer	2.77	0.00169824	0.065	#NUM!	F10,P4HB,GRB2,FGB,F7,FGA,FGG,MMP1
LPS/IL-1 Mediated Inhibition of RXR Function	2.64	0.00229087	0.0495	#NUM!	ALDH1L1,IL18,ALDH1A1,ALDH1A3,APOC4,GSTM3,CD14,LBP,IL1RAP,ALDH9A1,ALDH7A1
Agranulocyte Adhesion and Diapedesis	2.62	0.00239883	0.0524	#NUM!	IL18,CDH5,MMP3,CCL23,MMP8,PF4,MMP2,MMP1,MMP9,MMP19
p70S6K Signaling	2.58	0.00263027	0.0606	#NUM!	YWHAQ,YWHAG,YWHAH,YWHAE,YWHAB,GRB2,YWHAZ,MAP2K1
Inhibition of Angiogenesis by TSP1	2.51	0.0030903	0.118	#NUM!	HSPG2,THBS1,SDC2,MMP9
CMP-N-acetylneuraminate Biosynthesis I (Eukaryotes)	2.51	0.0030903	0.4	#NUM!	NAGK,NANS
Protein Ubiquitination Pathway	2.5	0.00316228	0.0453	#NUM!	PSME1,PSMA6,CRYAB,PSMC6,PSMA5,PSME2,HSP90AA1,UCHL5,PSMC3,HSPB6,UCHL3,HSPB1
Role of Osteoblasts, Osteoclasts and Chondrocytes in Rheumatoid Arthritis	2.48	0.00331131	0.0472	#NUM!	IL18,SPP1,SFRP2,MMP3,GRB2,DKK3,MMP8,GSN,IL1RAP,MMP1,LRP1
ERK/MAPK Signaling	2.47	0.00338844	0.05	-0.447	YWHAQ,RAC2,YWHAG,YWHAH,YWHAB,GRB2,YWHAZ,MAP2K1,PRKAR1A,HSPB1
HIPPO signaling	2.32	0.0047863	0.069	2.449	YWHAQ,YWHAG,YWHAH,YWHAE,YWHAB,YWHAZ
Phagosome Maturation	2.28	0.00524807	0.0541	#NUM!	CTSZ,MPO,PRDX1,CTSH,CTSG,CTSB,CTSC,TUBB
Colorectal Cancer Metastasis Signaling	2.27	0.00537032	0.0444	1.265	CDH1,MMP3,GRB2,MMP8,MMP2,MAP2K1,MMP1,LRP1,MMP9,PRKAR1A,MMP19
Xenobiotic Metabolism Signaling	2.2	0.00630957	0.0414	#NUM!	ALDH1L1,FTL,ALDH1A1,CAMK1D,ALDH1A3,GRB2,GSTM3,HSP90AA1,MAP2K1,ALDH9A1,ESD,ALDH7A1
EIF2 Signaling	2.17	0.00676083	0.0452	-0.816	RPS7,PTBP1,RPLP1,GRB2,HNRNPA1,EIF5,RPL30,MAP2K1,RPL9,RPLP0
Eicosanoid Signaling	2.15	0.00707946	0.0746	#NUM!	PAFAH1B2,LTA4H,LCAT,ALOX5,PAFAH1B3
GABA Receptor Signaling	2.14	0.00724436	0.0632	#NUM!	AP2M1,AP2A1,AP1B1,AP2A2,AP2S1,ALDH9A1
Actin Cytoskeleton Signaling	2.09	0.00812831	0.0441	1.134	RAC2,IQGAP2,CYFIP2,GRB2,CD14,LBP,GSN,MAP2K1,ACTN1,MYL12A
TR/RXR Activation	2.08	0.00831764	0.0612	#NUM!	ENO1,F10,HP,COL6A3,GRB2,FGA
CTLA4 Signaling in Cytotoxic T Lymphocytes	2.05	0.00891251	0.0606	#NUM!	AP2M1,AP2A1,GRB2,AP1B1,AP2A2,AP2S1
Glycolysis I	1.96	0.0109648	0.115	#NUM!	ENO1,ENO2,PFKL
Gα12/13 Signaling	1.96	0.0109648	0.0519	-1.89	CDH1,CDH5,GRB2,CDH6,MAP2K1,CDH11,MYL12A
Role of Pattern Recognition Receptors in Recognition of Bacteria and Viruses	1.93	0.011749	0.0511	1.342	IL18,MBL2,GRB2,C1QA,C1QC,C1QB,OAS3
Germ Cell-Sertoli Cell Junction Signaling	1.89	0.0128825	0.0462	#NUM!	RAC2,CDH1,GRB2,TUBB,GSN,MAP2K1,A2M,ACTN1
PPARα/RXRα Activation	1.79	0.0162181	0.0444	0.707	GPD1,GRB2,ADIPOQ,HSP90AA1,MAP2K1,IL1RAP,AP2A2,PRKAR1A
Melatonin Degradation III	1.75	0.0177828	1	#NUM!	MPO
Sorbitol Degradation I	1.75	0.0177828	1	#NUM!	SORD
Adenine and Adenosine Salvage VI	1.75	0.0177828	1	#NUM!	ADK
UDP-N-acetyl-D-galactosamine Biosynthesis I	1.75	0.0177828	1	#NUM!	GALE
IL-17 Signaling	1.74	0.018197	0.0588	#NUM!	MMP3,TIMP1,GRB2,CRP,MAP2K1
Guanosine Nucleotides Degradation III	1.73	0.0186209	0.167	#NUM!	GDA,NT5C2
Role of IL-17A in Psoriasis	1.66	0.0218776	0.154	#NUM!	S100A9,S100A8
Leukotriene Biosynthesis	1.66	0.0218776	0.154	#NUM!	LTA4H,ALOX5
NRF2-mediated Oxidative Stress Response	1.63	0.0234423	0.0415	-2.236	AKR7A2,AKR1A1,FTL,PRDX1,GRB2,STIP1,GSTM3,MAP2K1
Phospholipases	1.6	0.0251189	0.0645	#NUM!	PAFAH1B2,LCAT,GPLD1,PAFAH1B3
IL-8 Signaling	1.58	0.0263027	0.0406	1.134	RAC2,CDH1,MPO,GRB2,GPLD1,MMP2,MAP2K1,MMP9
PPAR Signaling	1.55	0.0281838	0.0526	0.447	IL18,GRB2,HSP90AA1,MAP2K1,IL1RAP
Notch Signaling	1.52	0.0301995	0.0789	#NUM!	NOTCH2,NOTCH3,LFNG
Opioid Signaling Pathway	1.51	0.030903	0.0372	-1.667	RAC2,AP2M1,AP2A1,CAMK1D,AP1B1,MAP2K1,AP2A2,AP2S1,PRKAR1A
IL-10 Signaling	1.45	0.0354813	0.058	#NUM!	IL18,CD14,LBP,IL1RAP
Remodeling of Epithelial Adherens Junctions	1.45	0.0354813	0.058	#NUM!	CDH1,TUBB,DNM1L,ACTN1
UDP-D-xylose and UDP-D-glucuronate Biosynthesis	1.45	0.0354813	0.5	#NUM!	UGDH
Guanine and Guanosine Salvage I	1.45	0.0354813	0.5	#NUM!	HPRT1
Spermine Biosynthesis	1.45	0.0354813	0.5	#NUM!	SMS
Choline Degradation I	1.45	0.0354813	0.5	#NUM!	ALDH7A1
L-cysteine Degradation III	1.45	0.0354813	0.5	#NUM!	MPST
Adenine and Adenosine Salvage I	1.45	0.0354813	0.5	#NUM!	APRT
Role of MAPK Signaling in the Pathogenesis of Influenza	1.39	0.040738	0.0556	#NUM!	PAFAH1B2,LCAT,MAP2K1,PAFAH1B3
MSP-RON Signaling Pathway	1.39	0.040738	0.0556	#NUM!	F11,KLKB1,F12,GRB2
Purine Nucleotides Degradation II (Aerobic)	1.35	0.0446684	0.105	#NUM!	GDA,NT5C2
Methylglyoxal Degradation III	1.35	0.0446684	0.105	#NUM!	AKR7A2,AKR1A1
Ovarian Cancer Signaling	1.34	0.0457088	0.0417	0.447	PA2G4,GRB2,MMP2,MAP2K1,MMP9,PRKAR1A
Granzyme A Signaling	1.31	0.0489779	0.1	#NUM!	ANP32A,HMGB2
Inflammasome pathway	1.31	0.0489779	0.1	#NUM!	IL18,CTSB
VDR/RXR Activation	1.29	0.0512861	0.0513	#NUM!	IGFBP6,SERPINB1,SPP1,CD14
L-carnitine Biosynthesis	1.28	0.0524807	0.333	#NUM!	ALDH9A1
D-glucuronate Degradation I	1.28	0.0524807	0.333	#NUM!	AKR1A1
Inosine-5'-phosphate Biosynthesis II	1.28	0.0524807	0.333	#NUM!	ATIC
Hypusine Biosynthesis	1.28	0.0524807	0.333	#NUM!	EIF5A
Thiosulfate Disproportionation III (Rhodanese)	1.28	0.0524807	0.333	#NUM!	MPST
Regulation of the Epithelial-Mesenchymal Transition Pathway	1.26	0.0549541	0.037	#NUM!	NOTCH2,CDH1,NOTCH3,GRB2,MMP2,MAP2K1,MMP9
Glioma Signaling	1.26	0.0549541	0.0439	#NUM!	PA2G4,CAMK1D,GRB2,MAP2K1,IDH1
RAR Activation	1.25	0.0562341	0.0368	#NUM!	ALDH1A1,ALDH1A3,MAP2K1,MMP1,CRABP1,PRKAR1A,RBP4
Protein Kinase A Signaling	1.24	0.057544	0.03	-2.309	YWHAQ,YWHAG,YWHAH,YWHAE,YWHAB,YWHAZ,ADD1,PGP,PYGB,MAP2K1,PRKAR1A,MYL12A
Polyamine Regulation in Colon Cancer	1.23	0.0588844	0.0909	#NUM!	PSME1,PSME2
Pyrimidine Deoxyribonucleotides De Novo Biosynthesis I	1.2	0.0630957	0.087	#NUM!	AK1,CMPK2
Axonal Guidance Signaling	1.19	0.0645654	0.0288	#NUM!	DPYSL2,RAC2,ADAMTS13,MMP3,GRB2,MMP2,TUBB,SDC2,MMP8,MAP2K1,MMP9,MYL12A,PRKAR1A
Pancreatic Adenocarcinoma Signaling	1.19	0.0645654	0.0417	0	PA2G4,GRB2,GPLD1,MAP2K1,MMP9
Uracil Degradation II (Reductive)	1.16	0.0691831	0.25	#NUM!	DPYSL2
Thymine Degradation	1.16	0.0691831	0.25	#NUM!	DPYSL2
Glycerol-3-phosphate Shuttle	1.16	0.0691831	0.25	#NUM!	GPD1
N-acetylglucosamine Degradation II	1.16	0.0691831	0.25	#NUM!	NAGK
LPS-stimulated MAPK Signaling	1.15	0.0707946	0.046	#NUM!	GRB2,CD14,LBP,MAP2K1
Neuregulin Signaling	1.13	0.074131	0.0455	#NUM!	GRB2,DCN,HSP90AA1,MAP2K1
Melanoma Signaling	1.12	0.0758578	0.0545	#NUM!	CDH1,GRB2,MAP2K1
Gluconeogenesis I	1.11	0.0776247	0.0769	#NUM!	ENO1,ENO2
Aldosterone Signaling in Epithelial Cells	1.08	0.0831764	0.0357	#NUM!	CRYAB,GRB2,HSP90AA1,MAP2K1,HSPB6,HSPB1
Regulation of Cellular Mechanics by Calpain Protease	1.08	0.0831764	0.0526	#NUM!	GRB2,CAST,ACTN1
Reelin Signaling in Neurons	1.08	0.0831764	0.0435	#NUM!	PAFAH1B2,GRB2,PAFAH1B3,APP
Protein Citrullination	1.06	0.0870964	0.2	#NUM!	PADI4
Tetrahydrofolate Salvage from 5,10-methenyltetrahydrofolate	1.06	0.0870964	0.2	#NUM!	MTHFD1
Lysine Degradation II	1.06	0.0870964	0.2	#NUM!	ALDH7A1
Lysine Degradation V	1.06	0.0870964	0.2	#NUM!	ALDH7A1
Citrulline-Nitric Oxide Cycle	1.06	0.0870964	0.2	#NUM!	ASS1
Folate Polyglutamylation	1.06	0.0870964	0.2	#NUM!	MTHFD1
Wnt/β-catenin Signaling	1.05	0.0891251	0.0349	0	CDH1,SFRP2,CDH5,DKK3,PIN1,LRP1
Salvage Pathways of Pyrimidine Ribonucleotides	1.04	0.0912011	0.0421	#NUM!	AK1,CMPK2,UPP1,MAP2K1
Prostate Cancer Signaling	1.01	0.0977237	0.0412	#NUM!	PA2G4,GRB2,HSP90AA1,MAP2K1
RhoGDI Signaling	1	0.1	0.0339	-1.633	CDH1,CDH5,CDH6,ARHGAP1,CDH11,MYL12A
Sertoli Cell-Sertoli Cell Junction Signaling	0.994	0.101391	0.0337	#NUM!	CDH1,TUBB,MAP2K1,A2M,ACTN1,PRKAR1A
CDK5 Signaling	0.99	0.102329	0.0404	1	LAMC1,LAMB1,MAP2K1,PRKAR1A
Arginine Biosynthesis IV	0.988	0.102802	0.167	#NUM!	ASS1
Proline Biosynthesis II (from Arginine)	0.988	0.102802	0.167	#NUM!	PADI4
Urea Cycle	0.988	0.102802	0.167	#NUM!	ASS1
Glycerol Degradation I	0.988	0.102802	0.167	#NUM!	GPD1
UDP-N-acetyl-D-glucosamine Biosynthesis II	0.988	0.102802	0.167	#NUM!	GFPT2
NAD Biosynthesis III	0.988	0.102802	0.167	#NUM!	NAMPT
Endometrial Cancer Signaling	0.97	0.107152	0.0469	#NUM!	CDH1,GRB2,MAP2K1
Role of Macrophages, Fibroblasts and Endothelial Cells in Rheumatoid Arthritis	0.959	0.109901	0.0288	#NUM!	IL18,SFRP2,MMP3,GRB2,DKK3,MAP2K1,IL1RAP,MMP1,LRP1
Systemic Lupus Erythematosus Signaling	0.955	0.110917	0.0311	#NUM!	IL18,GRB2,PRPF8,SNRNP70,IGHM,C8A,C8G
VEGF Signaling	0.944	0.113763	0.0388	#NUM!	YWHAE,GRB2,MAP2K1,ACTN1
Pentose Phosphate Pathway (Non-oxidative Branch)	0.925	0.11885	0.143	#NUM!	TKT
Adenine and Adenosine Salvage III	0.925	0.11885	0.143	#NUM!	HPRT1
Ceramide Degradation	0.925	0.11885	0.143	#NUM!	ASAH1
Epithelial Adherens Junction Signaling	0.913	0.12218	0.0342	#NUM!	NOTCH2,CDH1,NOTCH3,TUBB,ACTN1
Retinoate Biosynthesis I	0.908	0.123595	0.0588	#NUM!	ALDH1A1,ALDH1A3
Agrin Interactions at Neuromuscular Junction	0.898	0.126474	0.0435	#NUM!	LAMC1,RAC2,LAMB1
Role of IL-17A in Arthritis	0.898	0.126474	0.0435	#NUM!	GRB2,MAP2K1,MMP1
Antioxidant Action of Vitamin C	0.889	0.129122	0.037	0	PAFAH1B2,LCAT,GPLD1,PAFAH1B3
Histidine Degradation III	0.871	0.134586	0.125	#NUM!	MTHFD1
Tryptophan Degradation to 2-amino-3-carboxymuconate Semialdehyde	0.871	0.134586	0.125	#NUM!	IDO1
Nitric Oxide Signaling in the Cardiovascular System	0.838	0.145211	0.0354	0	GRB2,HSP90AA1,MAP2K1,PRKAR1A
Sphingosine and Sphingosine-1-phosphate Metabolism	0.823	0.150314	0.111	#NUM!	ASAH1
Folate Transformations I	0.823	0.150314	0.111	#NUM!	MTHFD1
TREM1 Signaling	0.82	0.151356	0.04	#NUM!	IL18,MPO,GRB2
Toll-like Receptor Signaling	0.808	0.155597	0.0395	#NUM!	IL18,CD14,LBP
BMP signaling pathway	0.808	0.155597	0.0395	#NUM!	GRB2,MAP2K1,PRKAR1A
Glucocorticoid Receptor Signaling	0.804	0.157036	0.0265	#NUM!	YWHAH,GRB2,ANXA1,HSP90AA1,SERPINE1,MAP2K1,A2M,FGG,MMP1
Rac Signaling	0.8	0.158489	0.0342	-1	IQGAP2,CYFIP2,GRB2,MAP2K1
Non-Small Cell Lung Cancer Signaling	0.796	0.159956	0.039	#NUM!	PA2G4,GRB2,MAP2K1
Hepatic Cholestasis	0.795	0.160325	0.0312	#NUM!	IL18,CD14,LBP,IL1RAP,PRKAR1A
Thyroid Cancer Signaling	0.794	0.160694	0.05	#NUM!	CDH1,MAP2K1
Huntington's Disease Signaling	0.787	0.163305	0.028	#NUM!	TGM2,PSME1,ATP5F1B,GRB2,PSME2,DNM1L,AP2A2
PTEN Signaling	0.781	0.165577	0.0336	#NUM!	RAC2,YWHAH,GRB2,MAP2K1
Mechanisms of Viral Exit from Host Cells	0.777	0.167109	0.0488	#NUM!	SH3GLB1,LMNB1
Signaling by Rho Family GTPases	0.775	0.16788	0.0278	1.134	CDH1,CDH5,GRB2,CDH6,MAP2K1,CDH11,MYL12A
Role of p14/p19ARF in Tumor Suppression	0.745	0.179887	0.0465	#NUM!	NPM1,GRB2
Pentose Phosphate Pathway	0.744	0.180302	0.0909	#NUM!	TKT
Purine Nucleotides De Novo Biosynthesis II	0.744	0.180302	0.0909	#NUM!	ATIC
UDP-N-acetyl-D-galactosamine Biosynthesis II	0.744	0.180302	0.0909	#NUM!	GALE
AMPK Signaling	0.716	0.192309	0.0278	-0.447	AK1,GRB2,ADIPOQ,PFKL,PPM1G,PRKAR1A
iNOS Signaling	0.715	0.192752	0.0444	#NUM!	CD14,LBP
Sperm Motility	0.713	0.193642	0.0315	0	PAFAH1B2,LCAT,PRKAR1A,PAFAH1B3
Acyl-CoA Hydrolysis	0.71	0.194984	0.0833	#NUM!	PPT1
Role of Oct4 in Mammalian Embryonic Stem Cell Pluripotency	0.701	0.199067	0.0435	#NUM!	SPP1,SH3GLB1
Leptin Signaling in Obesity	0.699	0.199986	0.0349	#NUM!	GRB2,MAP2K1,PRKAR1A
Integrin Signaling	0.698	0.200447	0.0274	0.447	RAC2,GRB2,GSN,MAP2K1,ACTN1,MYL12A
α-Adrenergic Signaling	0.689	0.204644	0.0345	#NUM!	PYGB,MAP2K1,PRKAR1A
TGF-β Signaling	0.689	0.204644	0.0345	#NUM!	GRB2,SERPINE1,MAP2K1
Choline Biosynthesis III	0.679	0.209411	0.0769	#NUM!	GPLD1
Urate Biosynthesis/Inosine 5'-phosphate Degradation	0.679	0.209411	0.0769	#NUM!	NT5C2
Glycogen Degradation II	0.679	0.209411	0.0769	#NUM!	PYGB
HMGB1 Signaling	0.665	0.216272	0.0301	#NUM!	IL18,GRB2,SERPINE1,MAP2K1
Regulation of Actin-based Motility by Rho	0.66	0.218776	0.0333	#NUM!	RAC2,GSN,MYL12A
Altered T Cell and B Cell Signaling in Rheumatoid Arthritis	0.66	0.218776	0.0333	#NUM!	IL18,SPP1,PRTN3
Th1 Pathway	0.65	0.223872	0.0296	0	NOTCH2,IL18,NOTCH3,GRB2
Amyloid Processing	0.634	0.232274	0.0392	#NUM!	PRKAR1A,APP
Acute Myeloid Leukemia Signaling	0.633	0.232809	0.0323	#NUM!	GRB2,MAP2K1,IDH1
Telomere Extension by Telomerase	0.624	0.237684	0.0667	#NUM!	HNRNPA1
NAD biosynthesis II (from tryptophan)	0.624	0.237684	0.0667	#NUM!	IDO1
Superpathway of Citrulline Metabolism	0.624	0.237684	0.0667	#NUM!	ASS1
Glycogen Degradation III	0.624	0.237684	0.0667	#NUM!	PYGB
Docosahexaenoic Acid (DHA) Signaling	0.622	0.238781	0.0385	#NUM!	GRB2,APP
Semaphorin Signaling in Neurons	0.61	0.245471	0.0377	#NUM!	DPYSL2,ARHGAP1
Granzyme B Signaling	0.6	0.251189	0.0625	#NUM!	LMNB1
Chondroitin Sulfate Degradation (Metazoa)	0.6	0.251189	0.0625	#NUM!	HEXA
Adenosine Nucleotides Degradation II	0.6	0.251189	0.0625	#NUM!	NT5C2
Endothelin-1 Signaling	0.593	0.25527	0.0263	-0.447	PAFAH1B2,LCAT,GRB2,GPLD1,PAFAH1B3
Melanocyte Development and Pigmentation Signaling	0.59	0.25704	0.0306	#NUM!	GRB2,MAP2K1,PRKAR1A
Phospholipase C Signaling	0.578	0.264241	0.0249	-0.447	TGM2,AHNAK,GRB2,GPLD1,MAP2K1,MYL12A
Dermatan Sulfate Degradation (Metazoa)	0.577	0.26485	0.0588	#NUM!	HEXA
Cholecystokinin/Gastrin-mediated Signaling	0.567	0.271019	0.0297	#NUM!	IL18,GRB2,MAP2K1
PAK Signaling	0.567	0.271019	0.0297	#NUM!	GRB2,MAP2K1,MYL12A
Gap Junction Signaling	0.565	0.27227	0.0256	#NUM!	NOV,GRB2,TUBB,MAP2K1,PRKAR1A
RANK Signaling in Osteoclasts	0.559	0.276058	0.0294	#NUM!	GRB2,GSN,MAP2K1
Chronic Myeloid Leukemia Signaling	0.529	0.295801	0.0283	#NUM!	PA2G4,GRB2,MAP2K1
Breast Cancer Regulation by Stathmin1	0.513	0.306902	0.0244	#NUM!	CAMK1D,GRB2,TUBB,MAP2K1,PRKAR1A
Calcium Signaling	0.509	0.309742	0.0243	#NUM!	CAMK1D,CAMKK1,TPM1,TPM4,PRKAR1A
Relaxin Signaling	0.508	0.310456	0.0255	0	GRB2,MAP2K1,MMP9,PRKAR1A
CNTF Signaling	0.506	0.311889	0.0317	#NUM!	GRB2,MAP2K1
Gαs Signaling	0.501	0.3155	0.0273	#NUM!	ADD1,MAP2K1,PRKAR1A
IL-2 Signaling	0.497	0.31842	0.0312	#NUM!	GRB2,MAP2K1
p53 Signaling	0.495	0.31989	0.027	#NUM!	THBS1,GRB2,SERPINE2
Telomerase Signaling	0.495	0.31989	0.027	#NUM!	GRB2,HSP90AA1,MAP2K1
Neuroinflammation Signaling Pathway	0.489	0.32434	0.0225	1.134	IL18,MMP3,GRB2,CRP,MFGE8,MMP9,APP
PXR/RXR Activation	0.488	0.325087	0.0308	#NUM!	ALDH1A1,PRKAR1A
Thrombopoietin Signaling	0.488	0.325087	0.0308	#NUM!	GRB2,MAP2K1
Netrin Signaling	0.488	0.325087	0.0308	#NUM!	RAC2,PRKAR1A
UVB-Induced MAPK Signaling	0.479	0.331894	0.0303	#NUM!	GRB2,MAP2K1
Neuropathic Pain Signaling In Dorsal Horn Neurons	0.469	0.339625	0.0261	#NUM!	CAMK1D,GRB2,PRKAR1A
GNRH Signaling	0.465	0.342768	0.0242	0	GRB2,MMP2,MAP2K1,PRKAR1A
EGF Signaling	0.462	0.345144	0.0294	#NUM!	GRB2,MAP2K1
ErbB2-ErbB3 Signaling	0.454	0.35156	0.029	#NUM!	GRB2,MAP2K1
Tumoricidal Function of Hepatic Natural Killer Cells	0.453	0.352371	0.0417	#NUM!	SRGN
TCA Cycle II (Eukaryotic)	0.453	0.352371	0.0417	#NUM!	ACO1
Fc Epsilon RI Signaling	0.444	0.359749	0.0252	#NUM!	RAC2,GRB2,MAP2K1
Tryptophan Degradation III (Eukaryotic)	0.439	0.363915	0.04	#NUM!	IDO1
Chemokine Signaling	0.439	0.363915	0.0282	#NUM!	CAMK1D,MAP2K1
p38 MAPK Signaling	0.439	0.363915	0.025	#NUM!	IL18,IL1RAP,HSPB1
Melatonin Signaling	0.431	0.370681	0.0278	#NUM!	MAP2K1,PRKAR1A
ErbB4 Signaling	0.431	0.370681	0.0278	#NUM!	GRB2,MAP2K1
Natural Killer Cell Signaling	0.427	0.374111	0.0246	#NUM!	RAC2,GRB2,MAP2K1
Renin-Angiotensin Signaling	0.427	0.374111	0.0246	#NUM!	GRB2,MAP2K1,PRKAR1A
NAD Salvage Pathway II	0.426	0.374973	0.0385	#NUM!	NT5C2
Ephrin B Signaling	0.424	0.376704	0.0274	#NUM!	RAC2,CAP1
GM-CSF Signaling	0.424	0.376704	0.0274	#NUM!	GRB2,MAP2K1
Synaptic Long Term Depression	0.421	0.379315	0.023	-1	PAFAH1B2,LCAT,MAP2K1,PAFAH1B3
Ephrin Receptor Signaling	0.416	0.383707	0.0229	-1	RAC2,GRB2,SDC2,MAP2K1
Hypoxia Signaling in the Cardiovascular System	0.409	0.389942	0.0267	#NUM!	P4HB,HSP90AA1
IL-15 Signaling	0.402	0.396278	0.0263	#NUM!	GRB2,MAP2K1
Antiproliferative Role of Somatostatin Receptor 2	0.402	0.396278	0.0263	#NUM!	GRB2,MAP2K1
GDNF Family Ligand-Receptor Interactions	0.402	0.396278	0.0263	#NUM!	GRB2,MAP2K1
Neurotrophin/TRK Signaling	0.395	0.402717	0.026	#NUM!	GRB2,MAP2K1
IL-17A Signaling in Airway Cells	0.389	0.408319	0.0256	#NUM!	GRB2,MAP2K1
Phagosome Formation	0.384	0.413048	0.0231	#NUM!	MBL2,GRB2,MRC2
CD40 Signaling	0.382	0.414954	0.0253	#NUM!	GRB2,MAP2K1
Role of PI3K/AKT Signaling in the Pathogenesis of Influenza	0.382	0.414954	0.0253	#NUM!	GRB2,MAP2K1
Cardiac Hypertrophy Signaling	0.381	0.415911	0.0212	-0.447	GRB2,MAP2K1,PRKAR1A,MYL12A,HSPB1
Sonic Hedgehog Signaling	0.378	0.418794	0.0333	#NUM!	PRKAR1A
Regulation of IL-2 Expression in Activated and Anergic T Lymphocytes	0.376	0.420727	0.025	#NUM!	GRB2,MAP2K1
Th1 and Th2 Activation Pathway	0.373	0.423643	0.0216	#NUM!	NOTCH2,IL18,NOTCH3,GRB2
Sirtuin Signaling Pathway	0.372	0.42462	0.0205	-1.342	CDH1,ATG7,ATP5F1B,NDRG1,NAMPT,APP
Erythropoietin Signaling	0.369	0.427563	0.0247	#NUM!	GRB2,MAP2K1
Macropinocytosis Signaling	0.369	0.427563	0.0247	#NUM!	GRB2,CD14
Glutathione-mediated Detoxification	0.367	0.429536	0.0323	#NUM!	GSTM3
P2Y Purigenic Receptor Signaling Pathway	0.365	0.431519	0.0224	#NUM!	GRB2,MAP2K1,PRKAR1A
4-1BB Signaling in T Lymphocytes	0.357	0.439542	0.0312	#NUM!	MAP2K1
IL-3 Signaling	0.357	0.439542	0.0241	#NUM!	GRB2,MAP2K1
Prolactin Signaling	0.357	0.439542	0.0241	#NUM!	GRB2,MAP2K1
Renal Cell Carcinoma Signaling	0.357	0.439542	0.0241	#NUM!	GRB2,MAP2K1
JAK/Stat Signaling	0.357	0.439542	0.0241	#NUM!	GRB2,MAP2K1
B Cell Receptor Signaling	0.349	0.447713	0.0209	#NUM!	RAC2,GRB2,IGHM,MAP2K1
Growth Hormone Signaling	0.345	0.451856	0.0235	#NUM!	GRB2,A2M
Small Cell Lung Cancer Signaling	0.345	0.451856	0.0235	#NUM!	PA2G4,GRB2
Dendritic Cell Maturation	0.342	0.454988	0.0207	-2	IL18,GRB2,FSCN1,COL18A1
FLT3 Signaling in Hematopoietic Progenitor Cells	0.339	0.458142	0.0233	#NUM!	GRB2,MAP2K1
Insulin Receptor Signaling	0.333	0.464515	0.0213	#NUM!	GRB2,MAP2K1,PRKAR1A
B Cell Development	0.329	0.468813	0.0286	#NUM!	IGHM
MIF-mediated Glucocorticoid Regulation	0.329	0.468813	0.0286	#NUM!	CD14
IL-17A Signaling in Fibroblasts	0.329	0.468813	0.0286	#NUM!	MMP1
HER-2 Signaling in Breast Cancer	0.328	0.469894	0.0227	#NUM!	GRB2,MMP2
VEGF Family Ligand-Receptor Interactions	0.328	0.469894	0.0227	#NUM!	GRB2,MAP2K1
ILK Signaling	0.327	0.470977	0.0203	#NUM!	CDH1,GRB2,ACTN1,MMP9
Crosstalk between Dendritic Cells and Natural Killer Cells	0.323	0.475335	0.0225	#NUM!	IL18,FSCN1
Apoptosis Signaling	0.318	0.480839	0.0222	#NUM!	LMNA,MAP2K1
PDGF Signaling	0.318	0.480839	0.0222	#NUM!	GRB2,MAP2K1
FGF Signaling	0.312	0.487528	0.022	#NUM!	GRB2,MAP2K1
IL-7 Signaling Pathway	0.312	0.487528	0.022	#NUM!	GRB2,IGHM
IL-1 Signaling	0.307	0.493174	0.0217	#NUM!	IL1RAP,PRKAR1A
Thrombin Signaling	0.303	0.497737	0.0196	-1	CAMK1D,GRB2,MAP2K1,MYL12A
Ceramide Signaling	0.302	0.498884	0.0215	#NUM!	GRB2,MAP2K1
Fcγ Receptor-mediated Phagocytosis in Macrophages and Monocytes	0.302	0.498884	0.0215	#NUM!	RAC2,GPLD1
Death Receptor Signaling	0.302	0.498884	0.0215	#NUM!	LMNA,HSPB1
Communication between Innate and Adaptive Immune Cells	0.297	0.504661	0.0213	#NUM!	IL18,IGHM
Th2 Pathway	0.296	0.505825	0.02	#NUM!	NOTCH2,NOTCH3,GRB2
ErbB Signaling	0.279	0.526017	0.0204	#NUM!	GRB2,MAP2K1
FAK Signaling	0.274	0.532108	0.0202	#NUM!	GRB2,MAP2K1
Retinol Biosynthesis	0.274	0.532108	0.0238	#NUM!	ESD
Regulation of eIF4 and p70S6K Signaling	0.271	0.535797	0.0191	#NUM!	RPS7,GRB2,MAP2K1
MIF Regulation of Innate Immunity	0.267	0.540754	0.0233	#NUM!	CD14
Role of Hypercytokinemia/hyperchemokinemia in the Pathogenesis of Influenza	0.267	0.540754	0.0233	#NUM!	IL18
UVC-Induced MAPK Signaling	0.267	0.540754	0.0233	#NUM!	MAP2K1
Stearate Biosynthesis I (Animals)	0.26	0.549541	0.0227	#NUM!	PPT1
Gαq Signaling	0.257	0.55335	0.0186	#NUM!	GRB2,GPLD1,MAP2K1
Role of NFAT in Cardiac Hypertrophy	0.257	0.55335	0.0183	-1	CAMK1D,GRB2,MAP2K1,PRKAR1A
IL-9 Signaling	0.254	0.557186	0.0222	#NUM!	GRB2
Role of IL-17F in Allergic Inflammatory Airway Diseases	0.254	0.557186	0.0222	#NUM!	MAP2K1
SAPK/JNK Signaling	0.253	0.55847	0.0192	#NUM!	RAC2,GRB2
Mouse Embryonic Stem Cell Pluripotency	0.245	0.568853	0.0189	#NUM!	GRB2,MAP2K1
CXCR4 Signaling	0.244	0.570164	0.0182	#NUM!	GRB2,MAP2K1,MYL12A
Hematopoiesis from Pluripotent Stem Cells	0.242	0.572796	0.0213	#NUM!	IGHM
Primary Immunodeficiency Signaling	0.236	0.580764	0.0208	#NUM!	IGHM
Graft-versus-Host Disease Signaling	0.236	0.580764	0.0208	#NUM!	IL18
T Cell Receptor Signaling	0.234	0.583445	0.0183	#NUM!	GRB2,MAP2K1
Cancer Drug Resistance By Drug Efflux	0.231	0.587489	0.0204	#NUM!	MAP2K1
CD27 Signaling in Lymphocytes	0.21	0.616595	0.0189	#NUM!	MAP2K1
Phototransduction Pathway	0.21	0.616595	0.0189	#NUM!	PRKAR1A
Role of Cytokines in Mediating Communication between Immune Cells	0.205	0.623735	0.0185	#NUM!	IL18
Unfolded protein response	0.2	0.630957	0.0182	#NUM!	P4HB
Synaptic Long Term Potentiation	0	1	0.0164	#NUM!	MAP2K1,PRKAR1A
Amyotrophic Lateral Sclerosis Signaling	0	1	0.00901	#NUM!	GRB2
Mitochondrial Dysfunction	0	1	0.0175	#NUM!	ATP5F1B,ACO1,APP
Tight Junction Signaling	0	1	0.00599	#NUM!	PRKAR1A
Activation of IRF by Cytosolic Pattern Recognition Receptors	0	1	0.0159	#NUM!	PIN1
Caveolar-mediated Endocytosis Signaling	0	1	0.0141	#NUM!	CAVIN1
Role of NFAT in Regulation of the Immune Response	0	1	0.0108	#NUM!	GRB2,MAP2K1
FcγRIIB Signaling in B Lymphocytes	0	1	0.0127	#NUM!	GRB2
NF-κB Activation by Viruses	0	1	0.0115	#NUM!	GRB2
Lymphotoxin β Receptor Signaling	0	1	0.0149	#NUM!	GRB2
fMLP Signaling in Neutrophils	0	1	0.0163	#NUM!	GRB2,MAP2K1
T Helper Cell Differentiation	0	1	0.0137	#NUM!	IL18
CCR3 Signaling in Eosinophils	0	1	0.0154	#NUM!	GRB2,MAP2K1
CD28 Signaling in T Helper Cells	0	1	0.0152	#NUM!	GRB2,MAP2K1
Angiopoietin Signaling	0	1	0.0128	#NUM!	GRB2
Cellular Effects of Sildenafil (Viagra)	0	1	0.0153	#NUM!	PRKAR1A,MYL12A
Factors Promoting Cardiogenesis in Vertebrates	0	1	0.0109	#NUM!	LRP1
iCOS-iCOSL Signaling in T Helper Cells	0	1	0.00813	#NUM!	GRB2
Molecular Mechanisms of Cancer	0	1	0.0178	#NUM!	RAC2,CDH1,PA2G4,GRB2,MAP2K1,LRP1,PRKAR1A
Corticotropin Releasing Hormone Signaling	0	1	0.0144	#NUM!	MAP2K1,PRKAR1A
Mitotic Roles of Polo-Like Kinase	0	1	0.0152	#NUM!	HSP90AA1
HGF Signaling	0	1	0.0174	#NUM!	GRB2,MAP2K1
Human Embryonic Stem Cell Pluripotency	0	1	0.00699	#NUM!	GRB2
Androgen Signaling	0	1	0.0146	#NUM!	HSP90AA1,PRKAR1A
Role of NANOG in Mammalian Embryonic Stem Cell Pluripotency	0	1	0.0164	#NUM!	GRB2,MAP2K1
CREB Signaling in Neurons	0	1	0.0142	#NUM!	GRB2,MAP2K1,PRKAR1A
Type I Diabetes Mellitus Signaling	0	1	0.00901	#NUM!	IL1RAP
Type II Diabetes Mellitus Signaling	0	1	0.013	#NUM!	GRB2,ADIPOQ
mTOR Signaling	0	1	0.0149	#NUM!	RPS7,GRB2,GPLD1
G Beta Gamma Signaling	0	1	0.0175	#NUM!	GRB2,PRKAR1A
Sphingosine-1-phosphate Signaling	0	1	0.016	#NUM!	GRB2,ASAH1
Cdc42 Signaling	0	1	0.012	#NUM!	IQGAP2,MYL12A
Retinoic acid Mediated Apoptosis Signaling	0	1	0.0161	#NUM!	CRABP1
Hereditary Breast Cancer Signaling	0	1	0.0139	#NUM!	NPM1,GRB2
RhoA Signaling	0	1	0.0161	#NUM!	ARHGAP1,MYL12A
Estrogen-Dependent Breast Cancer Signaling	0	1	0.0127	#NUM!	GRB2
Glioblastoma Multiforme Signaling	0	1	0.0123	#NUM!	GRB2,MAP2K1
PKCθ Signaling in T Lymphocytes	0	1	0.0126	#NUM!	RAC2,GRB2
PI3K Signaling in B Lymphocytes	0	1	0.00769	#NUM!	MAP2K1
Cyclins and Cell Cycle Regulation	0	1	0.0125	#NUM!	PA2G4
Role of JAK1 and JAK3 in γc Cytokine Signaling	0	1	0.0141	#NUM!	GRB2
Actin Nucleation by ARP-WASP Complex	0	1	0.0179	#NUM!	GRB2
Dopamine-DARPP32 Feedback in cAMP Signaling	0	1	0.0122	#NUM!	CAMKK1,PRKAR1A
NGF Signaling	0	1	0.0165	#NUM!	GRB2,MAP2K1
Paxillin Signaling	0	1	0.0177	#NUM!	GRB2,ACTN1
eNOS Signaling	0	1	0.0174	#NUM!	GRB2,HSP90AA1,PRKAR1A
Ephrin A Signaling	0	1	0.0167	#NUM!	GRB2
Pyridoxal 5'-phosphate Salvage Pathway	0	1	0.0154	#NUM!	MAP2K1
Superpathway of Inositol Phosphate Compounds	0	1	0.00426	#NUM!	GRB2
3-phosphoinositide Biosynthesis	0	1	0.005	#NUM!	GRB2
Superpathway of Melatonin Degradation	0	1	0.0145	#NUM!	MPO
Gαi Signaling	0	1	0.0167	#NUM!	GRB2,PRKAR1A
PEDF Signaling	0	1	0.0115	#NUM!	GRB2
Tec Kinase Signaling	0	1	0.00588	#NUM!	GRB2
UVA-Induced MAPK Signaling	0	1	0.00943	#NUM!	GRB2
STAT3 Pathway	0	1	0.0135	#NUM!	MAP2K1
Oxidative Phosphorylation	0	1	0.00917	#NUM!	ATP5F1B
Adipogenesis pathway	0	1	0.00746	#NUM!	ATG7
Estrogen Receptor Signaling	0	1	0.0156	#NUM!	GRB2,MAP2K1
Cell Cycle: G1/S Checkpoint Regulation	0	1	0.0152	#NUM!	PA2G4
Cardiac β-adrenergic Signaling	0	1	0.00714	#NUM!	PRKAR1A
IL-4 Signaling	0	1	0.0112	#NUM!	GRB2
Dopamine Receptor Signaling	0	1	0.013	#NUM!	PRKAR1A
cAMP-mediated signaling	0	1	0.0132	#NUM!	CAMK1D,MAP2K1,PRKAR1A
NF-κB Signaling	0	1	0.011	#NUM!	IL18,GRB2
G-Protein Coupled Receptor Signaling	0	1	0.0109	#NUM!	GRB2,MAP2K1,PRKAR1A
GPCR-Mediated Integration of Enteroendocrine Signaling Exemplified by an L Cell	0	1	0.0137	#NUM!	PRKAR1A
GPCR-Mediated Nutrient Sensing in Enteroendocrine Cells	0	1	0.00893	#NUM!	PRKAR1A
Gustation Pathway	0	1	0.00654	#NUM!	PRKAR1A
Sumoylation Pathway	0	1	0.0104	#NUM!	CDH1

## Sheet: Disease and Function Sepsis
Disease and function Sepsis vs norm
Categories	Diseases or Functions Annotation	p-Value	Predicted Activation State	Activation z-score	Molecules	# Molecules
Cellular Movement	Cell movement	1.18e-36		0.531	A2M,ACTN1,ADAMTS13,ADD1,ADIPOQ,AHNAK,ALOX5,ANXA1,ANXA2,AP2M1,APOB,APP,ARHGAP1,ATG7,ATP5B,BIN2,CAMK1D,CAP1,CAPG,CAST,CCL23,CD14,CD5L,CDH1,CDH11,CDH5,CFH,CHI3L1,CLIC4,CLU,COL18A1,CORO1B,CORO1C,CPB2,CPNE3,CRP,CRYAB,CSPG4,CTSB,CTSC,CTSG,CTSH,CTSZ,CYTL1,DCN,DDX3X,DKK3,DPYSL2,ECM1,EHD1,ENO1,ENPP2,F10,F12,F7,FBLN2,FBN1,FGA,FGB,FSCN1,FSTL1,GPLD1,GPNMB,GRB2,GRN,GSN,HMGB2,HP,HSP90AA1,HSPB1,HSPG2,IDO1,IGFBP…	157
Cellular Movement	Migration of cells	1.32e-33		-0.013	A2M,ADAMTS13,ADD1,ADIPOQ,AHNAK,ALOX5,ANXA1,ANXA2,AP2M1,APOB,APP,ARHGAP1,ATG7,ATP5B,CAMK1D,CAP1,CAPG,CAST,CCL23,CD14,CD5L,CDH1,CDH11,CDH5,CFH,CHI3L1,CLIC4,CLU,COL18A1,CORO1B,CORO1C,CPB2,CPNE3,CRP,CRYAB,CSPG4,CTSB,CTSC,CTSG,CTSH,CTSZ,CYTL1,DCN,DDX3X,DPYSL2,ECM1,EHD1,ENPP2,F10,F12,F7,FBLN2,FGA,FGB,FSCN1,FSTL1,GPLD1,GPNMB,GRB2,GRN,GSN,HP,HSP90AA1,HSPB1,IDO1,IGFBP4,IGFBP6,IL18,ITGBL1,LAMB1,LAMC1,LBP,L…	141
Cell Death and Survival	Cell death	3.91e-28		1.115	A2M,ADAMTS13,ADD1,ADH5,ADIPOQ,ADK,AK1,ALDH1A1,ALDH1A3,ALDH1L1,ALOX5,ANXA1,ANXA2,AP2A2,AP2M1,APOB,APP,APRT,ARHGAP1,ASAH1,ASNA1,ATG7,BPI,C1QA,C8A,C8G,CAMK1D,CAMKK1,CAST,CCDC80,CD14,CD5L,CDH1,CDH5,CDH6,CFH,CHI3L1,CLIC4,CLU,COL18A1,CP,CPB2,CRP,CRYAB,CSPG4,CTSB,CTSG,CTSH,CTSZ,CYFIP2,DCN,DCTD,DDX3X,DKK3,DNM1L,DSG2,EEF1A1,EHD1,EHD4,EIF5A,ENO1,F11,F5,F7,FBLN1,FBN1,FGA,FMOD,FSTL1,GDA,GIMAP4,GPLD1,GRB2,GRN…	186
Cancer, Organismal Injury and Abnormalities	Abdominal neoplasm	7.79e-28		-0.373	A1BG,A2M,ACO1,ACTN1,ACY1,ADAMTS13,ADD1,ADH5,ADIPOQ,ADK,AFM,AHNAK,AK1,AKR1A1,AKR7A2,ALDH1A1,ALDH1A3,ALDH1L1,ALDH7A1,ALDH9A1,ALOX5,ANP32A,ANP32E,ANXA1,ANXA2,AP1B1,AP2A1,AP2A2,AP2M1,AP2S1,APOA4,APOB,APOBR,APOC4,APOD,APOH,APP,ARHGAP1,ASAH1,ASNA1,ASS1,ATG7,ATIC,ATP5B,BIN2,BPI,C1QA,C1QC,C1QTNF3,C1R,C1S,C8A,C8G,CAMK1D,CAMKK1,CAP1,CAPG,CAST,CAVIN1,CCDC80,CD109,CD14,CD5L,CDH1,CDH11,CDH5,CDH6,CFH,CGREF1,CH…	376
Cell Death and Survival	Necrosis	1.21e-27		0.808	A2M,ADAMTS13,ADH5,ADIPOQ,ALDH1A1,ALDH1L1,ALOX5,ANXA1,ANXA2,AP2A2,AP2M1,APOB,APP,APRT,ARHGAP1,ASAH1,ATG7,BPI,C1QA,CAST,CCDC80,CD14,CD5L,CDH1,CDH5,CDH6,CFH,CHI3L1,CLIC4,CLU,COL18A1,CPB2,CRP,CRYAB,CSPG4,CTSB,CTSG,CTSZ,CYFIP2,DCN,DCTD,DDX3X,DKK3,DNM1L,DSG2,EEF1A1,EHD4,EIF5A,ENO1,F11,F5,F7,FBLN1,FGA,FSTL1,GDA,GIMAP4,GRB2,GRN,GSN,HMGB2,HNRNPA1,HPRT1,HSP90AA1,HSPB1,HSPB6,IDO1,IGFBP4,IGFBP6,IGHM,IL18,IQG…	160
Cancer, Organismal Injury and Abnormalities	Cancer	2.49e-27		-0.003	A1BG,A2M,ACO1,ACTN1,ACY1,ADAMTS13,ADD1,ADH5,ADIPOQ,ADK,AFM,AHNAK,AK1,AKR1A1,AKR7A2,ALDH1A1,ALDH1A3,ALDH1L1,ALDH7A1,ALDH9A1,ALOX5,ANP32A,ANP32E,ANXA1,ANXA2,AP1B1,AP2A1,AP2A2,AP2M1,APOA4,APOB,APOBR,APOC4,APOD,APOH,APP,ARHGAP1,ASAH1,ASNA1,ASS1,ATG7,ATIC,ATP5B,BIN2,BPI,C1QA,C1QC,C1QTNF3,C1R,C1S,C8A,C8G,CAMK1D,CAMKK1,CAP1,CAPG,CAST,CAVIN1,CCDC80,CD109,CD14,CD5L,CDH1,CDH11,CDH5,CDH6,CFH,CGREF1,CHI3L1,C…	384
Cancer, Gastrointestinal Disease, Organismal Injury and Abnormalities	Digestive organ tumor	7.05e-27		-0.422	A1BG,A2M,ACO1,ACTN1,ACY1,ADAMTS13,ADD1,ADH5,ADIPOQ,ADK,AFM,AHNAK,AK1,AKR1A1,AKR7A2,ALDH1A1,ALDH1A3,ALDH1L1,ALDH7A1,ALDH9A1,ALOX5,ANP32A,ANP32E,ANXA1,ANXA2,AP1B1,AP2A1,AP2A2,AP2M1,APOA4,APOB,APOBR,APOC4,APOH,APP,ARHGAP1,ASAH1,ASNA1,ASS1,ATG7,ATIC,ATP5B,BIN2,BPI,C1QA,C1QC,C1QTNF3,C1R,C1S,C8A,C8G,CAMK1D,CAMKK1,CAP1,CAPG,CAST,CAVIN1,CCDC80,CD109,CD14,CD5L,CDH1,CDH11,CDH5,CDH6,CFH,CGREF1,CHI3L1,CHRDL2…	367
Connective Tissue Disorders, Inflammatory Disease, Organismal Injury and Abnormalities, Skeletal and Muscular Disorders	Rheumatic Disease	4.73e-25		-0.508	A1BG,ACO1,ADAMTS13,ADIPOQ,AKR1A1,ALOX5,ANXA1,APOH,ATIC,BPI,C1QA,C1QB,C1QTNF3,C1R,C1S,CAST,CCL23,CDH1,CDH11,CHI3L1,CLEC3B,CLU,CRP,CRYAB,CTSB,CTSC,CTSG,CYTL1,DKK3,DNM1L,EHD4,ENO1,ENPP2,F10,FBN1,FCN1,FGA,FGB,FGG,FMOD,FTL,GBP6,GRN,GSN,HEXA,HNMT,HNRNPA1,HNRNPA3,HP,HPRT1,HSPG2,IDO1,IGFBP4,IGHM,IL18,LBP,LGALS1,LRP1,LTF,LUM,LYZ,MBL2,MMP1,MMP19,MMP2,MMP3,MMP8,MMP9,MPO,MYL12A,NAMPT,NUDCD2,PADI4,PGLYRP2,PON…	97
Cardiovascular System Development and Function	Development of vasculature	6.29e-25		-1.44	ADD1,ADIPOQ,ANXA1,ANXA2,APOB,APOH,APP,ATG7,ATP5B,BPI,C1QA,CDH1,CDH5,CFH,CHI3L1,CLIC4,CLU,COL15A1,COL18A1,COL5A1,CRYAB,CSPG4,CTSB,CTSH,DCN,DDX3X,ECM1,EHD4,ENPP2,F12,F7,FBLN1,FBLN2,FBN1,FGA,FMOD,GSN,HMGB2,HSPB1,HSPB6,HSPG2,IGFBP4,IGHM,IL18,LFNG,LGALS1,LRP1,LUM,MAN2B1,MAP2K1,MFAP5,MFGE8,MMP1,MMP2,MMP3,MMP8,MMP9,NDRG1,NOTCH2,NOTCH3,NOV,PAM,PF4,PLOD1,PROC,PROS1,RAC2,SAA1,SERPINC1,SERPIND1,SERPINE1,SFR…	90
Cellular Movement, Immune Cell Trafficking	Leukocyte migration	6.38e-25		0.452	ADAMTS13,ADIPOQ,ALOX5,ANXA1,APOB,APP,ARHGAP1,ATG7,CAMK1D,CAPG,CAST,CCL23,CD14,CD5L,CDH5,CFH,CHI3L1,CPB2,CRP,CRYAB,CTSB,CTSC,CTSG,CTSZ,CYTL1,DCN,DPYSL2,ENPP2,F7,FGB,GSN,HP,IDO1,IL18,LBP,LCAT,LGALS1,LMNB1,LRP1,LSP1,LUM,LYZ,MINOS1-NBL1/NBL1,MMP2,MMP8,MMP9,MPO,MPP1,NDRG1,NPM1,PA2G4,PCOLCE2,PF4,PGLYRP2,PIN1,PRDX1,PROC,PRTN3,RAC2,S100A12,S100A4,S100A8,S100A9,SAA1,SERPINB1,SERPINC1,SERPINE1,SERPINE2,SPA…	79
Cancer, Organismal Injury and Abnormalities	Non-melanoma solid tumor	6.69e-25		0.501	A1BG,A2M,ACO1,ACTN1,ACY1,ADAMTS13,ADD1,ADH5,ADIPOQ,ADK,AFM,AHNAK,AK1,AKR1A1,AKR7A2,ALDH1A1,ALDH1A3,ALDH1L1,ALDH7A1,ALDH9A1,ALOX5,ANP32A,ANP32E,ANXA1,ANXA2,AP1B1,AP2A1,AP2A2,AP2M1,AP2S1,APOA4,APOB,APOBR,APOC4,APOD,APP,ARHGAP1,ASAH1,ASNA1,ASS1,ATG7,ATIC,ATP5B,BIN2,BPI,C1QC,C1QTNF3,C1R,C1S,C8A,C8G,CAMK1D,CAMKK1,CAP1,CAPG,CAST,CAVIN1,CCDC80,CD109,CD14,CD5L,CDH1,CDH11,CDH5,CDH6,CFH,CGREF1,CHI3L1,CHRDL…	370
Cancer, Organismal Injury and Abnormalities	Nonhematologic malignant neoplasm	7.9e-25		-0.53	A1BG,A2M,ACO1,ACTN1,ACY1,ADAMTS13,ADD1,ADH5,ADIPOQ,ADK,AFM,AHNAK,AK1,AKR1A1,AKR7A2,ALDH1A1,ALDH1A3,ALDH1L1,ALDH7A1,ALDH9A1,ALOX5,ANP32A,ANP32E,ANXA1,ANXA2,AP1B1,AP2A1,AP2A2,AP2M1,APOA4,APOB,APOBR,APOC4,APOD,APOH,APP,ARHGAP1,ASAH1,ASNA1,ASS1,ATG7,ATIC,ATP5B,BIN2,BPI,C1QA,C1QC,C1QTNF3,C1R,C1S,C8A,C8G,CAMK1D,CAMKK1,CAP1,CAPG,CAST,CAVIN1,CCDC80,CD109,CD14,CD5L,CDH1,CDH11,CDH5,CDH6,CFH,CGREF1,CHI3L1,C…	379
Organismal Injury and Abnormalities, Tissue Morphology	Morphology of lesion	9.09e-25			ADAMTS13,ADH5,ADIPOQ,ANXA1,APOA4,APOB,APOD,APP,C1QA,CDH1,CLU,COL18A1,CPB2,CRP,CRYAB,CTSB,CTSZ,F11,F12,F5,FGB,FGG,GRN,GSN,IDO1,IL18,IQGAP2,LCAT,LSP1,MAP2K1,MASP2,MMP1,MMP3,MMP9,MPO,NAMPT,NBEAL2,PF4,PON1,PON3,PRDX1,PROC,SERPINE1,SH3GLB1,SPP1,STIP1,TGM2,THBS1,TIMP1,TIMP2,VWF	51
Cancer, Organismal Injury and Abnormalities	Malignant solid tumor	1.11e-24		-0.253	A1BG,A2M,ACO1,ACTN1,ACY1,ADAMTS13,ADD1,ADH5,ADIPOQ,ADK,AFM,AHNAK,AK1,AKR1A1,AKR7A2,ALDH1A1,ALDH1A3,ALDH1L1,ALDH7A1,ALDH9A1,ALOX5,ANP32A,ANP32E,ANXA1,ANXA2,AP1B1,AP2A1,AP2A2,AP2M1,APOA4,APOB,APOBR,APOC4,APOD,APOH,APP,ARHGAP1,ASAH1,ASNA1,ASS1,ATG7,ATIC,ATP5B,BIN2,BPI,C1QA,C1QC,C1QTNF3,C1R,C1S,C8A,C8G,CAMK1D,CAMKK1,CAP1,CAPG,CAST,CAVIN1,CCDC80,CD109,CD14,CD5L,CDH1,CDH11,CDH5,CDH6,CFH,CGREF1,CHI3L1,C…	380
Organismal Injury and Abnormalities, Tissue Morphology	Size of lesion	8.45e-24			ADAMTS13,ADH5,ADIPOQ,ANXA1,APOA4,APOB,APOD,APP,C1QA,CDH1,CLU,COL18A1,CPB2,CRP,CRYAB,CTSB,CTSZ,F11,F12,F5,FGB,FGG,GRN,GSN,IDO1,IL18,IQGAP2,LCAT,MAP2K1,MASP2,MMP1,MMP3,MMP9,MPO,NAMPT,NBEAL2,PF4,PON1,PON3,PROC,SERPINE1,SH3GLB1,SPP1,STIP1,TGM2,TIMP1,TIMP2,VWF	48
Protein Synthesis	Metabolism of protein	1.19e-23		0.023	ACO1,ACY1,ADAMTS13,ADIPOQ,ALOX5,ANXA1,APOB,APP,ATG7,C1S,CAST,CDH1,CLU,CPB2,CPN1,CRYAB,CSPG4,CTSB,CTSC,CTSG,CTSH,CTSZ,CYFIP2,DDX3X,EEF1A1,EIF4H,EIF5,F7,F9,FAM129A,GPLD1,GSN,HSP90AA1,HSPB1,HSPG2,HTRA4,IFI30,IGHM,IL18,KLKB1,LCAT,LGMN,LRP1,LTA4H,LTBP4,MAP2K1,MMP1,MMP19,MMP2,MMP3,MMP8,MMP9,NPEPPS,NPM1,PAM,PCOLCE,PIN1,PPM1G,PREP,PROC,PRTN3,PTBP1,RAD23A,RNPEP,RPL30,RPLP1,RPS7,S100A9,SERPINB1,SERPINE1,SE…	82
Cancer, Organismal Injury and Abnormalities	Solid tumor	1.31e-23		-0.138	A1BG,A2M,ACO1,ACTN1,ACY1,ADAMTS13,ADD1,ADH5,ADIPOQ,ADK,AFM,AHNAK,AK1,AKR1A1,AKR7A2,ALDH1A1,ALDH1A3,ALDH1L1,ALDH7A1,ALDH9A1,ALOX5,ANP32A,ANP32E,ANXA1,ANXA2,AP1B1,AP2A1,AP2A2,AP2M1,AP2S1,APOA4,APOB,APOBR,APOC4,APOD,APOH,APP,ARHGAP1,ASAH1,ASNA1,ASS1,ATG7,ATIC,ATP5B,BIN2,BPI,C1QA,C1QC,C1QTNF3,C1R,C1S,C8A,C8G,CAMK1D,CAMKK1,CAP1,CAPG,CAST,CAVIN1,CCDC80,CD109,CD14,CD5L,CDH1,CDH11,CDH5,CDH6,CFH,CGREF1,CH…	383
Cancer, Organismal Injury and Abnormalities	Abdominal cancer	1.45e-23		-0.476	A1BG,A2M,ACO1,ACTN1,ACY1,ADAMTS13,ADD1,ADH5,ADIPOQ,ADK,AFM,AHNAK,AKR1A1,AKR7A2,ALDH1A1,ALDH1A3,ALDH1L1,ALDH7A1,ALDH9A1,ALOX5,ANP32A,ANP32E,ANXA1,ANXA2,AP1B1,AP2A1,AP2A2,AP2M1,APOA4,APOB,APOBR,APOC4,APOD,APOH,APP,ARHGAP1,ASAH1,ASNA1,ASS1,ATG7,ATIC,ATP5B,BIN2,BPI,C1QC,C1QTNF3,C1R,C1S,C8A,C8G,CAMK1D,CAMKK1,CAP1,CAPG,CAST,CAVIN1,CCDC80,CD109,CD14,CD5L,CDH1,CDH11,CDH5,CDH6,CFH,CGREF1,CHI3L1,CHRDL2,CLE…	360
Connective Tissue Disorders, Inflammatory Disease, Inflammatory Response, Organismal Injury and Abnormalities, Skeletal and Muscular Disorders	Inflammation of joint	1.1e-22		-0.008	A1BG,ACO1,ADAMTS13,ADIPOQ,AKR1A1,ALOX5,ANXA1,ATIC,C1QA,C1QTNF3,C1R,CAST,CCL23,CDH1,CDH11,CHI3L1,CLEC3B,CLU,CRP,CRYAB,CTSB,CTSC,CTSG,CYTL1,DNM1L,EHD4,ENO1,ENPP2,F10,FCN1,FGA,FGB,FGG,FMOD,FTL,GBP6,GRN,GSN,HEXA,HNMT,HNRNPA1,HNRNPA3,HP,HPRT1,HSPG2,IGFBP4,IGHM,IL18,LBP,LGALS1,LRP1,LTF,LUM,LYZ,MBL2,MMP1,MMP19,MMP2,MMP3,MMP9,MPO,MYL12A,NAMPT,NUDCD2,PADI4,PGLYRP2,PON1,PRDX1,PREP,PRTN3,RBP4,RETN,S100A12,S…	86
Cardiovascular Disease	Vascular lesion	1.48e-22		-0.543	ADAMTS13,ADIPOQ,ALOX5,APOA4,APOB,APP,C1QA,COL18A1,CRP,CTSC,F5,FBN1,FGG,FTL,HSPG2,LAMC1,LCAT,LRP1,MFAP5,MMP2,MMP3,MMP8,MMP9,MPO,PON1,PON3,RETN,S100A12,SERPIND1,SERPINE1,SPARC,SPP1,THBS1,TIMP1,TIMP2,TIMP3,VCAN,VWF	38
Cellular Movement, Hematological System Development and Function, Immune Cell Trafficking	Cell movement of leukocytes	3.6e-22		0.169	ADAMTS13,ADIPOQ,ALOX5,ANXA1,APP,ARHGAP1,CAMK1D,CAPG,CAST,CCL23,CD14,CFH,CPB2,CRP,CRYAB,CTSB,CTSG,CTSZ,CYTL1,DCN,DPYSL2,ENPP2,F7,FGB,GSN,HP,IDO1,IL18,LBP,LCAT,LGALS1,LMNB1,LRP1,LSP1,LUM,MINOS1-NBL1/NBL1,MMP2,MMP8,MMP9,MPO,MPP1,NDRG1,NPM1,PCOLCE2,PF4,PGLYRP2,PIN1,PRDX1,PROC,PRTN3,RAC2,S100A12,S100A4,S100A8,S100A9,SAA1,SERPINB1,SERPINC1,SERPINE1,SERPINE2,SPARC,SPP1,TGM2,THBS1,THBS2,THBS4,TIMP1,TIMP2…	70
Cancer, Organismal Injury and Abnormalities	Tumorigenesis of tissue	1.01e-21		0.15	A1BG,A2M,ACO1,ACTN1,ACY1,ADAMTS13,ADD1,ADH5,ADIPOQ,ADK,AFM,AHNAK,AK1,AKR1A1,AKR7A2,ALDH1A1,ALDH1A3,ALDH1L1,ALDH7A1,ALDH9A1,ALOX5,ANP32A,ANP32E,ANXA1,ANXA2,AP1B1,AP2A1,AP2A2,AP2M1,APOA4,APOB,APOBR,APOC4,APOD,APP,ARHGAP1,ASAH1,ASNA1,ASS1,ATG7,ATIC,ATP5B,BIN2,BPI,C1QC,C1QTNF3,C1R,C1S,C8A,C8G,CAMK1D,CAMKK1,CAP1,CAPG,CAST,CAVIN1,CCDC80,CD109,CD14,CD5L,CDH1,CDH11,CDH5,CDH6,CFH,CGREF1,CHI3L1,CHRDL2,CLEC…	364
Organismal Survival	Morbidity or mortality	1.81e-21		-0.104	ADAMTS13,ADD1,ADH5,ADIPOQ,ADK,ALDH1A1,ALDH1A3,ALOX5,ANXA1,ANXA2,AP2M1,APOB,APOD,APOH,APP,APRT,ARHGAP1,ASAH1,ASNA1,ASS1,ATG7,C1QA,CAP1,CAST,CD14,CDH1,CDH5,CFH,CLIC4,COL12A1,COL5A1,CPB2,CRABP1,CRP,CRYAB,CTSB,CTSG,DCN,DDX1,DDX3X,DNM1L,DSG2,ECM1,EHD1,EHD4,ENPP2,F10,F11,F5,F7,F9,FBLN1,FBN1,FCN1,FGA,FGG,FSCN1,FSTL1,GPNMB,GRB2,GRN,GSN,H2AFY,HEXA,HGFAC,HNRNPA1,HP,HPRT1,HSP90AA1,HSPB6,HSPG2,IDH1,IDO1,IGHM…	143
Cellular Movement	Invasion of cells	3.29e-21		-1.393	ADIPOQ,AHNAK,ANXA1,ANXA2,APP,ATG7,CAP1,CD14,CDH1,CDH11,CDH5,CFH,CHI3L1,CLU,COL18A1,CSPG4,CTSB,CTSH,CTSZ,DCN,DKK3,DPYSL2,ECM1,ENPP2,F7,FBLN1,FBLN2,FSCN1,FSTL1,GRB2,GRN,GSN,HSP90AA1,IL18,LAMC1,LGALS1,LGMN,LMNA,LRP1,MAP2K1,MFGE8,MIA,MMP1,MMP2,MMP3,MMP9,NAMPT,NDRG1,NOTCH2,NOV,NPM1,OTUB1,PA2G4,PIN1,PTBP1,S100A4,S100A9,S100P,SDC2,SERPINE1,SERPINE2,SPARC,SPP1,TAGLN2,TGFBI,THBS2,TIMP1,TIMP2,TIMP3,VCAN,WI…	73
Organismal Injury and Abnormalities	Bleeding	4.69e-21	Decreased	-2.538	ADAMTS13,ADIPOQ,ALDH1A1,ALOX5,ANXA1,APOB,APP,CAST,COL18A1,CRP,DDX3X,DNM1L,F10,F11,F5,F7,F9,FBLN1,FBN1,FGA,FGB,FGG,GRN,HSPG2,IDH1,IL18,KLKB1,LAMC1,LRP1,MMP8,MMP9,MPO,PCBP2,PGLYRP2,PLOD1,PROC,PROS1,PROZ,S100A9,SERPINC1,SERPINE1,SNX2,SPP1,TF,THBS1,THBS2,TIMP1,TIMP2,TMOD3,UNC13D,VWF	51
Connective Tissue Disorders, Organismal Injury and Abnormalities, Skeletal and Muscular Disorders	Non-traumatic arthropathy	5.41e-21		0.254	A1BG,ACO1,ADAMTS13,ADIPOQ,AKR1A1,ALOX5,ANXA1,ATIC,C1QA,C1R,CCL23,CDH1,CDH11,CHI3L1,CLU,CRP,CRYAB,CTSB,CTSC,CTSG,CYTL1,DNM1L,EHD4,ENO1,F10,FCN1,FGB,FMOD,GBP6,GRN,GSN,HEXA,HNMT,HNRNPA1,HNRNPA3,HP,HPRT1,IGFBP4,IGHM,IL18,LBP,LGALS1,LRP1,LTF,LUM,LYZ,MBL2,MMP1,MMP19,MMP2,MMP3,MMP9,MPO,MYL12A,NAMPT,NUDCD2,PADI4,PON1,PRDX1,PREP,PRTN3,RBP4,S100A12,S100A8,S100A9,SAA1,SDC2,SERPINC1,SPP1,TF,TFRC,THBS1,TIMP1,…	75
Cancer, Gastrointestinal Disease, Organismal Injury and Abnormalities	Digestive system cancer	6.45e-21		-0.206	A1BG,A2M,ACO1,ACTN1,ACY1,ADAMTS13,ADD1,ADH5,ADIPOQ,ADK,AFM,AHNAK,AKR1A1,AKR7A2,ALDH1A1,ALDH1A3,ALDH1L1,ALDH7A1,ALDH9A1,ALOX5,ANP32A,ANP32E,ANXA1,ANXA2,AP1B1,AP2A1,AP2A2,AP2M1,APOA4,APOB,APOBR,APOC4,APP,ARHGAP1,ASAH1,ASNA1,ASS1,ATG7,ATIC,ATP5B,BIN2,BPI,C1QC,C1QTNF3,C1R,C1S,C8A,C8G,CAMK1D,CAMKK1,CAP1,CAPG,CAST,CAVIN1,CCDC80,CD109,CD14,CD5L,CDH1,CDH11,CDH5,CDH6,CFH,CGREF1,CHI3L1,CHRDL2,CLEC3B,CLIC5,…	339
Metabolic Disease	Amyloidosis	7.58e-21		1.538	A2M,AFM,ALDH1L1,ANP32A,APOA4,APOC4,APOD,APP,C1R,CAST,CD14,CHI3L1,CLEC3B,CLU,CRABP1,CRP,CTSB,DCN,DNM1L,DPYSL2,F12,FGA,GSN,HNRNPA1,HP,HPX,HSPG2,IGFBP6,IGHM,LGALS1,LGMN,LRP1,LYZ,MFGE8,MINOS1-NBL1/NBL1,MMP1,MMP2,MMP9,MPO,OGN,PON1,PRDX1,PROS1,QPCT,S100A9,SAA1,SERPINC1,SERPINE2,SNRNP70,SPARC,SPON1,STIP1,TF,TFRC,TGFBI,TGM2,TIMP1,TIMP3,TTR,TUBB,VPS35,YWHAZ	62
Cancer, Organismal Injury and Abnormalities	Neoplasia of epithelial tissue	9.98e-21		-0.082	A1BG,A2M,ACO1,ACTN1,ACY1,ADAMTS13,ADD1,ADH5,ADIPOQ,ADK,AFM,AHNAK,AK1,AKR1A1,AKR7A2,ALDH1A1,ALDH1A3,ALDH1L1,ALDH7A1,ALDH9A1,ALOX5,ANP32A,ANP32E,ANXA1,ANXA2,AP1B1,AP2A1,AP2A2,AP2M1,APOA4,APOB,APOBR,APOC4,APOD,APP,ARHGAP1,ASAH1,ASNA1,ASS1,ATG7,ATIC,ATP5B,BIN2,BPI,C1QC,C1QTNF3,C1R,C1S,C8A,C8G,CAMK1D,CAMKK1,CAP1,CAPG,CAST,CAVIN1,CCDC80,CD109,CD14,CD5L,CDH1,CDH11,CDH5,CDH6,CFH,CGREF1,CHI3L1,CHRDL2,CLEC…	361
Cancer, Organismal Injury and Abnormalities	Carcinoma	1.16e-20		-0.04	A1BG,A2M,ACO1,ACTN1,ACY1,ADAMTS13,ADD1,ADH5,ADIPOQ,ADK,AFM,AHNAK,AK1,AKR1A1,AKR7A2,ALDH1A1,ALDH1A3,ALDH1L1,ALDH7A1,ALDH9A1,ALOX5,ANP32A,ANP32E,ANXA1,ANXA2,AP1B1,AP2A1,AP2A2,AP2M1,APOA4,APOB,APOBR,APOC4,APOD,APP,ARHGAP1,ASAH1,ASNA1,ASS1,ATG7,ATIC,ATP5B,BIN2,BPI,C1QC,C1QTNF3,C1R,C1S,C8A,C8G,CAMK1D,CAMKK1,CAP1,CAPG,CAST,CAVIN1,CCDC80,CD109,CD14,CD5L,CDH1,CDH11,CDH5,CDH6,CFH,CGREF1,CHI3L1,CHRDL2,CLEC…	360
Cell Death and Survival	Apoptosis	2.13e-20		0.168	A2M,ADAMTS13,ADIPOQ,ALDH1A1,ALDH1A3,ALDH1L1,ALOX5,ANXA1,ANXA2,AP2A2,AP2M1,APP,ARHGAP1,ASAH1,ATG7,BPI,C1QA,CAMK1D,CAST,CCDC80,CD14,CD5L,CDH1,CDH5,CFH,CHI3L1,CLIC4,CLU,COL18A1,CRP,CRYAB,CSPG4,CTSB,CTSG,CTSH,CTSZ,CYFIP2,DCN,DDX3X,DKK3,DNM1L,DSG2,EEF1A1,EHD1,EHD4,EIF5A,ENO1,F7,FBLN1,FBN1,FMOD,FSTL1,GIMAP4,GPLD1,GRN,GSN,HNRNPA1,HSP90AA1,HSPB1,HSPB6,HSPG2,IDO1,IGFBP4,IGFBP6,IGHM,IL18,IQGAP2,LGALS1,LGMN…	143
Immunological Disease	Systemic autoimmune syndrome	2.32e-20		-1.276	A1BG,ACO1,ADIPOQ,AKR1A1,ALOX5,ANXA1,ATIC,BPI,C1QA,C1R,C1S,CAPG,CAST,CCL23,CDH1,CDH11,CFH,CHI3L1,CLU,COL12A1,COL6A3,CRP,CTSB,CTSC,CTSG,CYTL1,DKK3,DNM1L,ECM1,EHD4,ENO1,F10,FCN1,FGB,GANAB,GBP6,GIMAP4,GPNMB,GRN,GSN,HEXA,HNMT,HNRNPA1,HNRNPA3,HP,HPRT1,IGFBP4,IGHM,IL18,LBP,LGALS1,LPP,LTF,LYZ,MBL2,MMP1,MMP2,MMP3,MMP8,MMP9,MPO,MYL12A,NAMPT,NUDCD2,PADI4,PON1,PRDX1,PREP,PROC,PRTN3,RAB31,RBP4,RETN,S100A12,S1…	87
Cardiovascular System Development and Function, Organismal Development	Angiogenesis	2.92e-20		-1.689	ADD1,ADIPOQ,ANXA1,ANXA2,APOB,APOH,APP,ATG7,ATP5B,BPI,C1QA,CDH1,CDH5,CHI3L1,CLIC4,COL15A1,COL18A1,COL5A1,CRYAB,CSPG4,CTSB,CTSH,DCN,ECM1,EHD4,ENPP2,F12,FBLN1,FBLN2,GSN,HMGB2,HSPB1,HSPB6,HSPG2,IGFBP4,IL18,LGALS1,LRP1,MAN2B1,MAP2K1,MFGE8,MMP1,MMP2,MMP3,MMP8,MMP9,NDRG1,NOTCH2,NOTCH3,NOV,PF4,PROC,PROS1,RAC2,SAA1,SERPINC1,SERPIND1,SERPINE1,SFRP2,SPARC,SPP1,SRGN,TF,TGFBI,TGM2,THBS1,THBS2,THBS4,TIMP1,TIMP…	76
Organismal Survival	Organismal death	3.66e-20		-0.17	ADAMTS13,ADD1,ADH5,ADIPOQ,ADK,ALDH1A1,ALDH1A3,ALOX5,ANXA1,ANXA2,AP2M1,APOB,APOD,APOH,APP,APRT,ARHGAP1,ASAH1,ASNA1,ASS1,ATG7,C1QA,CAP1,CAST,CD14,CDH1,CDH5,CFH,CLIC4,COL12A1,COL5A1,CPB2,CRABP1,CRP,CRYAB,CTSB,DCN,DDX1,DDX3X,DNM1L,DSG2,ECM1,EHD1,EHD4,ENPP2,F10,F11,F5,F7,F9,FBLN1,FBN1,FGA,FGG,FSCN1,FSTL1,GPNMB,GRB2,GRN,GSN,H2AFY,HEXA,HGFAC,HNRNPA1,HP,HPRT1,HSP90AA1,HSPB6,HSPG2,IDH1,IDO1,IGHM,IL18,IQGA…	139
Inflammatory Response	Inflammatory response	4.81e-20		1.933	ADIPOQ,ALOX5,ANXA1,ANXA2,APOH,APP,ATG7,BPI,C1QTNF3,CAMK1D,CAPG,CCL23,CD14,CHI3L1,CPB2,CRP,CSPG4,CTSB,CTSG,CYTL1,ECM1,F7,FGG,GSN,HP,HSPB1,HSPG2,IDO1,IGHM,IL18,KLKB1,LBP,LGALS1,LRP1,LSP1,LUM,LYZ,MMP1,MMP19,MMP2,MMP8,MMP9,MPO,MPP1,NOV,PF4,PGLYRP2,PPT1,PROC,PROS1,PRTN3,RAC2,S100A12,S100A4,S100A8,S100A9,SAA1,SERPINB1,SERPINE1,SPP1,TGM2,THBS1,THBS2,THBS4,UNC13D,VPS35	66
Organismal Injury and Abnormalities	Blood clot	1.01e-19		-0.342	ADAMTS13,ADIPOQ,ANXA2,APOH,APP,ATG7,C1QA,CFH,CPB2,CRP,CTSG,F10,F11,F12,F13B,F5,FBN1,FGA,FGB,FGG,KLKB1,LGALS1,MMP2,PF4,PON1,PROC,PROS1,PROZ,SERPINC1,SERPIND1,SERPINE1,SERPINE2,TGM2,THBS1,VWF	35
Cancer, Organismal Injury and Abnormalities, Reproductive System Disease	Breast or ovarian cancer	1.16e-19		0.157	A1BG,ACTN1,ADAMTS13,ADD1,ADK,AFM,AK1,AKR1A1,AKR7A2,ALDH1A1,ALDH1A3,ALDH1L1,ALOX5,ANXA1,AP1B1,APOB,APOBR,APOH,APP,ATG7,ATIC,BPI,CAST,CAVIN1,CCDC80,CD109,CDH1,CDH11,CDH5,CDH6,CFH,CHI3L1,CLEC3B,CLIC4,CLU,CMPK2,COL12A1,COL14A1,COL15A1,COL18A1,COL5A1,COL6A3,CORO1B,CP,CPB2,CRP,CRYAB,CSPG4,CTSB,CTSC,CTSZ,DCN,DDX3X,DPT,ECM1,EIF5,ENO1,ENO2,ENPP2,F10,F7,FAM129A,FBLN1,FBLN2,FBLN7,FBN1,FGA,FSCN1,GDA,GFPT2,GS…	176
Cellular Movement	Cell movement of myeloid cells	3.07e-19		0.089	ADAMTS13,ADIPOQ,ALOX5,ANXA1,APP,ARHGAP1,CAMK1D,CAPG,CAST,CCL23,CFH,CRP,CRYAB,CTSB,CTSG,CYTL1,GSN,HP,IL18,LBP,LCAT,LGALS1,LMNB1,LRP1,LSP1,LUM,MINOS1-NBL1/NBL1,MMP8,MMP9,MPP1,NDRG1,NPM1,PCOLCE2,PF4,PROC,PRTN3,RAC2,S100A12,S100A4,S100A8,S100A9,SAA1,SERPINB1,SERPINC1,SERPINE1,SPP1,TGM2,THBS1,THBS2,THBS4,TIMP1,TIMP2,TIMP3,VWF	54
Infectious Diseases	Bacterial Infections	4.43e-19	Decreased	-2.115	ADAMTS13,ADH5,ANXA1,APP,BPI,C1QA,C1QB,CAPG,CD14,CD5L,CLIC4,CLU,CRP,CTSB,CTSG,DCN,ENPP2,F5,FCN1,GRN,IFI30,IGHM,IL18,JCHAIN,LBP,LTBP2,LTF,LUM,LYZ,MBL2,MMP2,MMP3,MMP8,MMP9,MPO,PADI4,PCOLCE2,RAC2,RETN,S100A9,SERPINB1,SERPINC1,SERPINE1,SPP1,TFRC,TGM2,TIMP1,VWF	48
Cancer, Organismal Injury and Abnormalities	Breast or pancreatic cancer	6.04e-19		-0.729	A1BG,ACO1,ACTN1,ADAMTS13,ADD1,ADIPOQ,ADK,AFM,AK1,AKR1A1,AKR7A2,ALDH1A1,ALDH1A3,ALDH1L1,ALOX5,ANP32A,ANP32E,ANXA1,AP1B1,APOB,APOBR,APOC4,APOH,APP,ATG7,ATIC,BIN2,BPI,C1R,C8G,CAST,CAVIN1,CCDC80,CD109,CDH1,CDH11,CDH5,CDH6,CFH,CHI3L1,CLEC3B,CLIC4,CLU,CMPK2,COL12A1,COL14A1,COL15A1,COL18A1,COL5A1,COL6A3,COLEC11,CORO1B,CP,CPB2,CRP,CRYAB,CSPG4,CTSB,CTSC,CTSZ,DCN,DCTD,DDX1,DDX3X,DNM1L,DPT,ECM1,EHD1,EIF5,EN…	212
Cellular Movement, Hematological System Development and Function, Immune Cell Trafficking, Inflammatory Response	Cell movement of phagocytes	9.44e-19		0.043	ADAMTS13,ADIPOQ,ALOX5,ANXA1,APP,ARHGAP1,CAMK1D,CAPG,CAST,CCL23,CFH,CRP,CTSB,CTSG,CTSZ,CYTL1,GSN,HP,IL18,LBP,LCAT,LGALS1,LMNB1,LRP1,LSP1,LUM,MINOS1-NBL1/NBL1,MMP8,MMP9,MPP1,NDRG1,NPM1,PCOLCE2,PF4,PROC,PRTN3,RAC2,S100A12,S100A4,S100A8,S100A9,SAA1,SERPINB1,SERPINC1,SERPINE1,SPP1,THBS1,THBS2,THBS4,TIMP1,TIMP2,TIMP3,VWF	53
Cellular Function and Maintenance	Engulfment of cells	1.19e-18		-0.775	ADD1,ADIPOQ,ANXA1,AP2A1,AP2A2,AP2M1,AP2S1,APOH,APP,ATG7,C1QA,CAMK1D,CAPG,CD14,CFH,CLIC4,CORO1C,CRP,EHD1,EHD4,EPB41L2,F10,FCN1,GRB2,GSN,HSP90AA1,IGHM,LRP1,LUM,MBL2,MFGE8,NPM1,PADI4,PF4,PPT1,PROS1,PRTN3,RAB31,RAC2,S100A9,SAA1,SERPINE1,TGM2,THBS1,UNC13D	45
Protein Degradation, Protein Synthesis	Catabolism of protein	2.28e-18		0.557	ACY1,ADAMTS13,ADIPOQ,ALOX5,APP,ATG7,C1S,CAST,CLU,CPB2,CPN1,CRYAB,CSPG4,CTSB,CTSC,CTSG,CTSH,CTSZ,CYFIP2,F9,GPLD1,HSP90AA1,HSPG2,HTRA4,IFI30,KLKB1,LGMN,LRP1,LTBP4,MMP1,MMP19,MMP2,MMP3,MMP8,MMP9,NPEPPS,NPM1,PCOLCE,PIN1,PREP,PROC,PRTN3,RAD23A,RNPEP,RPS7,SERPINB1,SERPINE1,SERPINE2,SH3GLB1,SNX1,TF,TIMP2,TIMP3,UBA6,UCHL3,VPS35	56
Cellular Movement	Cellular infiltration	3.05e-18		0.116	ADAMTS13,ADIPOQ,ANXA1,APP,CAST,CFH,CPB2,CRYAB,CTSB,CTSG,DCN,ENO1,FGB,IDO1,IGHM,IL18,LBP,LCAT,LGALS1,LMNB1,MMP2,MMP8,MMP9,MPO,NDRG1,NPM1,P4HB,PCOLCE2,PF4,PRDX1,PROC,PRTN3,RAC2,S100A9,SAA1,SERPINE1,SERPINE2,SPARC,SPP1,TGM2,THBS1,THBS2,TIMP1,TIMP3,TKT,TUBB,VWF	47
Cancer, Organismal Injury and Abnormalities	Benign neoplasia	3.59e-18		-0.45	ALDH1A1,ANXA1,ANXA2,AP2S1,ASS1,ATG7,CCDC80,CDH1,CFH,CHRDL2,CLEC3B,CLU,COL12A1,COL14A1,COL15A1,COL18A1,COL5A1,COL6A3,CP,CRP,CRYAB,CTSB,CTSC,DCN,DNM1L,DPT,FBLN1,FBN1,FMOD,GALK2,GRB2,HMGB2,HNMT,HP,HSP90AA1,IDH1,IGFBP4,IQGAP2,JCHAIN,LGALS1,LSP1,MAP2K1,MFAP5,MIA,MMP1,MMP2,MMP3,MMP8,MMP9,MXRA5,NDRG1,NOTCH3,NPEPPS,PRDX1,PRKAR1A,PRPF8,PSMA6,RAC2,RBP4,RPL9,S100A4,S100A8,S100A9,SERPIND1,SERPINE1,SERPINE2,S…	75
Infectious Diseases	Viral Infection	3.62e-18		0.143	ACTN1,ADIPOQ,ADK,ALOX5,ANXA1,ANXA2,AP1B1,AP2A1,AP2M1,APOB,ATG7,ATP5B,BPI,C1R,C1S,CAMK1D,CD14,CDH1,CGREF1,CLIC4,CLU,COL5A1,CRP,CRYAB,CTSB,CTSZ,DDX3X,DNM1L,DSG2,EEF1A1,F10,F12,F5,F7,F9,FBN1,FGA,FSCN1,GANAB,GRB2,HIST1H2BN,HP,HSP90AA1,IDH1,IDO1,IGHM,IL18,JCHAIN,LGALS1,LMNA,LSP1,LTA4H,LTF,MAN1A1,MAN2B1,MBL2,MMP9,MNDA,NBEAL2,OAS3,PADI4,PCBP2,PCOLCE2,PF4,PFKL,PIN1,PRG4,PROC,PROS1,PRPF8,PSMA5,PSMC3,PSME2…	99
Connective Tissue Disorders, Immunological Disease, Inflammatory Disease, Inflammatory Response, Organismal Injury and Abnormalities, Skeletal and Muscular Disorders	Rheumatoid arthritis	5.8e-18			A1BG,ACO1,ADIPOQ,AKR1A1,ALOX5,ANXA1,ATIC,C1QA,C1R,CCL23,CDH1,CDH11,CHI3L1,CLU,CRP,CTSB,CTSC,CTSG,DNM1L,EHD4,ENO1,F10,FCN1,FGB,GBP6,GRN,GSN,HEXA,HNMT,HNRNPA1,HNRNPA3,HP,HPRT1,IGFBP4,IGHM,IL18,LBP,LGALS1,LTF,LYZ,MBL2,MMP1,MMP2,MMP3,MMP9,MPO,MYL12A,NAMPT,NUDCD2,PADI4,PON1,PRDX1,PREP,PRTN3,RBP4,S100A12,S100A8,S100A9,SAA1,SDC2,SERPINC1,SPP1,TFRC,THBS1,TIMP1	65
Metabolic Disease, Neurological Disease, Organismal Injury and Abnormalities, Psychological Disorders	Alzheimer disease	6.56e-18			A2M,AFM,ALDH1L1,ANP32A,APOA4,APOC4,APOD,APP,C1R,CD14,CHI3L1,CLEC3B,CLU,CRABP1,CRP,CTSB,DCN,DNM1L,DPYSL2,F12,HNRNPA1,HP,HPX,HSPG2,IGFBP6,IGHM,LGALS1,LGMN,LRP1,MFGE8,MINOS1-NBL1/NBL1,MMP1,MMP2,MMP9,MPO,OGN,PON1,PRDX1,PROS1,QPCT,S100A9,SERPINC1,SERPINE2,SNRNP70,SPARC,SPON1,STIP1,TF,TFRC,TGM2,TIMP1,TIMP3,TTR,TUBB,VPS35,YWHAZ	56
Neurological Disease, Organismal Injury and Abnormalities, Psychological Disorders	Tauopathy	8.63e-18			A2M,AFM,ALDH1L1,ANP32A,APOA4,APOC4,APOD,APP,C1R,CD14,CHI3L1,CLEC3B,CLU,CRABP1,CRP,CTSB,DCN,DNM1L,DPYSL2,F12,HNRNPA1,HP,HPX,HSPG2,IGFBP6,IGHM,LGALS1,LGMN,LRP1,MFGE8,MINOS1-NBL1/NBL1,MMP1,MMP2,MMP9,MPO,OGN,PIN1,PON1,PRDX1,PROS1,QPCT,S100A9,SERPINC1,SERPINE2,SNRNP70,SPARC,SPON1,STIP1,TF,TFRC,TGM2,TIMP1,TIMP3,TTR,TUBB,VPS35,YWHAZ	57
Organismal Injury and Abnormalities	Benign lesion	8.7e-18		0.014	AHNAK,ALDH1A1,ANXA1,ANXA2,AP2S1,APP,ASS1,ATG7,CCDC80,CDH1,CFH,CHRDL2,CLEC3B,CLU,COL12A1,COL14A1,COL15A1,COL18A1,COL5A1,COL6A3,CP,CRP,CRYAB,CTSB,CTSC,DCN,DNM1L,DPT,FBLN1,FBN1,FMOD,GALK2,GRB2,HMGB2,HNMT,HP,HSP90AA1,IDH1,IGFBP4,IQGAP2,JCHAIN,LAMC1,LGALS1,LGMN,LSP1,MAP2K1,MFAP5,MIA,MMP1,MMP2,MMP3,MMP8,MMP9,MXRA5,NDRG1,NOTCH3,NPEPPS,PRDX1,PRKAR1A,PRPF8,PSMA6,RAC2,RBP4,RPL9,S100A4,S100A8,S100A9,SERPIND…	79
Cardiovascular Disease, Hematological Disease, Organismal Injury and Abnormalities	Thrombus	1.23e-17		-0.597	ADAMTS13,ADIPOQ,ANXA2,APOH,APP,ATG7,C1QA,CFH,CRP,CTSG,F10,F11,F12,F13B,F5,FBN1,FGA,FGB,FGG,KLKB1,MMP2,PF4,PON1,PROC,PROS1,PROZ,SERPINC1,SERPIND1,SERPINE1,SERPINE2,THBS1,VWF	32
Hematological System Development and Function	Hemostasis	1.38e-17		1.912	ADAMTS13,ANXA2,APOA4,APOH,APP,CPB2,CRP,CTSG,F10,F11,F12,F13B,F5,F7,F9,FGA,FGB,FGG,IGHM,KLKB1,NBEAL2,PF4,PROC,PROS1,PROZ,SAA1,SERPINC1,SERPINE1,SERPINE2,THBS1,THBS2,VWF	32
Neurological Disease, Organismal Injury and Abnormalities, Psychological Disorders	Dementia	1.43e-17			A2M,AFM,ALDH1L1,ANP32A,APOA4,APOB,APOC4,APOD,APP,C1R,CD14,CHI3L1,CLEC3B,CLU,CRABP1,CRP,CTSB,DCN,DNM1L,DPYSL2,F12,GRN,HNRNPA1,HP,HPX,HSPG2,IGFBP6,IGHM,LGALS1,LGMN,LRP1,MFGE8,MINOS1-NBL1/NBL1,MMP1,MMP2,MMP9,MPO,OGN,PON1,PRDX1,PROS1,QPCT,S100A9,SERPINC1,SERPINE2,SNRNP70,SPARC,SPON1,STIP1,TF,TFRC,TGM2,TIMP1,TIMP3,TTR,TUBB,VPS35,YWHAZ	58
Dermatological Diseases and Conditions, Organismal Injury and Abnormalities	Psoriasis	1.54e-16			A2M,ALDH1A3,ANP32A,ANXA1,ANXA2,APOD,CAVIN1,CDH1,CLEC3B,COL14A1,CRP,CSPG4,CTSB,EEF1A1,EIF5,EIF5A,FSCN1,GSN,H2AFY,IDO1,IFI30,IL18,LGALS1,LTF,MMP1,MMP19,MMP2,MMP9,NAMPT,OAS3,OTUB1,P4HB,PCBP2,PSMA6,PSME2,RBP4,S100A12,S100A8,S100A9,S100P,SERPINB1,SERPINE1,TF,TIMP2,TIMP3,TROVE2,TUBB,UPP1,VWF,YWHAB,YWHAE,YWHAQ	52
Inflammatory Disease	Chronic inflammatory disorder	1.58e-16		0.555	A1BG,ACO1,ADIPOQ,ADK,AKR1A1,ALOX5,ANXA1,APP,ATIC,C1QA,C1R,CAPG,CCL23,CDH1,CDH11,CFH,CHI3L1,CLU,CRP,CTSB,CTSC,CTSG,DNM1L,EHD4,ENO1,F10,FCN1,FGA,FGB,GBP6,GRN,GSN,HEXA,HNMT,HNRNPA1,HNRNPA3,HP,HPRT1,IDO1,IGFBP4,IGHM,IL18,LBP,LGALS1,LTF,LYZ,MASP2,MBL2,MMP1,MMP2,MMP3,MMP9,MPO,MYL12A,NAMPT,NUDCD2,P4HB,PADI4,PON1,PRDX1,PREP,PROC,PRTN3,RBP4,S100A12,S100A4,S100A8,S100A9,SAA1,SDC2,SERPINC1,SERPINE1,SPON1,SP…	79
Cancer, Organismal Injury and Abnormalities	Adenocarcinoma	1.8e-16		-0.413	A1BG,A2M,ACO1,ACTN1,ACY1,ADAMTS13,ADD1,ADK,AFM,AHNAK,AKR1A1,AKR7A2,ALDH1A1,ALDH1A3,ALDH1L1,ALDH7A1,ALDH9A1,ALOX5,ANP32A,ANP32E,ANXA1,ANXA2,AP1B1,AP2A1,AP2A2,AP2M1,APOA4,APOB,APOBR,APOC4,APOD,APP,ARHGAP1,ASAH1,ASNA1,ASS1,ATG7,ATIC,ATP5B,BIN2,BPI,C1QC,C1QTNF3,C1R,C1S,C8A,C8G,CAMK1D,CAMKK1,CAP1,CAPG,CAST,CCDC80,CD109,CD14,CD5L,CDH1,CDH11,CDH5,CDH6,CFH,CHI3L1,CHRDL2,CLEC3B,CLU,CMPK2,COL12A1,COL14A1,C…	329
Cellular Movement, Hematological System Development and Function, Immune Cell Trafficking, Inflammatory Response	Cell movement of neutrophils	2.22e-16		0.855	ADAMTS13,ALOX5,ANXA1,APP,ARHGAP1,CAMK1D,CAPG,CAST,CCL23,CFH,CRP,CTSB,CTSG,GSN,IL18,LBP,LGALS1,LSP1,LUM,MMP8,MMP9,MPP1,PF4,PROC,PRTN3,RAC2,S100A12,S100A8,S100A9,SAA1,SERPINB1,SERPINC1,SPP1,THBS4,TIMP1,VWF	36
Cellular Movement	Cell movement of tumor cell lines	2.65e-16		0.125	A2M,ACTN1,ADIPOQ,AHNAK,ANXA1,ANXA2,AP2M1,APP,CAP1,CCL23,CDH1,CDH11,CDH5,CLU,COL18A1,CPNE3,CTSB,CTSG,CTSH,CTSZ,DCN,DKK3,DPYSL2,ECM1,ENPP2,F7,FBLN2,FBN1,FGA,FSCN1,GRB2,GRN,HSP90AA1,IGFBP4,IGFBP6,ITGBL1,LGALS1,LMNA,LRP1,LTBP2,MAP2K1,MMP1,MMP19,MMP2,MMP3,MMP9,NDRG1,NOTCH2,NOTCH3,NOV,NPM1,PA2G4,PIN1,S100A4,S100A8,S100A9,S100P,SDC2,SERPINE1,SPARC,SPP1,TAGLN2,TGFBI,TGM2,THBS1,THBS2,TIMP1,TIMP2,TIMP3,TPM…	71
Cancer, Organismal Injury and Abnormalities, Reproductive System Disease	Breast cancer	4.22e-16		0.433	ACTN1,ADAMTS13,ADD1,ADK,AK1,AKR7A2,ALDH1A1,ALDH1A3,ALDH1L1,ALOX5,ANXA1,APOB,APOBR,APP,ATG7,BPI,CAST,CAVIN1,CDH1,CDH11,CDH5,CDH6,CHI3L1,CLU,CMPK2,COL12A1,COL14A1,CORO1B,CP,CRP,CRYAB,CSPG4,CTSB,CTSC,CTSZ,DCN,DPT,ECM1,EIF5,ENO1,F10,F7,FAM129A,FBLN1,FBLN2,FBN1,FGA,FSCN1,GDA,GFPT2,GSN,GSTM3,H2AFY,HEXA,HGFAC,HNRNPA1,HP,HPX,HSP90AA1,HSPB1,HSPG2,IDH1,IGFBP6,IL18,IL1RAP,IQGAP2,ITGBL1,LAMB1,LBP,LGALS1,LMNA…	138
Cardiovascular Disease, Organismal Injury and Abnormalities	Infarction	5.96e-16		1.055	ADAMTS13,ADIPOQ,ANXA1,APOB,APOD,APP,C1QA,CD14,CLU,CRP,F10,F11,F12,F5,F7,FGB,FGG,FSTL1,GRN,GSN,HSPB1,IL18,LRP1,MASP2,MMP9,NAMPT,NBEAL2,PADI4,PON1,PROC,PROS1,PSMA6,SERPINC1,SERPINE1,SH3GLB1,STIP1,TGM2,TIMP1,VWF	39
Cellular Function and Maintenance, Inflammatory Response	Phagocytosis	6.1e-16		-0.229	ADIPOQ,ANXA1,APP,ATG7,C1QA,CAMK1D,CAPG,CD14,CFH,CLIC4,CORO1C,CRP,EHD1,F10,FCN1,GRB2,GSN,LRP1,LUM,MBL2,MFGE8,NPM1,PADI4,PF4,PROS1,PRTN3,RAB31,RAC2,S100A9,SAA1,SERPINE1,SH3GLB1,TGM2,THBS1,UNC13D	35
Inflammatory Response, Organismal Injury and Abnormalities	Inflammation of organ	7.7e-16		-0.603	ADIPOQ,ADK,AHNAK,ALOX5,ANXA1,APOA4,APOB,APOH,APP,APRT,ATG7,C1QA,CAPG,CCL23,CD14,CD5L,CDH1,CDH11,CFH,CLU,CRP,CTSB,DCN,DPYSL2,ECM1,EEF1A1,ENO1,F10,F11,F5,FGA,GPD1,GRN,GSN,HNMT,HP,HPRT1,HPX,IDO1,IFI30,IGHM,IL18,LBP,LGALS1,LGMN,LTF,MAP2K1,MFGE8,MMP1,MMP19,MMP2,MMP3,MMP8,MMP9,MPO,NAGK,NOTCH2,P4HB,PF4,PGLYRP2,PON1,PON3,PPT1,PRDX1,PROC,PROS1,S100A4,S100A8,S100A9,SERPINB1,SERPINE1,SPARC,SPP1,TF,TFRC,TGM2…	87
Tissue Morphology	Quantity of cells	7.81e-16		0.05	A2M,ADD1,ADIPOQ,AKR1A1,ALOX5,ANXA1,APOA4,APOB,APOD,APP,ARHGAP1,ATG7,C1QA,CD5L,CDH11,CFH,CHI3L1,CLIC4,CLU,COL18A1,CP,CPB2,CRP,CSPG4,CTSB,DCN,DDX3X,DKK3,DNM1L,EHD4,ENO1,ERC2,F11,FGL1,FSTL1,GDA,GPNMB,GRN,GSN,H2AFY,HPX,HSPB1,HSPG2,IDO1,IGFBP6,IGHM,IL18,IL1RAP,IQGAP2,JCHAIN,LAMC1,LCAT,LFNG,LGALS1,LGMN,LMNB1,LSP1,LUM,MAP2K1,MBL2,MFAP5,MFGE8,MMP19,MMP2,MMP3,MMP8,MMP9,MPO,NBEAL2,NOTCH2,NOTCH3,NPM1,PAFAH1…	105
Post-Translational Modification, Protein Degradation, Protein Synthesis	Proteolysis	8.71e-16		1.346	ADAMTS13,ALOX5,C1S,CAST,CPB2,CPN1,CTSB,CTSC,CTSG,CTSH,CTSZ,CYFIP2,F9,GPLD1,HTRA4,KLKB1,LGMN,LTBP4,MMP1,MMP19,MMP2,MMP3,MMP8,MMP9,PCOLCE,PREP,PROC,PRTN3,RNPEP,SERPINE1,SERPINE2,TIMP2,TIMP3	33
Cancer, Organismal Injury and Abnormalities, Reproductive System Disease	Mammary tumor	9.27e-16		-0.67	ACTN1,ADAMTS13,ADD1,ADIPOQ,ADK,AK1,AKR7A2,ALDH1A1,ALDH1A3,ALDH1L1,ALOX5,ANXA1,APOB,APOBR,APP,ATG7,BPI,CAST,CAVIN1,CDH1,CDH11,CDH5,CDH6,CHI3L1,CLU,CMPK2,COL12A1,COL14A1,CORO1B,CP,CPNE3,CRP,CRYAB,CSPG4,CTSB,CTSC,CTSZ,DCN,DPT,ECM1,EIF5,ENO1,F10,F7,FAM129A,FBLN1,FBLN2,FBN1,FGA,FSCN1,GDA,GFPT2,GSN,GSTM3,H2AFY,HEXA,HGFAC,HNRNPA1,HP,HPX,HSP90AA1,HSPB1,HSPG2,IDH1,IGFBP6,IL18,IL1RAP,IQGAP2,ITGBL1,LAMB1,LB…	141
Hematological System Development and Function	Coagulation	1.01e-15		1.669	ADAMTS13,ANXA2,APOH,APP,CPB2,CRP,CTSG,F10,F11,F12,F13B,F5,F7,F9,FGA,FGG,NBEAL2,PF4,PROC,PROS1,PROZ,SERPINC1,SERPINE1,SERPINE2,THBS1,THBS2,VWF	27
Cardiovascular System Development and Function, Organismal Development	Vasculogenesis	1.04e-15		-1.599	ADIPOQ,ANXA1,ANXA2,APOB,APOH,APP,ATG7,BPI,C1QA,CDH1,CDH5,CLIC4,COL15A1,COL18A1,CRYAB,CSPG4,CTSB,DCN,ECM1,EHD4,ENPP2,F12,FBLN1,GSN,HMGB2,HSPG2,IGFBP4,IL18,LGALS1,LRP1,MAN2B1,MAP2K1,MFGE8,MMP2,MMP3,MMP9,NOTCH2,NOTCH3,PF4,PROC,PROS1,SAA1,SERPINC1,SERPIND1,SERPINE1,SFRP2,SPARC,SPP1,TF,TGM2,THBS1,THBS2,THBS4,TIMP1,TIMP2,TIMP3,TKT,VWF,YWHAG,YWHAZ	60
Cellular Development, Cellular Growth and Proliferation	Cell proliferation of tumor cell lines	1.12e-15		-1.187	A2M,ACTN1,ADIPOQ,AHNAK,ALDH1A1,ALDH1L1,ANXA1,ANXA2,APOB,APP,ASAH1,ATG7,CDH1,CDH11,CLU,COL18A1,COL6A3,CSPG4,CTSB,CTSG,DCN,DDX3X,DKK3,DSG2,EEF1A1,EIF4H,EIF5,EIF5A,F12,F7,FBLN2,FGL1,FSCN1,FTL,GRB2,GRN,H2AFY,HNRNPA1,HSP90AA1,HSPB1,HSPB6,IDO1,IGFBP4,IGHM,IL18,IQGAP2,LGALS1,LMNA,LRP1,MAP2K1,MASP1,MBL2,MIA,MMP1,MMP19,MMP2,MMP8,MMP9,NAMPT,NDRG1,NOTCH2,NOTCH3,NOV,NPM1,OAS3,OTUB1,PA2G4,PADI4,PIN1,PPT1,PRKA…	99
Cell-To-Cell Signaling and Interaction, Cellular Function and Maintenance, Inflammatory Response	Phagocytosis of cells	1.36e-15		-0.088	ADIPOQ,ANXA1,APP,ATG7,C1QA,CAMK1D,CAPG,CD14,CFH,CLIC4,CORO1C,CRP,EHD1,F10,FCN1,GRB2,GSN,LUM,MBL2,MFGE8,NPM1,PADI4,PF4,PROS1,PRTN3,RAB31,RAC2,S100A9,SAA1,SERPINE1,TGM2,THBS1,UNC13D	33
Cell-To-Cell Signaling and Interaction, Cellular Movement	Recruitment of myeloid cells	1.82e-15		1.148	ADAMTS13,ALOX5,ANXA1,APOB,APP,ATG7,CD14,CD5L,CDH5,CHI3L1,CPB2,CRYAB,CTSC,CTSG,GSN,IDO1,IL18,LGALS1,LRP1,LSP1,LYZ,MMP2,MMP9,MPO,S100A4,S100A8,SERPINE1,SPP1,THBS1,THBS2,TPT1,VWF	32
Hematological System Development and Function, Organismal Functions	Coagulation of blood	2.64e-15		1.42	ADAMTS13,ANXA2,APOH,APP,CPB2,CRP,CTSG,F10,F11,F12,F13B,F5,F7,F9,FGA,FGG,NBEAL2,PF4,PROC,PROS1,PROZ,SERPINC1,SERPINE2,THBS1,THBS2,VWF	26
Cellular Function and Maintenance	Endocytosis	3.62e-15		-1.002	ADD1,ANXA1,AP2A1,AP2A2,AP2M1,AP2S1,APP,ATG7,ATP5B,CAP1,CAPG,CD14,CFH,CLIC4,CLU,CRP,DPYSL2,EHD1,EHD4,EPB41L2,FCN1,GRB2,GRN,GSN,HSP90AA1,HSPG2,IGHM,LRP1,LUM,MBL2,MFGE8,NPM1,PADI4,PF4,PPT1,PROS1,RAB31,RAC2,S100A9,SAA1,SERPINE1,TF,TGM2,THBS1	44
Cell-To-Cell Signaling and Interaction, Hematological System Development and Function, Inflammatory Response	Aggregation of blood platelets	4.29e-15		0.24	ADAMTS13,ADIPOQ,APP,ATG7,CFH,CRP,F11,F12,FGA,FGB,FGG,GSN,HSPB1,IGHM,LGALS1,MYL12A,NBEAL2,P4HB,PROC,SERPIND1,SERPINE2,THBS1,THBS2,TIMP2,UNC13D,VWF	26
Cellular Movement	Invasion of tumor cell lines	4.41e-15		-1.1	ADIPOQ,AHNAK,ANXA1,APP,CAP1,CDH1,CDH11,CFH,CLU,COL18A1,CSPG4,CTSB,CTSH,CTSZ,DCN,DKK3,DPYSL2,ECM1,ENPP2,F7,FBLN1,FBLN2,FSCN1,GRN,HSP90AA1,LGALS1,LMNA,LRP1,MAP2K1,MIA,MMP1,MMP2,MMP3,MMP9,NAMPT,NDRG1,NOTCH2,NOV,NPM1,PA2G4,PIN1,PTBP1,S100A4,S100A9,S100P,SDC2,SERPINE2,SPARC,SPP1,TAGLN2,TGFBI,TIMP1,TIMP2,TIMP3,VCAN,YWHAG,YWHAQ	57
Cell-To-Cell Signaling and Interaction, Cellular Movement, Hematological System Development and Function, Immune Cell Trafficking	Recruitment of leukocytes	4.53e-15		1.436	ADAMTS13,ALOX5,ANXA1,APOB,APP,ATG7,CCL23,CD14,CD5L,CDH5,CHI3L1,CPB2,CRYAB,CTSC,CTSG,GSN,IDO1,IL18,LGALS1,LRP1,LSP1,LYZ,MMP2,MMP9,MPO,PGLYRP2,S100A4,S100A8,SERPINE1,SPP1,THBS1,THBS2,TPT1,VWF	34
Cell-To-Cell Signaling and Interaction, Cellular Movement, Hematological System Development and Function, Immune Cell Trafficking, Inflammatory Response	Recruitment of phagocytes	5.31e-15		0.913	ADAMTS13,ALOX5,ANXA1,APOB,APP,ATG7,CD14,CD5L,CDH5,CHI3L1,CPB2,CRYAB,CTSC,CTSG,GSN,IDO1,IL18,LRP1,LSP1,LYZ,MMP2,MMP9,MPO,S100A4,S100A8,SERPINE1,SPP1,THBS1,THBS2,VWF	30
Cancer, Organismal Injury and Abnormalities, Reproductive System Disease	Tumorigenesis of reproductive tract	6.38e-15			A1BG,ACTN1,ACY1,AFM,AHNAK,AKR1A1,AKR7A2,ALDH1A1,ALDH1L1,ALOX5,ANP32E,ANXA1,ANXA2,AP1B1,AP2S1,APOA4,APOB,APOBR,APOD,APOH,APP,ATIC,BIN2,C1QC,C1S,C8A,CAST,CCDC80,CD109,CD5L,CDH1,CDH11,CFH,CHI3L1,CHRDL2,CLEC3B,CLIC4,CLU,COL12A1,COL14A1,COL15A1,COL18A1,COL5A1,COL6A3,COLEC11,CORO1C,CP,CPB2,CPNE3,CRABP1,CRP,CSPG4,CTSB,CTSC,CTSH,DCN,DDX1,DDX3X,DPT,ENO1,ENO2,ENPP2,EPB41L2,F10,F11,F13B,F5,F9,FBLN1,FBLN2,FB…	179
Cardiovascular Disease	Aneurysm	6.68e-15		-0.896	CTSC,FBN1,FTL,HSPG2,LAMC1,LRP1,MFAP5,MMP2,MMP3,MMP8,MMP9,RETN,S100A12,SPARC,SPP1,TIMP1,TIMP2,TIMP3,VWF	19
Cell-To-Cell Signaling and Interaction	Activation of cells	7.04e-15		1.62	ADAMTS13,ADIPOQ,AHNAK,ANXA1,ANXA2,APOB,APOH,APP,BPI,CAST,CD14,CDH1,CPB2,CRP,CRYAB,CTSG,CTSH,ERC2,F5,FGA,FGG,GPNMB,GRB2,GRN,HPRT1,IDO1,IGHM,IL18,KLKB1,LBP,LGALS1,LRP1,LSP1,MMP1,MMP19,MMP2,MMP9,NBEAL2,NDRG1,NPM1,PF4,PGLYRP2,PPT1,PRDX1,PROC,PROS1,PRTN3,PSME1,PSME2,RETN,S100A12,S100A8,SAA1,SDC2,SERPINE2,SPP1,TGM2,THBS1,TIMP1,TPT1,UNC13D,VWF	62
Cancer, Organismal Injury and Abnormalities, Reproductive System Disease	Female genital neoplasm	7.06e-15			A1BG,ACTN1,ACY1,AFM,AHNAK,AKR1A1,AKR7A2,ALDH1A1,ALDH1L1,ALOX5,ANP32E,ANXA1,ANXA2,AP1B1,AP2S1,APOA4,APOB,APOBR,APOD,APOH,APP,ATIC,BIN2,C1QC,C1S,C8A,CAST,CCDC80,CD109,CD5L,CDH1,CDH11,CFH,CHI3L1,CHRDL2,CLEC3B,CLIC4,CLU,COL12A1,COL14A1,COL15A1,COL18A1,COL5A1,COL6A3,COLEC11,CORO1C,CP,CPB2,CPNE3,CRABP1,CRP,CSPG4,CTSB,CTSC,CTSH,DCN,DDX1,DDX3X,DPT,ENO1,ENO2,ENPP2,EPB41L2,F10,F11,F13B,F5,F9,FBLN1,FBLN2,FB…	179
Cellular Movement	Cellular infiltration by blood cells	7.38e-15		0.566	ADAMTS13,ADIPOQ,ANXA1,APP,CAST,CFH,CPB2,CRYAB,CTSB,CTSG,DCN,FGB,IDO1,IL18,LBP,LGALS1,LMNB1,MMP2,MMP8,MMP9,MPO,NDRG1,NPM1,PCOLCE2,PF4,PROC,PRTN3,RAC2,S100A9,SAA1,SERPINE1,SERPINE2,SPARC,SPP1,TGM2,THBS1,TIMP1,TIMP3,VWF	39
Cancer, Gastrointestinal Disease, Organismal Injury and Abnormalities	Gastrointestinal neoplasia	7.66e-15		-0.651	A1BG,A2M,ACO1,ACTN1,ACY1,ADAMTS13,ADD1,ADK,AFM,AHNAK,AKR1A1,AKR7A2,ALDH1A1,ALDH1A3,ALDH1L1,ALDH9A1,ALOX5,ANXA1,ANXA2,AP1B1,AP2A1,AP2A2,AP2M1,APOA4,APOB,APOBR,APP,ARHGAP1,ASAH1,ASS1,ATG7,ATIC,ATP5B,BIN2,BPI,C1QC,C1QTNF3,C1R,C1S,C8A,C8G,CAMK1D,CAMKK1,CAP1,CAPG,CAST,CCDC80,CD109,CD5L,CDH1,CDH11,CDH5,CDH6,CFH,CHI3L1,CHRDL2,CLEC3B,CLIC5,CLU,CMPK2,COL12A1,COL14A1,COL15A1,COL18A1,COL5A1,COL6A3,COLEC11,C…	303
Inflammatory Response	Immune response of cells	8.15e-15		0.453	ADIPOQ,ANXA1,APP,ATG7,C1QA,CAMK1D,CAPG,CD14,CFH,CLIC4,CORO1C,CRP,CTSB,CTSG,DNM1L,EHD1,F10,F9,FCN1,GRB2,GSN,HSP90AA1,HSPB1,IGHM,IL18,IL1RAP,LTF,LUM,MBL2,MFGE8,NPM1,OTUB1,PADI4,PF4,PROC,PROS1,PRTN3,PSME2,RAB31,RAC2,S100A8,S100A9,SAA1,SERPINE1,TGM2,THBS1,UNC13D	47
Cancer, Organismal Injury and Abnormalities	Thoracic neoplasm	8.68e-15		-0.348	ACTN1,ADIPOQ,AFM,AHNAK,ALDH1A3,ALDH1L1,ANP32A,ANXA1,ANXA2,APOB,APOBR,ASAH1,ATG7,ATIC,ATP5B,CDH1,CFH,CLU,COL12A1,CORO1C,CRP,CSPG4,CTSB,CTSG,CTSZ,DCN,DDX3X,DPT,EEF1A1,ENO1,ENO2,F10,F13B,FGB,FGG,FGL1,FTL,GPNMB,GSN,H2AFY,HNMT,HNRNPA1,HSP90AA1,IDH1,IDO1,IFI30,IL18,IL1RAP,ITIH2,LAMC1,LGALS1,LPP,LRP1,LUM,MAP2K1,MMP1,MMP19,MMP2,MMP3,MMP8,MMP9,MNDA,MPO,MRC2,MXRA5,MYL12A,NAMPT,NAPSA,NDRG1,NOTCH2,NOTCH3,NPM…	102
Cellular Movement, Hematological System Development and Function, Immune Cell Trafficking	Cell movement of granulocytes	8.85e-15		0.516	ADAMTS13,ALOX5,ANXA1,APP,ARHGAP1,CAMK1D,CAPG,CAST,CCL23,CFH,CRP,CRYAB,CTSB,CTSG,GSN,IL18,LBP,LGALS1,LSP1,LUM,MMP8,MMP9,MPP1,PF4,PROC,PRTN3,RAC2,S100A12,S100A8,S100A9,SAA1,SERPINB1,SERPINC1,SPP1,TGM2,THBS4,TIMP1,VWF	38
Cancer, Organismal Injury and Abnormalities, Respiratory Disease	Lung cancer	8.96e-15		-0.39	ACTN1,ADIPOQ,AFM,AHNAK,ALDH1A3,ALDH1L1,ANP32A,ANXA1,ANXA2,APOB,APOBR,ASAH1,ATIC,ATP5B,CDH1,CFH,CLU,COL12A1,CORO1C,CRP,CSPG4,CTSB,CTSG,CTSZ,DCN,DDX3X,DPT,EEF1A1,ENO1,ENO2,F10,F13B,FGB,FGG,FGL1,FTL,GPNMB,GSN,H2AFY,HNMT,HNRNPA1,HSP90AA1,IDH1,IDO1,IFI30,IL18,IL1RAP,ITIH2,LAMC1,LGALS1,LPP,LRP1,LUM,MAP2K1,MMP1,MMP19,MMP2,MMP3,MMP8,MMP9,MNDA,MPO,MRC2,MXRA5,MYL12A,NAMPT,NAPSA,NOTCH2,NOTCH3,NPM1,NUCKS1,P4…	99
Cancer, Organismal Injury and Abnormalities, Respiratory Disease	Lung tumor	9.03e-15		-0.548	ACTN1,ADIPOQ,AFM,AHNAK,ALDH1A3,ALDH1L1,ANP32A,ANXA1,ANXA2,APOB,APOBR,ASAH1,ATG7,ATIC,ATP5B,CDH1,CFH,CLU,COL12A1,CORO1C,CRP,CSPG4,CTSB,CTSG,CTSZ,DCN,DDX3X,DPT,EEF1A1,ENO1,ENO2,F10,F13B,FGB,FGG,FGL1,FTL,GPNMB,GSN,H2AFY,HNMT,HNRNPA1,HSP90AA1,IDH1,IDO1,IFI30,IL18,IL1RAP,ITIH2,LAMC1,LGALS1,LPP,LRP1,LUM,MAP2K1,MMP1,MMP19,MMP2,MMP3,MMP8,MMP9,MNDA,MPO,MRC2,MXRA5,MYL12A,NAMPT,NAPSA,NDRG1,NOTCH2,NOTCH3,NPM…	101
Cell Death and Survival	Cell death of tumor cell lines	9.72e-15		1.191	ADH5,ADIPOQ,ALDH1L1,ALOX5,ANXA2,AP2A2,AP2M1,APOB,APP,ASAH1,ATG7,CAST,CCDC80,CD14,CDH1,CFH,CLU,COL18A1,CRYAB,CSPG4,CTSB,CTSG,CYFIP2,DCTD,DDX3X,DKK3,DNM1L,DSG2,EEF1A1,EIF5A,ENO1,FBLN1,GIMAP4,GRN,GSN,HNRNPA1,HSPB1,IDO1,IGFBP4,IGFBP6,IGHM,IL18,IQGAP2,LGALS1,LMNA,LMNB1,LRP1,LSP1,MAP2K1,MIA,MMP3,MMP9,MVP,NAMPT,NDRG1,NOTCH2,NOTCH3,NPM1,NT5C2,OAS3,OTUB1,P4HB,PA2G4,PADI4,PCBP2,PPT1,PRDX1,PRKAR1A,PRTN3,RET…	94
Cancer, Organismal Injury and Abnormalities	Genitourinary tumor	9.86e-15		-0.128	A1BG,A2M,ACO1,ACTN1,ACY1,ADAMTS13,AFM,AHNAK,AKR1A1,AKR7A2,ALDH1A1,ALDH1L1,ALDH7A1,ALDH9A1,ALOX5,ANP32E,ANXA1,ANXA2,AP1B1,AP2A2,AP2S1,APOA4,APOB,APOBR,APOD,APOH,APP,ASNA1,ASS1,ATIC,BIN2,C1QC,C1R,C1S,C8A,CAP1,CAST,CCDC80,CD109,CD14,CD5L,CDH1,CDH11,CDH5,CDH6,CFH,CHI3L1,CHRDL2,CLEC3B,CLIC4,CLU,COL12A1,COL14A1,COL15A1,COL18A1,COL5A1,COL6A3,COLEC11,CORO1C,CP,CPB2,CPN1,CPNE3,CRABP1,CRP,CSPG4,CTSB,CTSC,C…	247
Cardiovascular System Development and Function	Morphology of cardiovascular system	1.09e-14			ADIPOQ,ADK,APOB,APP,ARHGAP1,ATG7,CDH5,CFH,CLIC4,CLU,COL15A1,COL18A1,COL5A1,CRYAB,CTSB,CTSC,EHD4,ENPP2,F11,F7,FBLN1,FBN1,FMOD,GRB2,GSN,HPRT1,HSPG2,IGFBP4,IL18,LCAT,LMNA,LUM,MAN2B1,MAP2K1,MFAP5,MMP1,MMP2,MMP9,NOTCH3,NOV,PAM,PF4,PLOD1,PROC,PROS1,RBP4,SERPINC1,SERPINE1,SPP1,TGM2,THBS1,THBS2,THBS4,TIMP1,TIMP2,TIMP3,TKT,TPM1,VWF,YWHAE	60
Post-Translational Modification, Protein Degradation, Protein Synthesis	Cleavage of protein fragment	1.24e-14		-0.798	ADAMTS13,C1S,CPB2,CPN1,CTSB,CTSC,CTSG,CTSH,CTSZ,CYFIP2,F9,GPLD1,HTRA4,KLKB1,LGMN,LTBP4,MMP1,MMP2,MMP3,MMP8,MMP9,PCOLCE,PREP,PROC,PRTN3,RNPEP,SERPINE1,SERPINE2,TIMP2,TIMP3	30
Cell-To-Cell Signaling and Interaction	Binding of blood cells	1.42e-14		0.652	A2M,ADAMTS13,ADIPOQ,ANXA1,APOA4,APOH,APP,BPI,CD14,CDH1,CFH,CRP,CTSG,DCN,F10,F12,F5,F9,FGA,IGHM,IL18,LBP,LFNG,LSP1,LTF,MAP2K1,NOTCH2,PF4,PROC,RAC2,S100A8,S100A9,SAA1,SERPINE1,SPP1,TFRC,TGM2,THBS1,VWF	39
Cellular Movement	Migration of tumor cell lines	1.5e-14		-0.966	A2M,ADIPOQ,AHNAK,ANXA1,ANXA2,AP2M1,APP,CDH1,CDH11,CDH5,CLU,COL18A1,CPNE3,CTSB,CTSH,CTSZ,DCN,DPYSL2,ECM1,ENPP2,F7,FBLN2,FGA,FSCN1,GRN,HSP90AA1,IGFBP4,IGFBP6,ITGBL1,LGALS1,LMNA,LRP1,LTBP2,MAP2K1,MMP1,MMP19,MMP2,MMP3,MMP9,NDRG1,NOTCH2,NOV,NPM1,PIN1,S100A4,S100A8,S100A9,S100P,SDC2,SERPINE1,SPARC,SPP1,TGFBI,TGM2,THBS1,THBS2,TIMP1,TIMP2,TIMP3,VCAN	60
Gastrointestinal Disease, Hepatic System Disease, Organismal Injury and Abnormalities	Liver lesion	2.18e-14		-1.158	A1BG,A2M,ACO1,ACTN1,ACY1,ADAMTS13,ADD1,ADH5,ADIPOQ,ADK,AFM,AHNAK,AK1,ALDH1A1,ALDH1A3,ALDH1L1,ALDH7A1,ALDH9A1,ALOX5,ANP32A,ANP32E,ANXA1,ANXA2,AP1B1,AP2A1,AP2A2,APOB,APOH,APP,ASAH1,ASNA1,ASS1,ATG7,ATIC,ATP5B,BIN2,BPI,C1QA,C1QC,C1QTNF3,C1R,C1S,C8A,CAMK1D,CAP1,CAPG,CAST,CAVIN1,CCDC80,CD109,CD14,CD5L,CDH1,CDH11,CDH5,CDH6,CFH,CGREF1,CHRDL2,CLEC3B,CLIC4,CLIC5,CLU,COL12A1,COL14A1,COL15A1,COL18A1,COL5A1,C…	280
Post-Translational Modification, Protein Degradation, Protein Synthesis	Hydrolysis of protein	2.34e-14		0.47	ADAMTS13,ALOX5,CPB2,CPN1,CTSB,CTSC,CTSG,CTSH,CTSZ,CYFIP2,F9,HTRA4,KLKB1,LGMN,LTBP4,MMP1,MMP19,MMP2,MMP3,MMP8,MMP9,PCOLCE,PREP,PROC,PRTN3,RNPEP,SERPINE1,SERPINE2,TIMP2,TIMP3	30
Cellular Movement, Hematological System Development and Function, Immune Cell Trafficking	Cellular infiltration by leukocytes	2.41e-14		0.436	ADAMTS13,ADIPOQ,ANXA1,APP,CAST,CFH,CPB2,CRYAB,CTSB,CTSG,DCN,FGB,IDO1,IL18,LBP,LGALS1,LMNB1,MMP2,MMP8,MMP9,MPO,NDRG1,PCOLCE2,PF4,PROC,PRTN3,RAC2,S100A9,SAA1,SERPINE1,SERPINE2,SPARC,SPP1,TGM2,THBS1,TIMP1,TIMP3,VWF	38
Cancer, Organismal Injury and Abnormalities, Reproductive System Disease	Tumorigenesis of genital organ	3.09e-14		1	A1BG,A2M,ACO1,ACTN1,ACY1,ADAMTS13,AFM,AHNAK,AKR1A1,AKR7A2,ALDH1A1,ALDH1L1,ALDH7A1,ALDH9A1,ALOX5,ANP32E,ANXA1,ANXA2,AP1B1,AP2A2,AP2S1,APOA4,APOB,APOBR,APOD,APOH,APP,ASNA1,ASS1,ATIC,BIN2,C1QC,C1R,C1S,C8A,CAST,CCDC80,CD109,CD14,CD5L,CDH1,CDH11,CDH5,CDH6,CFH,CHI3L1,CHRDL2,CLEC3B,CLIC4,CLU,COL12A1,COL14A1,COL15A1,COL18A1,COL5A1,COL6A3,COLEC11,CORO1C,CP,CPB2,CPNE3,CRABP1,CRP,CSPG4,CTSB,CTSC,CTSH,CYFIP2…	233
Cancer, Organismal Injury and Abnormalities, Reproductive System Disease	Genital tumor	3.23e-14		1	A1BG,A2M,ACO1,ACTN1,ACY1,ADAMTS13,AFM,AHNAK,AKR1A1,AKR7A2,ALDH1A1,ALDH1L1,ALDH7A1,ALDH9A1,ALOX5,ANP32E,ANXA1,ANXA2,AP1B1,AP2A2,AP2S1,APOA4,APOB,APOBR,APOD,APOH,APP,ASNA1,ASS1,ATIC,BIN2,C1QC,C1R,C1S,C8A,CAST,CCDC80,CD109,CD14,CD5L,CDH1,CDH11,CDH5,CDH6,CFH,CHI3L1,CHRDL2,CLEC3B,CLIC4,CLU,COL12A1,COL14A1,COL15A1,COL18A1,COL5A1,COL6A3,COLEC11,CORO1C,CP,CPB2,CPNE3,CRABP1,CRP,CSPG4,CTSB,CTSC,CTSH,CYFIP2…	233
Organismal Functions, Organismal Injury and Abnormalities, Tissue Morphology	Healing of wound	3.73e-14			ARHGAP1,CLIC4,COL5A1,CORO1B,CPB2,CRP,F9,FGA,GRN,GSN,HSPB1,LUM,MMP3,MMP9,NBEAL2,NOTCH2,PRKAR1A,RAC2,SERPINE1,SPARC,SPP1,THBS1,THBS2,TPM1	24
Cell-To-Cell Signaling and Interaction	Aggregation of cells	5.08e-14		0.043	ADAMTS13,ADIPOQ,APP,ATG7,CDH1,CDH11,CFH,CLU,COL14A1,CRP,DSG2,F11,F12,FGA,FGB,FGG,GSN,HSPB1,IGHM,LGALS1,MMP9,MYL12A,NBEAL2,P4HB,PROC,SERPIND1,SERPINE2,THBS1,THBS2,TIMP1,TIMP2,UNC13D,VWF	33
Cardiovascular Disease	Occlusion of blood vessel	6.61e-14		1.704	ADAMTS13,ADIPOQ,ALOX5,APOA4,APOB,APP,CD14,CLIC5,CLU,COL18A1,CRP,EIF4H,F10,F12,F5,F7,FGA,FGG,HSPG2,LCAT,LRP1,MFGE8,MMP2,MMP3,MMP8,MMP9,MPO,NOV,PF4,PON1,PON3,PROC,RETN,S100A8,S100A9,SAA1,SERPINC1,SERPIND1,SERPINE1,SPP1,THBS1,TIMP1,TIMP2,TIMP3,TKT,VCAN,VWF	47
Cardiovascular Disease, Organismal Injury and Abnormalities	Arteriosclerosis	6.98e-14		0.527	ADAMTS13,ADIPOQ,ALOX5,APOA4,APOB,APP,CD14,CLIC5,CLU,COL18A1,CRP,EIF4H,F10,F5,FGG,HSPG2,LCAT,LRP1,MFGE8,MMP2,MMP3,MMP8,MMP9,MPO,PF4,PON1,PON3,PROC,RETN,S100A8,S100A9,SAA1,SERPINC1,SERPIND1,SERPINE1,SPARC,SPP1,THBS1,TIMP1,TIMP2,TIMP3,TKT,VCAN,VWF	44
Organismal Survival	Survival of organism	6.99e-14		-0.621	ANXA1,APP,ASAH1,ATG7,CAST,CD14,CDH1,CFH,CLIC4,COL18A1,CPB2,CRP,CRYAB,CTSB,CTSC,DDX3X,F11,F12,F7,F9,FBN1,FTL,GSN,HP,HSPB6,HSPG2,IDH1,IDO1,IGHM,IL18,IQGAP2,LAMC1,LBP,LFNG,LGALS1,LMNA,LTF,MMP2,MMP8,MMP9,MVP,NOTCH2,NOV,NPM1,PRDX1,PRKAR1A,PROC,RAC2,S100A9,SERPINC1,SERPINE1,SPP1,STIP1,TGM2,THBS1,THBS2,VWF	57
Cardiovascular System Development and Function	Morphology of vasculature	7.18e-14			ADIPOQ,APP,CDH5,CFH,CLIC4,CLU,COL15A1,COL18A1,COL5A1,CRYAB,DDX3X,EHD4,ENPP2,F7,FBLN1,FBN1,FMOD,HSPG2,IGFBP4,IL18,LFNG,LUM,MFAP5,MMP2,MMP9,NOTCH3,PAM,PF4,PLOD1,PROC,PROS1,SERPINE1,SPP1,THBS1,THBS2,TIMP2,TIMP3,UCHL3	38
Cardiovascular Disease, Organismal Injury and Abnormalities	Formation of vascular lesion	7.68e-14		1.195	ADAMTS13,ALOX5,APOB,APP,CRP,F5,FBN1,FGG,HSPG2,LAMC1,LRP1,MMP2,MMP9,MPO,PON1,SERPIND1,SERPINE1,SPP1,TIMP1	19
Cell-To-Cell Signaling and Interaction, Hematological System Development and Function	Aggregation of blood cells	7.97e-14		0.344	ADAMTS13,ADIPOQ,APP,ATG7,CDH1,CFH,CRP,F11,F12,FGA,FGB,FGG,GSN,HSPB1,IGHM,LGALS1,MYL12A,NBEAL2,P4HB,PROC,SERPIND1,SERPINE2,THBS1,THBS2,TIMP2,UNC13D,VWF	27
Organismal Injury and Abnormalities	Fibrosis	9.77e-14		-0.518	ADIPOQ,ADK,ALOX5,APRT,ATG7,CDH1,CDH11,CLU,COL18A1,CPB2,CTSB,DCN,DNM1L,F11,FGG,FSTL1,GRB2,GSN,HP,HPRT1,HPX,HSPB1,HSPB6,IDH1,IGHM,LGMN,LMNA,MMP1,MMP2,MMP8,MMP9,MPO,NAMPT,PF4,PROC,S100A4,SERPINB1,SERPINE1,SPARC,SPP1,THBS1,THBS2,THBS4,TIMP1,TIMP2,TIMP3,TPM1	47
Organismal Injury and Abnormalities	Fibrin clot	1.07e-13			ANXA2,APOH,APP,CPB2,F11,F12,FGA,FGB,FGG,KLKB1,SERPINE1	11
Cardiovascular Disease, Organismal Injury and Abnormalities	Vaso-occlusion	1.13e-13		1.742	ADAMTS13,ADIPOQ,ALOX5,APOA4,APOB,APP,CD14,CLIC5,CLU,COL18A1,CRP,EIF4H,F10,F12,F5,F7,FGA,FGG,HSPG2,LCAT,LRP1,MFGE8,MMP2,MMP3,MMP8,MMP9,MPO,NOV,PF4,PON1,PON3,PROC,RETN,S100A8,S100A9,SAA1,SERPINC1,SERPIND1,SERPINE1,SPP1,THBS1,TIMP1,TIMP2,TIMP3,TKT,VCAN,VWF	47
Infectious Diseases, Respiratory Disease	Viral respiratory infection	1.25e-13			ACTN1,ANXA1,BPI,CLU,CRP,CTSZ,HP,LTA4H,LTF,MNDA,PADI4,RAB31,S100A12,S100A9,S100P,SPARC,TIMP1,TIMP2,TKT,TROVE2	20
Free Radical Scavenging	Metabolism of reactive oxygen species	1.4e-13		-0.555	ADIPOQ,ALOX5,ANXA2,APOA4,APP,ATG7,CD14,CDH5,CFH,COL18A1,CRP,CRYAB,CTSG,DNM1L,F7,FTL,GSN,H2AFY,HSPB1,HSPB6,IDH1,IL18,LCAT,LRP1,LTF,MAP2K1,MBL2,MMP1,MPO,NAMPT,PIN1,PON3,PRDX1,PRTN3,PXDN,RAC2,TFRC,TGM2,YWHAZ	39
Cardiovascular Disease, Organismal Injury and Abnormalities	Atherosclerotic lesion	1.58e-13		0.128	ADAMTS13,ADIPOQ,ALOX5,APOA4,APOB,APP,COL18A1,CRP,F5,FGG,HSPG2,LCAT,MMP3,MMP9,MPO,PON1,PON3,SERPIND1,SERPINE1,SPP1,THBS1,TIMP1,VCAN	23
Cell Death and Survival	Apoptosis of tumor cell lines	1.73e-13		0.862	ADIPOQ,ALDH1L1,ALOX5,ANXA2,AP2A2,AP2M1,APP,ATG7,CAST,CCDC80,CD14,CDH1,CFH,CLU,COL18A1,CRYAB,CSPG4,CTSB,CTSG,CYFIP2,DKK3,DNM1L,DSG2,EEF1A1,ENO1,FBLN1,GIMAP4,GRN,GSN,HNRNPA1,HSPB1,IDO1,IGFBP4,IGFBP6,IGHM,IL18,LGALS1,LMNB1,LRP1,LSP1,MAP2K1,MIA,MMP9,MVP,NDRG1,NOTCH2,NOTCH3,NPM1,OAS3,OTUB1,P4HB,PA2G4,PADI4,PCBP2,PRDX1,PRKAR1A,PRTN3,RETN,RPLP0,S100A4,S100A8,S100A9,SDC2,SERPINE1,SFRP2,SPARC,SPP1,TAGLN2,…	78
Cancer, Gastrointestinal Disease, Organismal Injury and Abnormalities	Gastrointestinal tract cancer	1.81e-13		-0.555	A1BG,A2M,ACO1,ACTN1,ACY1,ADAMTS13,ADD1,ADK,AFM,AHNAK,AKR1A1,AKR7A2,ALDH1A1,ALDH1A3,ALDH1L1,ALDH9A1,ALOX5,ANXA1,ANXA2,AP1B1,AP2A1,AP2A2,AP2M1,APOA4,APOB,APOBR,APP,ARHGAP1,ASAH1,ASS1,ATG7,ATIC,ATP5B,BIN2,BPI,C1QC,C1QTNF3,C1R,C1S,C8A,C8G,CAMK1D,CAMKK1,CAP1,CAPG,CAST,CCDC80,CD109,CD5L,CDH1,CDH11,CDH5,CDH6,CFH,CHI3L1,CHRDL2,CLEC3B,CLIC5,CLU,CMPK2,COL12A1,COL14A1,COL15A1,COL18A1,COL5A1,COL6A3,COLEC11,C…	294
Cardiovascular Disease, Organismal Injury and Abnormalities	Atherosclerosis	1.98e-13		0.527	ADAMTS13,ADIPOQ,ALOX5,APOA4,APOB,APP,CD14,CLIC5,CLU,COL18A1,CRP,EIF4H,F10,F5,FGG,HSPG2,LCAT,LRP1,MFGE8,MMP2,MMP3,MMP8,MMP9,MPO,PF4,PON1,PON3,PROC,RETN,S100A8,S100A9,SAA1,SERPINC1,SERPIND1,SERPINE1,SPP1,THBS1,TIMP1,TIMP2,TIMP3,TKT,VCAN,VWF	43
Post-Translational Modification, Protein Degradation, Protein Synthesis	Hydrolysis of protein fragment	2.08e-13		-1.408	ADAMTS13,CPB2,CPN1,CTSB,CTSC,CTSG,CTSH,CTSZ,CYFIP2,F9,HTRA4,KLKB1,LGMN,LTBP4,MMP1,MMP2,MMP3,MMP8,MMP9,PCOLCE,PREP,PROC,PRTN3,RNPEP,SERPINE1,SERPINE2,TIMP2,TIMP3	28
Organismal Injury and Abnormalities	Wound	2.63e-13			ARHGAP1,CLIC4,COL5A1,CORO1B,CPB2,CRP,F9,FGA,FGB,GRN,GSN,HSPB1,LUM,MMP3,MMP8,MMP9,NBEAL2,NOTCH2,PRKAR1A,RAC2,SERPINE1,SPARC,SPP1,THBS1,THBS2,TPM1	26
Hereditary Disorder, Organismal Injury and Abnormalities	Autosomal dominant disease	2.74e-13			A2M,ACTN1,AHNAK,AP2S1,APOB,APP,ARHGAP1,C1R,C1S,CAP1,CAVIN1,CDH1,CHI3L1,CLU,COL14A1,COL5A1,COL6A3,CRP,CRYAB,DCN,DSG2,ENO2,F10,F12,F5,F9,FBLN1,FBN1,FGA,FTL,GANAB,GRN,GSN,HNMT,HNRNPA1,HSPB1,IFI30,LMNA,LMNB1,LPP,LYZ,MAP2K1,MBL2,MFAP5,MMP19,MMP9,NAPSA,NOTCH2,NOTCH3,P4HB,PLOD1,PRKAR1A,PROC,PROS1,PRPF8,RBP4,RETN,RPS7,SDC2,SERPINC1,SERPIND1,SERPINE1,SPARC,TGFBI,TGM2,THBS4,TIMP2,TIMP3,TPM1,TPM4,TTR,TUBB,V…	75
Metabolic Disease	Glucose metabolism disorder	2.77e-13		1.531	A2M,ACO1,ADIPOQ,ADK,ALDH1A1,ANXA1,ANXA2,APOB,APOD,APP,ATG7,BPI,C1QA,C1S,CAPG,CAVIN1,CD5L,CFH,CHI3L1,CLEC3B,CLIC5,CLU,COL12A1,COL14A1,COL15A1,COL18A1,COL5A1,COL6A3,CP,CRP,CSPG4,CTSB,CTSH,CYTL1,DKK3,ECM1,F10,F7,FGL1,GANAB,GBP6,GPD1,GPLD1,GPNMB,GRB2,HP,HSPB1,IGHM,IL18,LBP,LCAT,LMNA,LRP1,LYZ,MMP9,NOTCH2,PIN1,PON1,PREP,PSMC3,PSMC6,RAC2,RBP4,RETN,S100A4,SERPINC1,SERPIND1,SERPINE1,SPP1,TF,TGFBI,TGM2,THB…	81
Cancer, Gastrointestinal Disease, Organismal Injury and Abnormalities	Oral cancer	2.94e-13			ANXA1,ATIC,CHI3L1,COL15A1,CRYAB,CTSC,CTSH,DCN,DPT,DSG2,HSP90AA1,IGFBP6,ITGBL1,LGALS1,MFAP5,MMP2,NOTCH3,NPM1,S100A8,S100A9,S100P,SDC2,SERPINE1,SPON1,SRGN,TGM2,THBS4,TIMP1,TIMP3,TPM1	30
Cancer, Organismal Injury and Abnormalities	Advanced malignant tumor	3.39e-13		-1.192	ADIPOQ,ANXA1,ASAH1,ATIC,C1R,CAPG,CCDC80,CDH1,CDH6,CFH,CLU,COL15A1,COL18A1,COL6A3,CTSB,CTSH,CTSZ,DPYSL2,DSG2,EEF1A1,ENPP2,F10,FGG,FSCN1,FTL,GSTM3,HMGB2,HPRT1,HSP90AA1,IDH1,IDO1,IFI30,IGFBP4,IL18,ITGBL1,LGALS1,LTF,MAP2K1,MFAP5,MIA,MMP1,MMP2,MMP3,MMP9,MYL12A,NBEAL2,NDRG1,NPM1,PCOLCE,PRPF8,QPCT,RAB31,S100A4,S100P,SERPINC1,SERPINE1,SERPINE2,SPP1,TGM2,THBS1,TIMP1,TPT1,TUBB,VCAN,YWHAE,YWHAZ	66
Organismal Injury and Abnormalities, Reproductive System Disease	Benign pelvic disease	4.04e-13			ADIPOQ,ALDH1A1,ALDH1A3,AP2S1,C1S,CCL23,CFH,CHRDL2,COL18A1,COL6A3,CTSC,CTSH,DCN,DPT,FBN1,FMOD,GALK2,GRB2,HNMT,HSPB1,IL18,IL1RAP,LCAT,LSP1,LTF,MMP1,MMP2,MMP3,MMP9,NDRG1,NOTCH2,NPEPPS,PON1,PRPF8,PSMA6,QSOX1,RBP4,RPL9,S100A8,S100A9,SDC2,SERPINB1,SPP1,TGFBI,THBS2,TIMP2,VCAN,YWHAH	48
Cancer, Organismal Injury and Abnormalities, Reproductive System Disease	Female genital tract cancer	5.14e-13			A1BG,ACTN1,ACY1,AFM,AHNAK,AKR1A1,AKR7A2,ALDH1A1,ALDH1L1,ALOX5,ANP32E,ANXA1,ANXA2,AP1B1,APOA4,APOB,APOBR,APOD,APOH,APP,ATIC,BIN2,C1QC,C1S,C8A,CAST,CCDC80,CD109,CD5L,CDH1,CDH11,CFH,CHI3L1,CLEC3B,CLIC4,CLU,COL12A1,COL14A1,COL15A1,COL18A1,COL5A1,COL6A3,COLEC11,CORO1C,CP,CPB2,CPNE3,CRABP1,CRP,CSPG4,CTSB,CTSC,CTSH,DCN,DDX1,DDX3X,DPT,ENO1,ENO2,ENPP2,EPB41L2,F10,F11,F13B,F5,F9,FBLN1,FBLN2,FBLN7,FBN1,FCN1…	169
Cellular Movement	Chemotaxis	5.57e-13		1.455	A2M,ACTN1,ALOX5,ANXA1,ANXA2,APP,BIN2,CAMK1D,CAPG,CCL23,CORO1B,CTSG,CYTL1,ENPP2,F10,F7,FBN1,GRB2,GSN,HMGB2,HP,IL18,LBP,LGALS1,LRP1,LSP1,MAP2K1,MMP2,MMP9,MPP1,NOV,PF4,RAC2,S100A12,S100A4,S100A8,S100A9,SAA1,SERPINB1,SERPINE1,SPP1,THBS1,THBS2,THBS4	44
Cardiovascular System Development and Function	Morphology of vessel	5.59e-13			ADIPOQ,APP,CDH5,CFH,CLU,COL15A1,COL5A1,CRYAB,EHD4,ENPP2,F7,FBLN1,FBN1,FMOD,HSPG2,IGFBP4,IGHM,LUM,MFAP5,MMP2,MMP9,NOTCH2,NOTCH3,PAM,PF4,PLOD1,PROC,PROS1,SERPINE1,SPP1,THBS1,THBS2,TIMP2,TIMP3	34
Cardiovascular Disease, Organismal Injury and Abnormalities	Occlusion of artery	5.82e-13		1.346	ADAMTS13,ADIPOQ,ALOX5,APOA4,APOB,APP,CD14,CLIC5,CLU,COL18A1,CRP,EIF4H,F10,F12,F5,F7,FGG,HSPG2,LCAT,LRP1,MFGE8,MMP2,MMP3,MMP8,MMP9,MPO,PF4,PON1,PON3,PROC,RETN,S100A8,S100A9,SAA1,SERPINC1,SERPIND1,SERPINE1,SPP1,THBS1,TIMP1,TIMP2,TIMP3,TKT,VCAN,VWF	45
Cancer, Organismal Injury and Abnormalities	Urogenital cancer	7.51e-13		-1.067	A1BG,A2M,ACO1,ACTN1,ACY1,ADAMTS13,AFM,AHNAK,AKR1A1,AKR7A2,ALDH1A1,ALDH1L1,ALDH7A1,ALDH9A1,ALOX5,ANP32E,ANXA1,ANXA2,AP1B1,AP2A2,APOA4,APOB,APOBR,APOD,APOH,APP,ASNA1,ASS1,ATIC,BIN2,C1QC,C1R,C1S,C8A,CAP1,CAST,CCDC80,CD109,CD14,CD5L,CDH1,CDH11,CDH5,CDH6,CFH,CHI3L1,CLEC3B,CLIC4,CLU,COL12A1,COL14A1,COL15A1,COL18A1,COL5A1,COL6A3,COLEC11,CORO1C,CP,CPB2,CPN1,CPNE3,CRABP1,CRP,CSPG4,CTSB,CTSC,CTSH,CYFIP2,DC…	238
Protein Synthesis	Polymerization of protein	8.22e-13		1	A2M,ADIPOQ,AHNAK,ALDH1A1,ALDH1A3,ANXA2,APP,C1QTNF3,CDH1,CRP,CRYAB,DNM1L,EEF1A1,EHD1,EHD4,ENO1,ENO2,FGA,FGB,FGG,GRB2,GSN,HPRT1,JCHAIN,MAP2K1,MBL2,MMP1,MMP3,MMP9,NPM1,PAM,PFKL,SH3GLB1,SNX2,TGM2,THBS4,VWF,YWHAB	38
Cancer, Organismal Injury and Abnormalities, Respiratory Disease	Respiratory system tumor	9e-13		-0.548	A1BG,ACTN1,ADAMTS13,ADD1,ADIPOQ,AFM,AHNAK,ALDH1A3,ALDH1L1,ALOX5,ANP32A,ANXA1,ANXA2,APOB,APOBR,ASAH1,ATG7,ATIC,ATP5B,CDH1,CDH11,CFH,CLU,COL12A1,COL15A1,COL5A1,CORO1C,CPB2,CRP,CSPG4,CTSB,CTSG,CTSZ,DCN,DDX3X,DPT,EEF1A1,ENO1,ENO2,EPB41L2,F10,F11,F13B,F5,FBLN2,FGB,FGG,FGL1,FTL,GPNMB,GSN,H2AFY,HNMT,HNRNPA1,HSP90AA1,IDH1,IDO1,IFI30,IL18,IL1RAP,ITIH2,LAMC1,LGALS1,LPP,LRP1,LUM,MAP2K1,MMP1,MMP19,MMP2,MMP3,…	116
Cellular Movement	Homing of cells	1.12e-12		1.141	A2M,ACTN1,ALOX5,ANXA1,ANXA2,APP,BIN2,CAMK1D,CAPG,CCL23,CORO1B,CTSG,CYTL1,ENPP2,F10,F7,FBN1,FSCN1,GRB2,GSN,HMGB2,HP,IL18,LBP,LGALS1,LRP1,LSP1,MAP2K1,MMP2,MMP9,MPP1,NOV,PF4,RAC2,S100A12,S100A4,S100A8,S100A9,SAA1,SERPINB1,SERPINE1,SPP1,THBS1,THBS2,THBS4	45
Cancer, Organismal Injury and Abnormalities, Reproductive System Disease	Uterine tumor	1.2e-12			ACTN1,ACY1,AHNAK,AKR7A2,ALDH1A1,ALDH1L1,ALOX5,ANP32E,ANXA1,ANXA2,AP2S1,APOA4,APOB,APOBR,APOD,APP,ATIC,BIN2,C1QC,C1S,C8A,CAST,CD109,CD5L,CDH1,CDH11,CFH,CHRDL2,CLEC3B,CLU,COL12A1,COL14A1,COL15A1,COL5A1,COL6A3,COLEC11,CORO1C,CP,CPNE3,CRABP1,CRP,CSPG4,CTSB,CTSC,CTSH,DCN,DDX1,DPT,ENO1,ENPP2,EPB41L2,F10,F11,F13B,F5,F9,FBLN1,FBLN2,FBN1,FCN1,FGA,FGG,FMOD,GALE,GALK2,GRB2,H2AFY,HNMT,HP,HSP90AA1,HSPB1,HSPB6…	145
Cancer, Organismal Injury and Abnormalities	Metastasis	1.28e-12		-1.192	ADIPOQ,ANXA1,ASAH1,ATIC,C1R,CAPG,CCDC80,CDH1,CDH6,CLU,COL18A1,COL6A3,CTSB,CTSH,CTSZ,DPYSL2,DSG2,EEF1A1,ENPP2,F10,FGG,FSCN1,FTL,GSTM3,HMGB2,HPRT1,HSP90AA1,IDH1,IDO1,IFI30,IL18,ITGBL1,LGALS1,LTF,MAP2K1,MIA,MMP1,MMP2,MMP3,MMP9,MYL12A,NBEAL2,NDRG1,NPM1,PCOLCE,PRPF8,QPCT,RAB31,S100A4,S100P,SERPINC1,SERPINE1,SPP1,TGM2,THBS1,TIMP1,TPT1,TUBB,YWHAE,YWHAZ	60
Organismal Injury and Abnormalities, Tissue Morphology	Volume of lesion	1.34e-12			ADAMTS13,ADIPOQ,ANXA1,APP,C1QA,CDH1,CLU,COL18A1,CPB2,CRYAB,F12,LCAT,MASP2,MMP9,PON1,PROC,SERPINE1,TIMP1,TIMP2	19
Connective Tissue Disorders, Inflammatory Disease, Inflammatory Response, Organismal Injury and Abnormalities, Skeletal and Muscular Disorders	Osteoarthritis	1.35e-12		0.293	ADAMTS13,ALOX5,ANXA1,CDH11,CLU,CRYAB,CYTL1,F10,FCN1,FMOD,HEXA,IL18,LRP1,LUM,MBL2,MMP1,MMP19,MMP2,MMP3,MMP9,SDC2,SERPINC1,SPP1,TF,TIMP1,TIMP2,TIMP3	27
Cancer, Organismal Injury and Abnormalities	Cancer of head	1.84e-12			ACY1,ANXA1,ATIC,CHI3L1,COL15A1,CRYAB,CTSC,CTSH,DCN,DDX3X,DPT,DSG2,HSP90AA1,HSPG2,IDH1,IGFBP6,ITGBL1,LGALS1,MAP2K1,MFAP5,MMP1,MMP2,NOTCH3,NPM1,RNPEP,S100A8,S100A9,S100P,SDC2,SERPINE1,SPON1,SPP1,SRGN,TGM2,THBS1,THBS4,TIMP1,TIMP3,TPM1	39
Cancer, Organismal Injury and Abnormalities, Reproductive System Disease	Genital tract cancer	2.54e-12			A1BG,A2M,ACO1,ACTN1,ACY1,ADAMTS13,AFM,AHNAK,AKR1A1,AKR7A2,ALDH1A1,ALDH1L1,ALDH7A1,ALDH9A1,ALOX5,ANP32E,ANXA1,ANXA2,AP1B1,AP2A2,APOA4,APOB,APOBR,APOD,APOH,APP,ASNA1,ASS1,ATIC,BIN2,C1QC,C1R,C1S,C8A,CAST,CCDC80,CD109,CD14,CD5L,CDH1,CDH11,CDH5,CDH6,CFH,CHI3L1,CLEC3B,CLIC4,CLU,COL12A1,COL14A1,COL15A1,COL18A1,COL5A1,COL6A3,COLEC11,CORO1C,CP,CPB2,CPNE3,CRABP1,CRP,CSPG4,CTSB,CTSC,CTSH,CYFIP2,DCN,DCTD,DDX…	224
Cellular Function and Maintenance	Endocytosis by eukaryotic cells	2.61e-12		-1.22	ANXA1,AP2A1,AP2M1,APP,ATG7,CAPG,CD14,CFH,CLIC4,CRP,EHD1,EPB41L2,FCN1,GRB2,GSN,HSP90AA1,LRP1,LUM,MBL2,MFGE8,NPM1,PADI4,PF4,PROS1,RAB31,S100A9,SAA1,SERPINE1,TGM2,THBS1	30
Cancer, Organismal Injury and Abnormalities	Tumorigenesis of epithelial neoplasm	2.71e-12		-0.172	A2M,ACO1,ACTN1,ACY1,ADAMTS13,ADD1,ADK,AFM,AHNAK,AKR1A1,AKR7A2,ALDH1A1,ALDH1A3,ALDH1L1,ALDH7A1,ALOX5,ANP32A,ANP32E,ANXA1,ANXA2,AP1B1,AP2A1,AP2A2,AP2M1,APOA4,APOB,APOBR,APP,ARHGAP1,ASAH1,ASS1,ATG7,ATIC,BPI,C1QC,C1QTNF3,C1R,C1S,C8A,C8G,CAMK1D,CAST,CCDC80,CD109,CD5L,CDH1,CDH11,CDH5,CDH6,CFH,CLEC3B,CLU,COL12A1,COL14A1,COL15A1,COL18A1,COL5A1,COL6A3,COLEC11,CORO1C,CP,CPB2,CPN1,CPNE3,CRP,CRYAB,CSPG4,CTSB…	257
Cell Morphology, Cellular Assembly and Organization	Morphology of fibrils	2.82e-12			APP,COL5A1,DCN,DPT,LUM,OGN,PCOLCE,PLOD1,SAA1,THBS2	10
Free Radical Scavenging	Synthesis of reactive oxygen species	3.13e-12		-0.435	ADIPOQ,ALOX5,ANXA2,APP,ATG7,CD14,CDH5,CFH,COL18A1,CRP,CRYAB,CTSG,DNM1L,F7,FTL,GSN,H2AFY,HSPB1,HSPB6,IDH1,IL18,LCAT,LRP1,LTF,MAP2K1,MBL2,MMP1,NAMPT,PIN1,PON3,PRDX1,PRTN3,RAC2,TFRC,TGM2,YWHAZ	36
Cancer, Organismal Injury and Abnormalities	Advanced malignant solid tumor	3.22e-12		-0.376	ADIPOQ,ANXA1,ATIC,C1R,CAPG,CDH1,CDH6,CFH,CLU,COL15A1,COL18A1,COL6A3,CTSB,CTSZ,DPYSL2,DSG2,EEF1A1,ENPP2,F10,FGG,FTL,GSTM3,HMGB2,HSP90AA1,IDO1,IFI30,IGFBP4,IL18,LGALS1,LTF,MAP2K1,MFAP5,MMP1,MMP2,MMP3,MMP9,MYL12A,PCOLCE,QPCT,RAB31,S100A4,S100P,SERPINC1,SERPINE1,SERPINE2,SPP1,THBS1,TPT1,TUBB,VCAN,YWHAE,YWHAZ	52
Hematological System Development and Function, Tissue Morphology	Quantity of myeloid cells	3.63e-12		-1.46	ADIPOQ,ALOX5,APOB,APP,C1QA,CFH,CLIC4,CLU,CTSB,DCN,F11,GSN,IL18,LSP1,LUM,MBL2,MFAP5,MMP3,MMP8,MMP9,MPO,NBEAL2,NPM1,PREP,PROC,PROS1,PRTN3,RAC2,S100A8,S100A9,SERPINB1,SERPINE1,SPP1,TF,TGM2,THBS1,THBS2,TIMP1,TIMP2,TIMP3,TMOD3	41
Hematological System Development and Function	Fibrinolysis	3.71e-12			ANXA2,APOH,CPB2,F11,F12,FGA,FGB,FGG,KLKB1	9
Inflammatory Response	Inflammation of absolute anatomical region	3.85e-12		-1.195	ADIPOQ,ADK,ALOX5,ANXA1,APOA4,APOB,APOH,APP,ATG7,CAPG,CD14,CDH1,CDH11,CFH,CLU,CRP,CTSB,ECM1,ENO1,F10,F11,F5,FGA,GRN,HP,HPRT1,HPX,IDO1,IFI30,IGHM,IL18,LBP,LGALS1,LTF,MAP2K1,MFGE8,MMP2,MMP8,MMP9,MPO,NOTCH2,P4HB,PF4,PGLYRP2,PON1,PON3,PPT1,PRDX1,PROC,PROS1,S100A4,S100A8,SERPINB1,SERPINE1,SPARC,SPP1,TF,TFRC,THBS1,THBS2,TIMP1,TIMP3,TKT,TUBB,UNC13D,UPP1,VWF	67
Cancer, Organismal Injury and Abnormalities	Breast or colorectal cancer	4.38e-12		0.543	ACTN1,ADAMTS13,ADD1,ADK,AFM,AK1,AKR7A2,ALDH1A1,ALDH1A3,ALDH1L1,ALOX5,ANXA1,ANXA2,AP2A1,AP2A2,AP2M1,APOA4,APOB,APOBR,APP,ARHGAP1,ASAH1,ASS1,ATG7,ATIC,BPI,C1QTNF3,C1R,C8G,CAMK1D,CAP1,CAPG,CAST,CAVIN1,CCDC80,CD5L,CDH1,CDH11,CDH5,CDH6,CFH,CHI3L1,CLEC3B,CLIC5,CLU,CMPK2,COL12A1,COL14A1,COL18A1,COL5A1,COL6A3,CORO1B,CORO1C,CP,CRABP1,CRP,CRYAB,CSPG4,CTSB,CTSC,CTSG,CTSZ,CYFIP2,DCN,DPT,DPYSL2,DSG2,ECM1,EEF1…	232
Cancer, Organismal Injury and Abnormalities, Respiratory Disease	Lung carcinoma	4.4e-12		0.277	ACTN1,AFM,AHNAK,ALDH1A3,ALDH1L1,ANP32A,ANXA2,APOB,APOBR,ASAH1,ATIC,ATP5B,CDH1,CFH,COL12A1,CORO1C,CRP,CSPG4,CTSG,DCN,DDX3X,DPT,EEF1A1,ENO1,ENO2,F10,F13B,FGB,FGG,FGL1,FTL,GPNMB,GSN,HNMT,HNRNPA1,HSP90AA1,IDH1,IDO1,IFI30,IL1RAP,ITIH2,LAMC1,LPP,LRP1,LUM,MAP2K1,MMP1,MMP2,MMP3,MMP9,MNDA,MPO,MRC2,MXRA5,MYL12A,NAMPT,NAPSA,NOTCH2,NOTCH3,NPM1,NUCKS1,P4HB,PLOD1,PON1,PRDX1,S100A4,S100P,SERPINC1,SERPIND1,SERPI…	86
Cancer, Gastrointestinal Disease, Hepatic System Disease, Organismal Injury and Abnormalities	Liver tumor	4.54e-12		0.011	A1BG,A2M,ACO1,ACTN1,ACY1,ADAMTS13,ADD1,ADH5,ADIPOQ,ADK,AFM,AHNAK,AK1,ALDH1A1,ALDH1A3,ALDH1L1,ALDH7A1,ALDH9A1,ALOX5,ANP32A,ANP32E,ANXA1,ANXA2,AP1B1,AP2A1,AP2A2,APOB,APOH,APP,ASAH1,ASNA1,ASS1,ATG7,ATIC,ATP5B,BIN2,BPI,C1QA,C1QC,C1QTNF3,C1R,C1S,C8A,CAMK1D,CAP1,CAPG,CAST,CAVIN1,CCDC80,CD109,CD5L,CDH1,CDH11,CDH5,CDH6,CGREF1,CHRDL2,CLEC3B,CLIC4,CLIC5,CLU,COL12A1,COL14A1,COL15A1,COL18A1,COL5A1,COL6A3,CP,…	270
Infectious Diseases	Dengue hemorrhagic fever	4.88e-12			F10,F12,F5,F7,F9,FGA,PF4,PROC,PROS1,SERPINC1,SERPINE1	11
Cell-To-Cell Signaling and Interaction	Binding of tumor cell lines	4.9e-12		-0.236	ADD1,ANXA1,ANXA2,APOH,APP,CD14,CDH1,CFH,CPB2,CTSB,CTSZ,DCN,DKK3,DSG2,F10,F9,FGA,IL18,LRP1,LTF,MAP2K1,MMP19,MMP2,NOV,PROS1,S100P,SDC2,SERPINE1,SNX1,SPP1,SRGN,TFRC,TGM2,THBS1,TIMP3,VCAN	36
Cellular Function and Maintenance	Engulfment of phagocytes	5.02e-12		-0.446	ANXA1,APP,ATG7,CAPG,CD14,CFH,CLIC4,CRP,FCN1,GSN,LUM,MBL2,MFGE8,NPM1,PADI4,PF4,PROS1,S100A9,SAA1,SERPINE1,TGM2,THBS1	22
Cardiovascular Disease, Organismal Injury and Abnormalities	Aortic aneurysm	5.06e-12		-1.067	CTSC,FBN1,FTL,MFAP5,MMP2,MMP3,MMP8,MMP9,RETN,S100A12,SPP1,TIMP1,TIMP2,TIMP3,VWF	15
Cell-To-Cell Signaling and Interaction, Hematological System Development and Function	Interaction of leukocytes	5.25e-12		0.761	A2M,ADAMTS13,ADIPOQ,ANXA1,APOA4,APOH,APP,BPI,CD14,CDH1,CFH,CRP,CTSG,DCN,FGA,IL18,LBP,LFNG,LSP1,LTF,MAP2K1,NOTCH2,PF4,PROC,RAC2,S100A8,S100A9,SAA1,SERPINE1,SPP1,TFRC,TGM2,THBS1	33
Cell-To-Cell Signaling and Interaction, Cellular Function and Maintenance, Inflammatory Response	Phagocytosis of phagocytes	6.25e-12		-0.634	ANXA1,APP,ATG7,CAPG,CD14,CFH,CLIC4,CRP,FCN1,GSN,LUM,MBL2,MFGE8,NPM1,PADI4,PF4,S100A9,SAA1,SERPINE1,TGM2,THBS1	21
Cell-To-Cell Signaling and Interaction, Cellular Function and Maintenance, Inflammatory Response	Phagocytosis of blood cells	6.88e-12		-0.446	ANXA1,APP,ATG7,CAPG,CD14,CFH,CLIC4,CRP,FCN1,GSN,LUM,MBL2,MFGE8,NPM1,PADI4,PF4,RAC2,S100A9,SAA1,SERPINE1,TGM2,THBS1	22
Cardiovascular System Development and Function, Tissue Morphology	Morphology of blood vessel	7.07e-12			ADIPOQ,APP,CDH5,CFH,CLU,COL15A1,COL5A1,CRYAB,EHD4,ENPP2,F7,FBLN1,FBN1,FMOD,HSPG2,IGFBP4,LUM,MFAP5,MMP2,MMP9,NOTCH3,PAM,PF4,PLOD1,PROC,PROS1,SERPINE1,SPP1,THBS2,TIMP2,TIMP3	31
Cell-To-Cell Signaling and Interaction, Cellular Function and Maintenance, Hematological System Development and Function	Phagocytosis of myeloid cells	7.81e-12		-0.851	ANXA1,APP,ATG7,CAPG,CD14,CFH,CLIC4,CRP,FCN1,GSN,LUM,MBL2,MFGE8,NPM1,PADI4,PF4,S100A9,SAA1,SERPINE1,TGM2,THBS1	21
Cancer, Organismal Injury and Abnormalities	Pelvic cancer	7.83e-12			A1BG,A2M,ACO1,ACTN1,ACY1,ADAMTS13,AFM,AHNAK,AKR1A1,AKR7A2,ALDH1A1,ALDH1L1,ALDH7A1,ALDH9A1,ALOX5,ANP32E,ANXA1,ANXA2,AP1B1,AP2A2,APOA4,APOB,APOBR,APOD,APOH,APP,ASNA1,ASS1,ATIC,BIN2,C1QC,C1R,C1S,C8A,CAST,CCDC80,CD109,CD14,CD5L,CDH1,CDH11,CDH5,CDH6,CFH,CHI3L1,CLEC3B,CLIC4,CLU,COL12A1,COL14A1,COL15A1,COL18A1,COL5A1,COL6A3,COLEC11,CORO1C,CP,CPB2,CPNE3,CRABP1,CRP,CSPG4,CTSB,CTSC,CTSH,CYFIP2,DCN,DCTD,DDX…	228
Infectious Diseases, Inflammatory Disease, Organismal Injury and Abnormalities, Respiratory Disease	Severe acute respiratory syndrome	8.89e-12			ACTN1,BPI,CLU,CTSZ,HP,LTA4H,LTF,MNDA,PADI4,RAB31,S100A12,S100A9,S100P,SPARC,TIMP1,TIMP2,TKT,TROVE2	18
Cellular Function and Maintenance	Engulfment of blood cells	9.29e-12		-0.484	ANXA1,APP,ATG7,CAPG,CD14,CFH,CLIC4,CRP,FCN1,GSN,LUM,MBL2,MFGE8,NPM1,PADI4,PF4,PROS1,RAC2,S100A9,SAA1,SERPINE1,TGM2,THBS1	23
Immunological Disease	Allergy	9.61e-12		0.113	ADIPOQ,AHNAK,ALOX5,ANXA1,C1R,C1S,CAPG,CCL23,CORO1B,DPYSL2,ECM1,EEF1A1,ENO1,F12,GPD1,GSN,HNMT,IFI30,IGHM,IL18,KLKB1,LBP,LGALS1,LGMN,LTA4H,MMP9,NAGK,P4HB,PRDX1,S100A8,S100A9,TFRC,TGM2,TIMP1,TKT,TPM1,TUBB	37
Cell-To-Cell Signaling and Interaction, Hematological System Development and Function	Activation of blood cells	1.02e-11		1.029	ADAMTS13,ADIPOQ,AHNAK,ANXA1,ANXA2,APOH,APP,BPI,CD14,CPB2,CRP,CTSG,CTSH,F5,FGG,GPNMB,HPRT1,IDO1,IGHM,IL18,KLKB1,LBP,LGALS1,LRP1,MMP19,MMP9,NBEAL2,NDRG1,PF4,PGLYRP2,PPT1,PRDX1,PROC,PROS1,PRTN3,PSME1,PSME2,S100A12,S100A8,SAA1,SERPINE2,SPP1,THBS1,TPT1,UNC13D,VWF	46
Cancer, Organismal Injury and Abnormalities, Respiratory Disease	Non-small cell lung cancer	1.13e-11		0.152	ACTN1,AFM,AHNAK,ALDH1A3,ALDH1L1,ANP32A,ANXA2,APOB,APOBR,ASAH1,ATIC,ATP5B,CDH1,CFH,COL12A1,CORO1C,CRP,CSPG4,CTSG,DCN,DDX3X,DPT,EEF1A1,ENO1,ENO2,F10,F13B,FGB,FGG,FGL1,FTL,GPNMB,GSN,HNMT,HNRNPA1,HSP90AA1,IDH1,IDO1,IFI30,IL1RAP,ITIH2,LAMC1,LPP,LRP1,LUM,MAP2K1,MMP2,MMP3,MMP9,MNDA,MPO,MRC2,MXRA5,MYL12A,NAMPT,NAPSA,NOTCH2,NPM1,NUCKS1,P4HB,PLOD1,PON1,PRDX1,S100P,SERPINC1,SERPIND1,SERPINE1,SPARC,SPP1,SVEP…	82
Cellular Function and Maintenance	Internalization of cells	1.28e-11		-0.511	ANXA1,APP,ATG7,CAPG,CD14,CFH,CLIC4,CRP,FCN1,GRB2,GSN,LUM,MBL2,MFGE8,NPM1,PADI4,PF4,PROS1,RAB31,RAC2,S100A9,SAA1,SERPINE1,TGM2,THBS1	25
Cancer, Organismal Injury and Abnormalities	Growth of tumor	1.29e-11		-0.912	ADH5,ADIPOQ,ALOX5,ANXA2,ATG7,CDH1,CDH5,CLU,COL18A1,CTSB,CTSZ,DCN,FGA,FGL1,GPNMB,GRN,H2AFY,IDO1,IGHM,IL18,IQGAP2,LAMB1,LGALS1,MAP2K1,MFGE8,MMP1,MMP2,MMP3,MMP9,NAMPT,NDRG1,NOTCH2,NOTCH3,NPM1,PA2G4,PIN1,SDC2,SERPINE1,SFRP2,SPARC,SPP1,SRGN,TGM2,THBS1,TIMP1,TIMP2,TPM1,TPT1,UBA5,VCAN	50
Cell-To-Cell Signaling and Interaction	Response of myeloid cells	1.48e-11		-0.927	ANXA1,APP,ATG7,CAPG,CD14,CFH,CLIC4,CRP,CTSG,FCN1,GSN,IL18,LUM,MBL2,MFGE8,NPM1,PADI4,PF4,PROC,S100A9,SAA1,SERPINE1,TGM2,THBS1	24
Cancer, Gastrointestinal Disease, Organismal Injury and Abnormalities	Intestinal tumor	1.56e-11		-0.555	A1BG,A2M,ACO1,ACTN1,ACY1,ADAMTS13,ADD1,ADK,AFM,AHNAK,AKR1A1,AKR7A2,ALDH1A1,ALDH1A3,ALDH1L1,ALDH9A1,ALOX5,ANXA1,ANXA2,AP1B1,AP2A1,AP2A2,AP2M1,APOA4,APOB,APOBR,APP,ARHGAP1,ASAH1,ASS1,ATG7,ATIC,BIN2,BPI,C1QC,C1QTNF3,C1R,C1S,C8A,C8G,CAMK1D,CAMKK1,CAP1,CAPG,CAST,CCDC80,CD109,CD5L,CDH1,CDH11,CDH5,CDH6,CFH,CHRDL2,CLEC3B,CLIC5,CLU,CMPK2,COL12A1,COL14A1,COL15A1,COL18A1,COL5A1,COL6A3,CORO1B,CORO1C,CP,CPN1,…	280
Hematological System Development and Function, Inflammatory Response, Tissue Morphology	Quantity of phagocytes	1.61e-11		-0.856	ADIPOQ,APOB,C1QA,CFH,CLIC4,CLU,CTSB,DCN,F11,GSN,IDO1,IGHM,IL18,LGALS1,LSP1,LUM,MBL2,MFAP5,MMP3,MMP8,MMP9,MPO,NOTCH2,PREP,PROC,PRTN3,RAC2,S100A8,S100A9,SERPINB1,SPP1,TF,TGM2,THBS1,TIMP1,TIMP2,TIMP3	37
Cell-To-Cell Signaling and Interaction	Adhesion of blood cells	1.65e-11		0.78	A2M,ADAMTS13,ADIPOQ,ANXA1,APOA4,APOH,APP,CD14,CDH1,CFH,CRP,CTSG,DCN,F10,FGA,IGHM,IL18,LBP,LSP1,LTF,MAP2K1,PF4,PROC,RAC2,S100A8,S100A9,SAA1,SERPINE1,SPP1,TGM2,THBS1,VWF	32
Cell-To-Cell Signaling and Interaction, Hematological System Development and Function	Binding of leukocytes	1.75e-11		0.678	A2M,ADAMTS13,ADIPOQ,ANXA1,APOA4,APOH,APP,BPI,CD14,CDH1,CFH,CRP,CTSG,DCN,FGA,IL18,LBP,LFNG,LSP1,LTF,MAP2K1,NOTCH2,PF4,PROC,RAC2,S100A8,S100A9,SERPINE1,SPP1,TFRC,TGM2,THBS1	32
Cellular Growth and Proliferation, Connective Tissue Development and Function, Tissue Development	Proliferation of connective tissue cells	1.77e-11		-0.384	ADIPOQ,AKR1A1,ANXA2,ARHGAP1,ATIC,CCDC80,CD109,CDH1,COL14A1,CTSB,DNM1L,DSG2,FBLN1,GRB2,GRN,HSPB1,IDH1,IDO1,IFI30,IGFBP4,IGFBP6,IL18,LGALS1,LMNA,LMNB1,LTF,LUM,MAP2K1,MMP9,NDRG1,NOTCH2,NPM1,PA2G4,PROC,SAA1,SERPINE1,SPARC,SPP1,STIP1,TF,TIMP2,TPM1,VCAN	43
Cancer, Gastrointestinal Disease, Organismal Injury and Abnormalities	Large intestine neoplasm	1.99e-11			A1BG,A2M,ACO1,ACTN1,ACY1,ADAMTS13,ADD1,ADK,AFM,AHNAK,AKR1A1,AKR7A2,ALDH1A1,ALDH1A3,ALDH1L1,ALDH9A1,ALOX5,ANXA1,ANXA2,AP1B1,AP2A1,AP2A2,AP2M1,APOA4,APOB,APOBR,APP,ARHGAP1,ASAH1,ASS1,ATG7,ATIC,BIN2,BPI,C1QC,C1QTNF3,C1R,C1S,C8A,C8G,CAMK1D,CAMKK1,CAP1,CAPG,CAST,CCDC80,CD109,CD5L,CDH1,CDH11,CDH5,CDH6,CFH,CHRDL2,CLEC3B,CLIC5,CLU,CMPK2,COL12A1,COL14A1,COL15A1,COL18A1,COL5A1,COL6A3,CORO1B,CORO1C,CP,CPN1,…	279
Humoral Immune Response, Inflammatory Response	Complement activation	2.08e-11		1.172	C1QA,C8A,CFH,CLU,CPB2,CPN1,CRP,FMOD,JCHAIN,MASP1,MASP2,MBL2	12
Cell-To-Cell Signaling and Interaction	Adhesion of tumor cell lines	2.27e-11		-0.884	ADD1,ANXA1,ANXA2,APOH,CDH1,CFH,CPB2,CTSB,CTSZ,DCN,DKK3,DSG2,F10,FGA,IL18,LTF,MAP2K1,MMP19,MMP2,NOV,S100P,SDC2,SERPINE1,SNX1,SPP1,SRGN,TGM2,THBS1,TIMP3,VCAN	30
Inflammatory Response	Inflammation of body cavity	2.43e-11		-1.451	ADIPOQ,ADK,ALOX5,ANXA1,APOA4,APOB,APOH,ATG7,CAPG,CD14,CDH1,CDH11,CFH,CLU,CRP,CTSB,ENO1,F10,F11,F5,FGA,HP,HPRT1,HPX,IGHM,IL18,LBP,LGALS1,LTF,MAP2K1,MMP2,MMP8,MMP9,MPO,P4HB,PF4,PGLYRP2,PON1,PON3,PRDX1,PROC,PROS1,S100A4,S100A8,SERPINB1,SERPINE1,SPARC,SPP1,TF,TFRC,THBS1,THBS2,TIMP1,TIMP3,TKT,TUBB,UNC13D	57
Infectious Diseases, Respiratory Disease	Infection of respiratory tract	2.51e-11			ACTN1,ALOX5,ANXA1,BPI,CLU,CRP,CTSZ,HP,LTA4H,LTF,MNDA,PADI4,RAB31,S100A12,S100A9,S100P,SPARC,TIMP1,TIMP2,TKT,TROVE2	21
Embryonic Development, Nervous System Development and Function, Organ Development, Organismal Development, Tissue Development, Visual System Development and Function	Formation of eye	2.7e-11		1.179	ALDH1A1,ALDH1A3,APOB,ATG7,CDH5,CFH,CLIC4,COL18A1,COL5A1,CP,CRYAB,CSPG4,DPT,ERC2,FBN1,FMOD,GRN,HEXA,HSPG2,LAMC1,LTBP2,LUM,MAN2B1,MMP2,NOTCH2,NOTCH3,NPM1,OGN,PPT1,RBP4,SERPINE1,SMOC1,SPARC,THBS1,THBS2,TIMP2,TKT,UCHL3	38
Cancer, Organismal Injury and Abnormalities	Metastatic solid tumor	3.01e-11		-0.376	ADIPOQ,ANXA1,ATIC,C1R,CAPG,CDH1,CDH6,CLU,COL18A1,COL6A3,CTSB,CTSZ,DPYSL2,DSG2,EEF1A1,ENPP2,F10,FGG,FTL,GSTM3,HMGB2,HSP90AA1,IDO1,IFI30,IL18,LGALS1,LTF,MAP2K1,MMP1,MMP2,MMP3,MMP9,MYL12A,PCOLCE,QPCT,RAB31,S100A4,S100P,SERPINC1,SERPINE1,SPP1,THBS1,TPT1,TUBB,YWHAE,YWHAZ	46
Cancer, Gastrointestinal Disease, Organismal Injury and Abnormalities	Intestinal cancer	3.11e-11		-0.555	A1BG,A2M,ACO1,ACTN1,ACY1,ADAMTS13,ADD1,ADK,AFM,AHNAK,AKR1A1,AKR7A2,ALDH1A1,ALDH1A3,ALDH1L1,ALDH9A1,ALOX5,ANXA1,ANXA2,AP1B1,AP2A1,AP2A2,AP2M1,APOA4,APOB,APOBR,APP,ARHGAP1,ASAH1,ASS1,ATG7,ATIC,BIN2,BPI,C1QC,C1QTNF3,C1R,C1S,C8A,C8G,CAMK1D,CAMKK1,CAP1,CAPG,CAST,CCDC80,CD109,CD5L,CDH1,CDH11,CDH5,CDH6,CFH,CHRDL2,CLEC3B,CLIC5,CLU,CMPK2,COL12A1,COL14A1,COL15A1,COL18A1,COL5A1,COL6A3,CORO1B,CORO1C,CP,CPN1,…	278
Cell-To-Cell Signaling and Interaction, Inflammatory Response	Immune response of leukocytes	3.57e-11		-0.569	ANXA1,APP,ATG7,CAPG,CD14,CFH,CLIC4,CRP,CTSG,F9,FCN1,GSN,HSP90AA1,IGHM,IL18,IL1RAP,LUM,MBL2,MFGE8,NPM1,PADI4,PF4,PROC,PSME2,S100A9,SAA1,SERPINE1,TGM2,THBS1	29
Cell-To-Cell Signaling and Interaction, Inflammatory Response	Immune response of phagocytes	3.67e-11		-0.82	ANXA1,APP,ATG7,CAPG,CD14,CFH,CLIC4,CRP,FCN1,GSN,IL18,LUM,MBL2,MFGE8,NPM1,PADI4,PF4,PROC,S100A9,SAA1,SERPINE1,TGM2,THBS1	23
Cell-To-Cell Signaling and Interaction, Hematological System Development and Function	Activation of myeloid cells	3.95e-11		1.054	ADIPOQ,ANXA1,ANXA2,APOH,APP,BPI,CD14,CPB2,F5,FGG,IL18,KLKB1,LBP,LRP1,MMP9,NDRG1,PF4,PPT1,PROS1,PRTN3,S100A12,S100A8,SPP1,THBS1,TPT1,UNC13D	26
Cancer, Gastrointestinal Disease, Organismal Injury and Abnormalities	Malignant neoplasm of large intestine	4.23e-11			A1BG,A2M,ACO1,ACTN1,ACY1,ADAMTS13,ADD1,ADK,AFM,AHNAK,AKR1A1,AKR7A2,ALDH1A1,ALDH1A3,ALDH1L1,ALDH9A1,ALOX5,ANXA1,ANXA2,AP1B1,AP2A1,AP2A2,AP2M1,APOA4,APOB,APOBR,APP,ARHGAP1,ASAH1,ASS1,ATG7,ATIC,BIN2,BPI,C1QC,C1QTNF3,C1R,C1S,C8A,C8G,CAMK1D,CAMKK1,CAP1,CAPG,CAST,CCDC80,CD109,CD5L,CDH1,CDH11,CDH5,CDH6,CFH,CHRDL2,CLEC3B,CLIC5,CLU,CMPK2,COL12A1,COL14A1,COL15A1,COL18A1,COL5A1,COL6A3,CORO1B,CORO1C,CP,CPN1,…	277
Cardiovascular Disease, Organismal Injury and Abnormalities, Tissue Morphology	Size of infarct	4.41e-11			ADAMTS13,ADIPOQ,ANXA1,APOD,APP,C1QA,CRP,F11,F12,FGB,FGG,GRN,GSN,IL18,MASP2,MMP9,NAMPT,NBEAL2,SH3GLB1,STIP1,TGM2,VWF	22
Cardiovascular Disease, Organismal Injury and Abnormalities	Peripheral vascular disease	4.56e-11	Increased	2.248	ADAMTS13,ADIPOQ,ALOX5,APOB,APOH,APP,CAPG,CFH,CRP,CTSB,CTSC,F10,F11,F5,GSN,HSPB1,IFI30,LRP1,MMP3,MMP9,NOTCH3,OMD,PLEKHO2,PROC,PROS1,PRTN3,RPL9,S100A12,S100A9,S100P,SERPINC1,SERPIND1,SPP1,STIP1,THBS1,THBS2,VWF	37
Infectious Diseases	Infection of mammalia	5.43e-11	Decreased	-2.068	ADAMTS13,ADH5,AHNAK,C1QA,CAPG,CD14,CD5L,CLIC4,DCN,FCN1,GRB2,GRN,IFI30,IGHM,IL18,JCHAIN,LBP,MBL2,MMP2,MMP3,MMP8,MMP9,MPO,PADI4,RAC2,SERPINB1,SERPINC1,SERPINE1,SPP1,TIMP1,VWF	31
Hematological System Development and Function, Tissue Morphology	Quantity of blood cells	5.63e-11		-0.219	ADD1,ADIPOQ,ALOX5,APOB,APP,ATG7,C1QA,CD5L,CFH,CHI3L1,CLIC4,CLU,CPB2,CRP,CTSB,DCN,DKK3,F11,GSN,HPX,IDO1,IGHM,IL18,JCHAIN,LCAT,LGALS1,LGMN,LSP1,LUM,MBL2,MFAP5,MMP19,MMP3,MMP8,MMP9,MPO,NBEAL2,NOTCH2,NOTCH3,NPM1,PF4,PRDX1,PREP,PROC,PROS1,PRTN3,RAC2,S100A8,S100A9,SAA1,SERPINB1,SERPINE1,SPP1,TF,TFRC,TGFBI,TGM2,THBS1,THBS2,TIMP1,TIMP2,TIMP3,TMOD3,VWF	64
Cancer, Organismal Injury and Abnormalities	Angiogenesis of tumor	5.77e-11		-1.055	ANXA2,CDH1,CDH5,COL18A1,CTSB,FBLN2,LGALS1,LRP1,MMP2,MMP9,NDRG1,SERPINC1,SERPINE1,TGM2,THBS1,THBS2,TIMP2	17
Hair and Skin Development and Function	Tensile strength of skin	7.02e-11		-0.786	COL14A1,COL5A1,DCN,DPT,FBN1,FMOD,LUM,OGN,THBS2	9
Cancer, Gastrointestinal Disease, Hepatic System Disease, Organismal Injury and Abnormalities	Cholangiocarcinoma	7.05e-11			A1BG,ACY1,ANXA1,ANXA2,C1S,CD14,CDH1,FGA,HPX,HSP90AA1,IDH1,MMP2,NOTCH3,RPL9,RPLP0,SERPINC1	16
Cancer, Gastrointestinal Disease, Organismal Injury and Abnormalities	Oral cavity carcinoma	7.88e-11			ATIC,CHI3L1,COL15A1,CTSC,CTSH,DCN,DPT,DSG2,HSP90AA1,IGFBP6,ITGBL1,LGALS1,MFAP5,MMP2,NOTCH3,NPM1,SDC2,SERPINE1,SPON1,SRGN,TGM2,THBS4,TIMP1,TIMP3,TPM1	25
Cancer, Organismal Injury and Abnormalities	Tumorigenesis of benign tumor	9.84e-11		-0.8	ANXA2,ASS1,ATG7,CCDC80,CDH1,CFH,CLEC3B,CLU,COL15A1,COL5A1,CP,CRP,CRYAB,CTSB,DCN,DNM1L,DPT,FBLN1,HMGB2,HP,HSP90AA1,IGFBP4,JCHAIN,LGALS1,MAP2K1,MFAP5,MIA,MMP1,MMP3,MMP9,NOTCH3,PRDX1,PRKAR1A,RAC2,RBP4,S100A4,S100A8,S100A9,SORD,SPP1,TGM2,THBS1,THBS2,TIMP1,TIMP3,VCAN	46
Cancer, Organismal Injury and Abnormalities	Connective or soft tissue tumor	9.99e-11		0.067	ALDH1A1,ALDH1A3,AP2S1,APOA4,APOB,ASS1,ATIC,C8G,CDH1,CDH11,CFH,CHRDL2,COL12A1,COL14A1,COL15A1,COL18A1,COL5A1,COL6A3,CORO1C,CSPG4,CTSC,DCN,DPT,F10,FBLN2,FBN1,FMOD,GALK1,GALK2,GRB2,GSTM3,HNMT,HSP90AA1,HSPG2,IDH1,IQGAP2,LAMB1,LSP1,LTBP4,MAP2K1,MFGE8,MMP1,MMP2,MMP8,MMP9,NAPSA,NDRG1,NELL2,NOTCH2,NOTCH3,NPEPPS,PFKL,PRDX1,PRKAR1A,PRPF8,PSMA6,PTBP1,RPL9,S100A4,SDC2,SERPINC1,SERPINE1,SNED1,SPARC,SPON1,SPP1…	73
Cellular Movement	Invasion of prostate cancer cell lines	1.11e-10		-1.229	AHNAK,CDH1,CDH11,CTSB,CTSH,CTSZ,FSCN1,LMNA,MAP2K1,MMP1,MMP9,NDRG1,PA2G4,PIN1,SERPINE2,SPP1,YWHAQ	17
Hematological System Development and Function, Organismal Functions	Coagulation of plasma	1.12e-10		1.537	APOH,APP,F10,F11,F7,F9,PROC,PROS1	8
Cancer, Organismal Injury and Abnormalities	Adenoma	1.14e-10		-0.849	ANXA2,ASS1,ATG7,CCDC80,CDH1,CFH,CLEC3B,CLU,COL15A1,COL5A1,CP,CRP,CRYAB,CTSB,DCN,DNM1L,DPT,FBLN1,HMGB2,HP,HSP90AA1,IGFBP4,JCHAIN,LGALS1,MAP2K1,MFAP5,MIA,MMP3,MMP9,NOTCH3,PRDX1,PRKAR1A,RAC2,RBP4,S100A8,SORD,SPP1,TGM2,THBS1,THBS2,TIMP1,TIMP3,VCAN	43
Cancer, Organismal Injury and Abnormalities, Reproductive System Disease	Uterine cancer	1.32e-10			ACTN1,ACY1,AHNAK,AKR7A2,ALDH1A1,ALDH1L1,ALOX5,ANP32E,ANXA1,ANXA2,APOA4,APOB,APOBR,APOD,APP,ATIC,BIN2,C1QC,C1S,C8A,CAST,CD109,CD5L,CDH1,CDH11,CLEC3B,CLU,COL12A1,COL14A1,COL15A1,COL5A1,COL6A3,COLEC11,CORO1C,CP,CPNE3,CRABP1,CRP,CSPG4,CTSB,CTSC,CTSH,DCN,DDX1,DPT,ENO1,ENPP2,EPB41L2,F10,F11,F13B,F5,F9,FBLN1,FBLN2,FBN1,FCN1,FGA,FGG,GALE,GRB2,H2AFY,HP,HSP90AA1,HSPB1,HSPB6,IDH1,IGFBP6,IL18,IQGAP2,ITIH2,LA…	134
Cardiovascular Disease, Organismal Injury and Abnormalities	Acute coronary syndrome	1.43e-10		1.457	ADAMTS13,ADIPOQ,APOB,APOD,APP,CD14,CLU,CRP,F10,F12,F7,FGB,FGG,FSTL1,IL18,LRP1,MASP2,MMP9,MPO,PADI4,PON1,PSMA6,SERPINC1,SERPINE1,TGM2,VWF	26
Cancer, Hematological Disease, Organismal Injury and Abnormalities	Lymphohematopoietic neoplasia	1.61e-10	Increased	2.027	ADIPOQ,ADK,AHNAK,ALDH1A1,ALDH9A1,ALOX5,ANXA1,ANXA2,AP2A2,APOB,APP,ARHGAP1,ASNA1,ATG7,ATIC,C1R,CD14,CDH1,CDH11,CLU,COL12A1,COL15A1,COL18A1,CP,CRP,CRYAB,CSPG4,CTSC,CTSG,CTSH,DCN,DDX1,DDX3X,DNM1L,DPT,EEF1A1,ENO2,ENPP2,F10,F12,F5,F7,FBN1,FGG,FGL1,GRB2,GRN,GSN,HPRT1,HSP90AA1,HSPB1,HSPG2,IDH1,IDO1,IFI30,IGFBP4,IGHM,IL18,IL1RAP,JCHAIN,KLKB1,LAMB1,LGALS1,LMNA,LPP,LTBP2,LTBP4,LUM,LYZ,MAP2K1,MMP1,MMP2,MMP9…	124
Cancer, Organismal Injury and Abnormalities	Tumorigenesis of malignant tumor	1.64e-10		0.599	A2M,ACO1,ACTN1,ACY1,ADAMTS13,ADD1,ADK,AFM,AHNAK,AKR1A1,AKR7A2,ALDH1A1,ALDH1A3,ALDH1L1,ALDH7A1,ALOX5,ANP32A,ANP32E,ANXA1,ANXA2,AP1B1,AP2A1,AP2A2,AP2M1,APOA4,APOB,APOBR,APP,ARHGAP1,ASAH1,ASS1,ATIC,BPI,C1QC,C1QTNF3,C1R,C1S,C8A,C8G,CAMK1D,CAST,CD109,CD5L,CDH1,CDH11,CDH5,CDH6,CFH,CLEC3B,CLU,COL12A1,COL14A1,COL15A1,COL18A1,COL5A1,COL6A3,COLEC11,CORO1C,CP,CPB2,CPN1,CPNE3,CRP,CSPG4,CTSB,CTSC,CTSG,CTSZ,CY…	250
Cellular Movement, Connective Tissue Development and Function	Cell movement of fibroblasts	1.66e-10		0.41	ADIPOQ,EHD1,ENPP2,F12,F7,FBN1,GSN,LPP,LRP1,MAP2K1,MMP1,MRC2,NOV,PRKAR1A,RAC2,SPARC,SPP1,THBS1,THBS2,TIMP2	20
Cardiovascular System Development and Function, Cellular Movement	Cell movement of endothelial cells	1.8e-10		-1.53	ADIPOQ,ANXA1,ANXA2,ATP5B,CDH5,COL18A1,CRYAB,CSPG4,DCN,FSTL1,GPLD1,HSPB1,HSPG2,LGALS1,MMP2,MMP9,PROS1,S100P,SAA1,SERPINE1,SPARC,SPP1,THBS1,THBS2,TIMP1,TIMP2,TIMP3,VWF,YWHAZ	29
Cellular Function and Maintenance, Hematological System Development and Function, Inflammatory Response	Engulfment by macrophages	1.81e-10		-1.482	ANXA1,APP,ATG7,CAPG,CD14,CLIC4,FCN1,GSN,LUM,MBL2,MFGE8,NPM1,PROS1,S100A9,SAA1,SERPINE1,TGM2,THBS1	18
Cancer, Organismal Injury and Abnormalities	Abdominal adenocarcinoma	1.94e-10		-0.958	A1BG,A2M,ACO1,ACTN1,ACY1,ADAMTS13,ADD1,ADK,AFM,AHNAK,AKR1A1,AKR7A2,ALDH1A1,ALDH1A3,ALDH1L1,ALDH7A1,ALOX5,ANP32A,ANP32E,ANXA1,ANXA2,AP1B1,AP2A1,AP2A2,AP2M1,APOA4,APOB,APOBR,APOC4,APOD,APP,ARHGAP1,ASAH1,ASS1,ATIC,BIN2,BPI,C1QC,C1QTNF3,C1R,C1S,C8A,C8G,CAMK1D,CAST,CD109,CD14,CD5L,CDH1,CDH11,CDH5,CDH6,CFH,CLEC3B,CLU,CMPK2,COL12A1,COL14A1,COL15A1,COL18A1,COL5A1,COL6A3,COLEC11,CORO1C,CP,CPB2,CPN1,CPNE3,…	255
Nervous System Development and Function	Sensory system development	2.01e-10		0.798	ALDH1A1,ALDH1A3,APOB,ATG7,CDH5,CFH,CLIC4,COL18A1,COL5A1,CP,CRYAB,CSPG4,DPT,ERC2,FBN1,FMOD,GRN,HEXA,HSPG2,LAMC1,LFNG,LTBP2,LUM,MAN2B1,MMP2,NOTCH2,NOTCH3,NPM1,OGN,PPT1,RBP4,SERPINE1,SMOC1,SPARC,THBS1,THBS2,TIMP2,TKT,UCHL3	39
Cellular Movement	Infiltration by myeloid cells	2.13e-10		0.331	ADAMTS13,ADIPOQ,ANXA1,APP,CAST,CFH,CRYAB,CTSB,CTSG,IL18,LBP,LGALS1,LMNB1,MMP8,MMP9,NDRG1,NPM1,PCOLCE2,PF4,PROC,PRTN3,RAC2,SAA1,SPP1,TGM2,TIMP1,TIMP3,VWF	28
Cancer, Organismal Injury and Abnormalities, Reproductive System Disease	Female genital tract serous carcinoma	2.16e-10			ALDH1A1,ANXA2,APOD,CDH1,CDH11,CFH,CLEC3B,CLU,COL14A1,COL15A1,COL5A1,CP,CRABP1,CSPG4,DPT,ENPP2,FBLN1,GALE,HSP90AA1,HSPB6,IGFBP4,IL18,LPP,LUM,MAP2K1,MFAP4,MFAP5,NOTCH3,SAA1,SPP1,THBS2,THBS4,TIMP3,VCAN	34
Cancer, Hematological Disease, Organismal Injury and Abnormalities	Hematopoietic neoplasm	2.18e-10		1.672	ADIPOQ,ADK,AHNAK,ALDH1A1,ALDH9A1,ALOX5,ANXA1,ANXA2,AP2A2,APOB,APP,ARHGAP1,ASNA1,ATG7,ATIC,C1R,CD14,CDH1,CDH11,CLU,COL12A1,COL15A1,CP,CRP,CRYAB,CSPG4,CTSC,CTSG,CTSH,DCN,DDX1,DDX3X,DNM1L,DPT,EEF1A1,ENO2,ENPP2,F10,F12,F5,F7,FBN1,FGG,FGL1,GRB2,GRN,GSN,HPRT1,HSP90AA1,HSPB1,HSPG2,IDH1,IDO1,IFI30,IGFBP4,IGHM,IL18,IL1RAP,JCHAIN,KLKB1,LAMB1,LGALS1,LMNA,LPP,LTBP2,LTBP4,LUM,LYZ,MAP2K1,MMP1,MMP2,MMP9,MPO,MXR…	123
Cardiovascular Disease, Organismal Injury and Abnormalities	Abdominal aortic aneurysm	2.39e-10		-0.686	CTSC,FTL,MMP2,MMP3,MMP8,MMP9,RETN,TIMP1,TIMP2,TIMP3,VWF	11
Cardiovascular Disease, Cardiovascular System Development and Function, Organismal Injury and Abnormalities	Abnormal morphology of vasculature	2.48e-10			CDH5,CFH,CLIC4,CLU,COL15A1,COL18A1,COL5A1,DDX3X,EHD4,ENPP2,F7,FBLN1,FBN1,FMOD,HSPG2,IL18,LFNG,LUM,MFAP5,MMP2,NOTCH3,PAM,PLOD1,PROC,PROS1,SPP1,THBS1,THBS2,TIMP3,UCHL3	30
Immunological Disease	Hypersensitive reaction	2.52e-10		1.281	ADIPOQ,AHNAK,ALOX5,ANXA1,CAPG,CCL23,CFH,CORO1B,DCN,DPYSL2,ECM1,EEF1A1,ENO1,FSTL1,GPD1,GSN,HNMT,IDO1,IFI30,IGHM,IL18,LBP,LGALS1,LGMN,LTA4H,MMP19,MMP3,MMP9,NAGK,PSME2,S100A8,S100A9,SPP1,TIMP1,TPM1	35
Endocrine System Disorders, Gastrointestinal Disease, Metabolic Disease, Organismal Injury and Abnormalities	Diabetes mellitus	2.56e-10			A2M,ACO1,ADIPOQ,ADK,ALDH1A1,ANXA1,ANXA2,APOB,APOD,BPI,C1S,CAPG,CAVIN1,CFH,CHI3L1,CLEC3B,CLIC5,CLU,COL12A1,COL14A1,COL15A1,COL18A1,COL5A1,COL6A3,CP,CRP,CTSB,CTSH,CYTL1,DKK3,ECM1,F10,F7,GANAB,GBP6,GPLD1,GPNMB,GRB2,HP,HSPB1,IGHM,IL18,LRP1,LYZ,MMP9,NOTCH2,PON1,PSMC3,PSMC6,RAC2,RBP4,RETN,S100A4,SERPINC1,SERPIND1,SERPINE1,SPP1,TF,TGFBI,TGM2,THBS2,TIMP1,TTR,TUBB,VWF	65
Cellular Movement	Chemotaxis of myeloid cells	3.19e-10		1.178	ALOX5,ANXA1,APP,CAMK1D,CAPG,CCL23,CTSG,CYTL1,GSN,HP,IL18,LBP,LGALS1,LSP1,MPP1,RAC2,S100A12,S100A4,S100A8,S100A9,SAA1,SERPINB1,SERPINE1,SPP1,THBS1,THBS2,THBS4	27
Cancer, Gastrointestinal Disease, Organismal Injury and Abnormalities	Oral squamous cell carcinoma	3.24e-10			CHI3L1,COL15A1,CTSC,CTSH,DCN,DPT,DSG2,HSP90AA1,IGFBP6,ITGBL1,LGALS1,MFAP5,NOTCH3,NPM1,SDC2,SERPINE1,SPON1,SRGN,TGM2,THBS4,TIMP3,TPM1	22
Cell-To-Cell Signaling and Interaction, Cellular Movement, Hematological System Development and Function, Immune Cell Trafficking	Recruitment of granulocytes	3.51e-10		0.721	ALOX5,ANXA1,ATG7,CD14,CDH5,CHI3L1,CPB2,CTSC,CTSG,GSN,IL18,LGALS1,LSP1,LYZ,MMP2,MMP9,MPO,S100A8,SERPINE1,SPP1,TPT1,VWF	22
Cardiovascular Disease, Organismal Injury and Abnormalities	Atherogenesis	3.65e-10			ADAMTS13,ALOX5,APOB,APP,CRP,F5,FGG,HSPG2,MPO,PON1,SERPIND1,SERPINE1,SPP1	13
Cancer, Organismal Injury and Abnormalities	Abdominal carcinoma	4.02e-10		-0.537	A1BG,A2M,ACO1,ACTN1,ACY1,ADAMTS13,ADD1,ADK,AFM,AHNAK,AKR1A1,AKR7A2,ALDH1A1,ALDH1A3,ALDH1L1,ALDH7A1,ALOX5,ANP32A,ANP32E,ANXA1,ANXA2,AP1B1,AP2A1,AP2A2,AP2M1,APOA4,APOB,APOBR,APOC4,APOD,APP,ARHGAP1,ASAH1,ASS1,ATIC,BIN2,BPI,C1QC,C1QTNF3,C1R,C1S,C8A,C8G,CAMK1D,CAST,CD109,CD14,CD5L,CDH1,CDH11,CDH5,CDH6,CFH,CLEC3B,CLU,CMPK2,COL12A1,COL14A1,COL15A1,COL18A1,COL5A1,COL6A3,COLEC11,CORO1C,CP,CPB2,CPN1,CPNE3,…	258
Hematological System Development and Function, Inflammatory Response, Tissue Morphology	Quantity of neutrophils	4.08e-10		-0.871	ADIPOQ,C1QA,CFH,DCN,F11,GSN,IL18,LUM,MFAP5,MMP3,MMP8,MMP9,PREP,PROC,PRTN3,RAC2,S100A8,S100A9,SERPINB1,TF,THBS1,TIMP1,TIMP2,TIMP3	24
Hematological Disease	Thrombophilia	4.12e-10			F10,F5,F9,PROC,PROS1,SERPINC1,SERPIND1	7
Cancer, Organismal Injury and Abnormalities	Melanoma	4.45e-10			A2M,ACO1,ACTN1,ADAMTS13,ADD1,ADIPOQ,AFM,AHNAK,AKR1A1,ALDH1L1,ALDH7A1,ALDH9A1,ALOX5,ANXA1,ANXA2,AP1B1,AP2A2,APOB,APOBR,APOD,APOH,APP,ARHGAP1,ASAH1,ASS1,ATG7,ATIC,ATP5B,BIN2,BPI,C1QA,C1QC,C1R,C1S,C8A,CAMK1D,CAMKK1,CAP1,CAST,CAVIN1,CCDC80,CD109,CD5L,CDH1,CDH11,CDH5,CDH6,CFH,CGREF1,CHI3L1,CHRDL2,CLU,CMPK2,COL12A1,COL14A1,COL15A1,COL18A1,COL5A1,COL6A3,COLEC11,CP,CPN1,CPNE3,CRABP1,CRP,CRYAB,CSPG4,CTSG,…	251
Cell-To-Cell Signaling and Interaction	Binding of myeloid cells	4.5e-10		1.477	ADIPOQ,ANXA1,APOH,APP,BPI,CD14,CFH,CRP,CTSG,FGA,IL18,LBP,LSP1,LTF,NOTCH2,PF4,PROC,RAC2,S100A8,S100A9,SERPINE1	21
Cellular Movement, Hematological System Development and Function, Immune Cell Trafficking, Inflammatory Response	Chemotaxis of phagocytes	4.62e-10		1.082	ALOX5,ANXA1,APP,CAMK1D,CAPG,CCL23,CTSG,CYTL1,GSN,HP,IL18,LBP,LSP1,MPP1,PF4,RAC2,S100A12,S100A4,S100A8,S100A9,SAA1,SERPINB1,SERPINE1,SPP1,THBS1,THBS2,THBS4	27
Cancer, Gastrointestinal Disease, Organismal Injury and Abnormalities	Pancreatobiliary tumor	4.74e-10		-0.633	A1BG,A2M,ACO1,ACY1,ADAMTS13,ADD1,ADIPOQ,ANP32A,ANP32E,ANXA1,ANXA2,APOB,APOBR,APOC4,ATIC,BIN2,BPI,C1R,C1S,C8G,CD109,CD14,CDH1,CDH11,CDH6,CFH,CMPK2,COL12A1,COL14A1,COL15A1,COL18A1,COL5A1,COL6A3,COLEC11,CPB2,CPN1,CRP,CSPG4,CTSB,CTSZ,DCTD,DDX1,DDX3X,DNM1L,EHD1,ENO1,ENPP2,ERC2,F10,F11,F5,F7,F9,FBLN2,FGA,FMOD,GANAB,HP,HPX,HSP90AA1,HSPG2,IDH1,IDO1,IGFBP6,IL18,KLKB1,LAMB1,LFNG,LGALS1,LPP,LRP1,LTBP4,LTF,M…	121
Cellular Movement, Hematological System Development and Function, Immune Cell Trafficking, Inflammatory Response	Chemotaxis of leukocytes	5.07e-10		1.401	ALOX5,ANXA1,APP,CAMK1D,CAPG,CCL23,CTSG,CYTL1,F7,GSN,HP,IL18,LBP,LGALS1,LSP1,MMP9,MPP1,PF4,RAC2,S100A12,S100A4,S100A8,S100A9,SAA1,SERPINB1,SERPINE1,SPP1,THBS1,THBS2,THBS4	30
Tissue Development	Development of epithelial tissue	5.09e-10		-1.409	ADIPOQ,ANXA2,APOH,APP,BPI,CDH1,CDH5,CLIC4,COL18A1,ECM1,F12,HMGB2,HSPG2,IL18,LAMB1,LAMC1,LFNG,LGALS1,MAP2K1,MMP2,MMP9,NOTCH2,NOTCH3,PF4,PIN1,PROC,PROS1,SAA1,SERPINC1,SERPINE1,SPARC,SPP1,THBS1,THBS4,TIMP1,TIMP2,YWHAG	37
Organismal Development	Morphology of body cavity	5.32e-10			ADIPOQ,ADK,ALOX5,APOB,APP,APRT,ARHGAP1,ASAH1,CD14,CD5L,CDH11,CDH5,CLU,COL18A1,CP,CRYAB,CTSB,CTSC,DCN,EHD4,F11,F9,FBLN1,FBN1,FGA,FGL1,FMOD,FSTL1,GRB2,GRN,GSN,HEXA,HP,HPRT1,HPX,HSPG2,IGFBP4,IGFBP6,IGHM,IL18,IQGAP2,LAMC1,LCAT,LFNG,LGMN,LMNA,LMNB1,LUM,MAN2B1,MAP2K1,MFAP4,MFGE8,MMP1,MMP2,MMP9,NBEAL2,NOTCH2,NOTCH3,NOV,NPM1,PGLYRP2,PPT1,PRDX1,PROC,RBP4,SERPINC1,SERPINE1,SPP1,TF,TGFBI,TGM2,THBS1,THBS4,TI…	78
Cell-To-Cell Signaling and Interaction, Cellular Movement, Hematological System Development and Function, Immune Cell Trafficking, Inflammatory Response	Recruitment of neutrophils	5.56e-10		0.662	ALOX5,ANXA1,ATG7,CD14,CDH5,CHI3L1,CPB2,CTSC,CTSG,GSN,IL18,LSP1,LYZ,MMP2,MMP9,MPO,S100A8,SERPINE1,SPP1,VWF	20
Gastrointestinal Disease, Hepatic System Disease, Organismal Injury and Abnormalities	Fibrosis of liver	5.93e-10		-1.461	ADK,CDH1,CTSB,DNM1L,F11,FGG,HP,HPX,HSPB1,MMP1,MMP8,MPO,PROC,SERPINE1,SPARC,SPP1,TIMP1,TIMP2	18
Cellular Movement, Hematological System Development and Function, Immune Cell Trafficking, Inflammatory Response	Cellular infiltration by phagocytes	6.08e-10		0.772	ADAMTS13,ADIPOQ,ANXA1,APP,CAST,CFH,CTSB,CTSG,IL18,LBP,LGALS1,LMNB1,MMP8,MMP9,NDRG1,PCOLCE2,PF4,PROC,PRTN3,RAC2,SAA1,SPP1,TIMP1,TIMP3,VWF	25
Organismal Injury and Abnormalities, Respiratory Disease	Damage of lung	6.12e-10		0.264	ANXA2,APOH,ATG7,CD14,CLU,CRP,CTSG,F12,FSTL1,IL18,JCHAIN,MMP8,MVP,NAMPT,PF4,PRTN3,RETN,SERPINB1,SERPINE1,TF,TIMP2,VWF	22
Cell-To-Cell Signaling and Interaction	Response of antigen presenting cells	6.29e-10		-1.425	ANXA1,APP,ATG7,CAPG,CD14,CLIC4,FCN1,GSN,HSP90AA1,IGHM,IL18,LUM,MBL2,MFGE8,NPM1,PROC,S100A9,SAA1,SERPINE1,TGM2,THBS1	21
Cancer, Hematological Disease, Organismal Injury and Abnormalities	Lymphohematopoietic cancer	6.31e-10	Increased	2.427	ADIPOQ,ADK,AHNAK,ALDH1A1,ALDH9A1,ALOX5,ANXA1,ANXA2,AP2A2,APOB,APP,ARHGAP1,ASNA1,ATG7,ATIC,C1R,CD14,CDH1,CDH11,CLU,COL12A1,COL15A1,COL18A1,CP,CRP,CRYAB,CSPG4,CTSC,CTSG,CTSH,DCN,DDX1,DDX3X,DNM1L,DPT,EEF1A1,ENO2,ENPP2,F10,F12,F7,FBN1,FGG,FGL1,GRB2,GRN,GSN,HPRT1,HSP90AA1,HSPB1,HSPG2,IDH1,IDO1,IFI30,IGFBP4,IGHM,IL1RAP,JCHAIN,KLKB1,LAMB1,LGALS1,LMNA,LPP,LTBP2,LTBP4,LUM,LYZ,MAP2K1,MMP1,MMP2,MMP9,MPO,MXR…	121
Cancer, Endocrine System Disorders, Organismal Injury and Abnormalities, Reproductive System Disease	Ovarian cancer	6.56e-10			A1BG,AFM,AKR1A1,ALDH1A1,ALDH1L1,AP1B1,APOB,APOBR,APOH,ATIC,CAST,CCDC80,CD109,CDH1,CFH,CHI3L1,CLEC3B,CLIC4,CLU,COL15A1,COL18A1,COL5A1,COL6A3,CP,CPB2,CRP,DDX3X,ENO1,ENO2,ENPP2,FBLN7,H2AFY,HIST1H2BN,HP,HPX,HSP90AA1,HSPB1,IDO1,IFI30,IGFBP4,IGHM,LMNA,LRP1,LTBP4,LTF,MAP2K1,MFAP5,MMP1,MMP2,MMP3,MMP9,NBEAL2,NOTCH2,NOTCH3,NUCB1,OAS3,PF4,PROC,PRTN3,PTBP1,RAB44,RNPEP,S100P,SERPINC1,SERPINE1,SPP1,TF,TGM2,THB…	79
Cell-To-Cell Signaling and Interaction, Hematological System Development and Function, Immune Cell Trafficking	Adhesion of immune cells	6.59e-10		0.435	A2M,ADAMTS13,ADIPOQ,ANXA1,APOA4,APOH,APP,CD14,CDH1,CFH,CRP,CTSG,DCN,FGA,IL18,LBP,LSP1,LTF,MAP2K1,PF4,PROC,RAC2,S100A8,S100A9,SERPINE1,SPP1,TGM2,THBS1	28
Cell-To-Cell Signaling and Interaction, Hematological System Development and Function, Inflammatory Response	Binding of professional phagocytic cells	6.64e-10		1.405	A2M,ADIPOQ,ANXA1,APOH,APP,BPI,CD14,CFH,CRP,CTSG,FGA,LBP,LSP1,NOTCH2,PF4,PROC,RAC2,S100A8,S100A9,SERPINE1	20
Cardiovascular Disease, Organismal Injury and Abnormalities, Tissue Morphology	Size of vascular lesion	7.32e-10			ADIPOQ,APOA4,APOB,C1QA,COL18A1,CRP,LCAT,MMP3,MMP9,MPO,PON1,PON3,SPP1,TIMP1	14
Cell-To-Cell Signaling and Interaction, Hematological System Development and Function, Immune Cell Trafficking, Inflammatory Response	Activation of phagocytes	7.36e-10		1.39	ADIPOQ,ANXA1,ANXA2,APOH,APP,BPI,CD14,CPB2,F5,FGG,IDO1,IL18,KLKB1,LBP,LRP1,MMP9,NDRG1,PF4,PPT1,PROS1,PRTN3,S100A12,S100A8,SPP1,THBS1,UNC13D	26
Connective Tissue Disorders, Organismal Injury and Abnormalities	Dupuytren contracture	7.45e-10			COL12A1,COL14A1,COL15A1,COL18A1,COL5A1,COL6A3,MMP1,MMP19,MMP2,MMP3,TIMP1,TIMP2,TIMP3	13
Cell-To-Cell Signaling and Interaction, Inflammatory Response	Response of macrophages	7.92e-10		-1.827	ANXA1,APP,ATG7,CAPG,CD14,CLIC4,FCN1,GSN,IL18,LUM,MBL2,MFGE8,NPM1,PROC,S100A9,SAA1,SERPINE1,TGM2,THBS1	19
Cell-To-Cell Signaling and Interaction, Cellular Function and Maintenance, Hematological System Development and Function, Inflammatory Response	Phagocytosis by macrophages	8.34e-10		-1.716	ANXA1,APP,ATG7,CAPG,CD14,CLIC4,FCN1,GSN,LUM,MBL2,MFGE8,NPM1,S100A9,SAA1,SERPINE1,TGM2,THBS1	17
Connective Tissue Development and Function, Tissue Morphology	Quantity of connective tissue	9.92e-10		-0.637	ADD1,ADIPOQ,AHNAK,AKR1A1,ALDH1A1,APOA4,APOB,ATG7,CCDC80,CD14,CDH11,CSPG4,DCN,DPT,F11,FGL1,FSTL1,GPNMB,HSPG2,IGHM,IL18,LCAT,LGMN,LMNA,MFGE8,MMP2,MMP9,NBEAL2,NOTCH2,PAM,PON3,PRDX1,PROC,RAC2,RETN,SERPINE1,SPARC,SPP1,TFRC,TGM2,TKT,TMOD3	42
Cancer, Endocrine System Disorders, Organismal Injury and Abnormalities, Reproductive System Disease	Ovarian Cancer and Tumors	1.01e-09			A1BG,AFM,AKR1A1,ALDH1A1,ALDH1L1,AP1B1,APOB,APOBR,APOH,ATIC,CAST,CCDC80,CD109,CDH1,CFH,CHI3L1,CLEC3B,CLIC4,CLU,COL15A1,COL18A1,COL5A1,COL6A3,CP,CPB2,CPNE3,CRP,DDX3X,ENO1,ENO2,ENPP2,FBLN7,H2AFY,HIST1H2BN,HP,HPX,HSP90AA1,HSPB1,IDO1,IFI30,IGFBP4,IGHM,LMNA,LRP1,LTBP4,LTF,MAP2K1,MFAP5,MMP1,MMP2,MMP3,MMP9,NBEAL2,NOTCH2,NOTCH3,NUCB1,OAS3,PF4,PROC,PRTN3,PTBP1,RAB44,RNPEP,S100P,SERPINC1,SERPINE1,SPP1,TF,TG…	80
Cell-To-Cell Signaling and Interaction, Hematological System Development and Function, Immune Cell Trafficking, Inflammatory Response	Activation of leukocytes	1.21e-09		0.875	ADIPOQ,AHNAK,ANXA1,ANXA2,APOH,APP,BPI,CD14,CPB2,CTSH,F5,FGG,GPNMB,HPRT1,IDO1,IGHM,IL18,KLKB1,LBP,LGALS1,LRP1,MMP19,MMP9,NDRG1,PF4,PGLYRP2,PPT1,PRDX1,PROC,PROS1,PRTN3,PSME1,PSME2,S100A12,S100A8,SAA1,SPP1,THBS1,TPT1,UNC13D	40
Cancer, Organismal Injury and Abnormalities	Tumorigenesis of carcinoma	1.26e-09		1.026	A2M,ACO1,ACTN1,ACY1,ADAMTS13,ADD1,ADK,AFM,AHNAK,AKR1A1,AKR7A2,ALDH1A1,ALDH1A3,ALDH1L1,ALDH7A1,ALOX5,ANP32A,ANP32E,ANXA1,ANXA2,AP1B1,AP2A1,AP2A2,AP2M1,APOA4,APOB,APOBR,APP,ARHGAP1,ASAH1,ASS1,ATIC,BPI,C1QC,C1QTNF3,C1R,C1S,C8A,C8G,CAMK1D,CAST,CD109,CD5L,CDH1,CDH11,CDH5,CDH6,CFH,CLEC3B,CLU,COL12A1,COL14A1,COL15A1,COL18A1,COL5A1,COL6A3,COLEC11,CORO1C,CP,CPB2,CPN1,CPNE3,CRP,CSPG4,CTSB,CTSC,CTSG,CTSZ,CY…	245
Cell-To-Cell Signaling and Interaction, Inflammatory Response	Immune response of antigen presenting cells	1.32e-09		-1.425	ANXA1,APP,ATG7,CAPG,CD14,CLIC4,FCN1,GSN,HSP90AA1,IGHM,LUM,MBL2,MFGE8,NPM1,PROC,S100A9,SAA1,SERPINE1,TGM2,THBS1	20
Connective Tissue Disorders, Immunological Disease, Inflammatory Disease, Organismal Injury and Abnormalities, Skeletal and Muscular Disorders	Lupus erythematosus	1.34e-09		-1	ANXA1,APOH,BPI,C1QB,C1R,C1S,CLU,CTSG,DKK3,HPRT1,IDO1,IL18,LTF,MMP8,MMP9,MPO,PROC,RAB31,S100A8,S100A9,SERPINC1,SPP1,UNC13D	23
Cellular Movement	Cell movement of connective tissue cells	1.41e-09		0.051	ADIPOQ,EHD1,ENPP2,F12,F7,FBN1,GSN,LGALS1,LPP,LRP1,MAP2K1,MMP1,MRC2,NOV,PRKAR1A,RAC2,SPARC,SPP1,THBS1,THBS2,TIMP2	21
Cardiovascular System Development and Function, Tissue Morphology	Permeability of vascular system	1.64e-09		-0.537	ANXA1,APP,CDH5,COL18A1,GSN,IL18,LRP1,LSP1,MFGE8,MMP2,MMP3,MMP9,PROC,PROS1,SERPINE1,THBS1,TIMP1,TIMP2,VWF	19
Cancer, Hematological Disease, Organismal Injury and Abnormalities	Hematologic cancer	1.71e-09	Increased	2.074	ADIPOQ,ADK,AHNAK,ALDH1A1,ALDH9A1,ALOX5,ANXA1,ANXA2,AP2A2,APOB,APP,ARHGAP1,ASNA1,ATG7,ATIC,C1R,CD14,CDH1,CDH11,CLU,COL12A1,COL15A1,CP,CRP,CRYAB,CSPG4,CTSC,CTSG,CTSH,DCN,DDX1,DDX3X,DNM1L,DPT,EEF1A1,ENO2,ENPP2,F10,F12,F7,FBN1,FGG,FGL1,GRB2,GRN,GSN,HPRT1,HSP90AA1,HSPB1,HSPG2,IDH1,IDO1,IFI30,IGFBP4,IGHM,IL1RAP,JCHAIN,KLKB1,LAMB1,LGALS1,LMNA,LPP,LTBP2,LTBP4,LUM,LYZ,MAP2K1,MMP1,MMP2,MMP9,MPO,MXRA5,NAMPT…	119
Cancer, Gastrointestinal Disease, Hepatic System Disease, Organismal Injury and Abnormalities	Hepatobiliary system cancer	1.74e-09		0.618	A1BG,ACO1,ACTN1,ACY1,ADAMTS13,ADD1,ADH5,AHNAK,ALDH1A1,ALDH1A3,ALDH7A1,ALDH9A1,ANP32E,ANXA1,ANXA2,AP1B1,AP2A2,APOB,APOBR,ASAH1,ASNA1,ASS1,ATIC,ATP5B,BIN2,C1QTNF3,C1R,C1S,C8A,CAMK1D,CAPG,CAST,CAVIN1,CCDC80,CD109,CD14,CD5L,CDH1,CDH11,CDH5,CDH6,CGREF1,CLIC5,COL12A1,COL18A1,COL5A1,COL6A3,CP,CPB2,CPNE3,CRP,CTSB,CTSC,CYTL1,DCN,DDX3X,DNM1L,DPT,ECM1,EEF1A1,EHD4,ENO2,ENPP2,ERC2,F10,F12,F5,FBN1,FCN1,FGA,FGB…	174
Carbohydrate Metabolism	Metabolism of carbohydrate	1.77e-09		-1.433	ADIPOQ,AKR1A1,AKR7A2,ALDH1A1,ANXA1,AP2A1,APOA4,APOD,ATG7,CP,CYTL1,DCN,EEF1A1,ENPP2,FUCA1,GALE,GALK1,GALK2,GFPT2,GPD1,GPLD1,GRB2,HEXA,IDH1,IL18,LCAT,MAN2B1,NAGK,NANS,PFKL,PGP,PON1,PRKAR1A,PYGB,RETN,SH3GLB1,SORD,SPP1,TKT,UGDH	40
Free Radical Scavenging	Production of reactive oxygen species	1.79e-09		-0.01	ADIPOQ,ALOX5,ANXA2,APP,ATG7,CD14,CDH5,COL18A1,CRP,CTSG,DNM1L,F7,FTL,GSN,HSPB6,IDH1,IL18,LCAT,LRP1,LTF,MAP2K1,MMP1,PIN1,PRDX1,RAC2,TGM2,YWHAZ	27
Protein Synthesis	Oligomerization of protein	1.94e-09		1	ADIPOQ,AHNAK,APP,C1QTNF3,CDH1,CRYAB,DNM1L,EEF1A1,EHD1,EHD4,GRB2,JCHAIN,MAP2K1,MBL2,MMP1,MMP3,MMP9,NPM1,PAM,PFKL,SH3GLB1,SNX2,TGM2,THBS4,VWF,YWHAB	26
Cancer, Organismal Injury and Abnormalities, Tissue Morphology, Tumor Morphology	Morphology of tumor	1.96e-09			ADH5,ADIPOQ,ANXA1,CDH1,CLU,COL18A1,CTSB,CTSZ,IQGAP2,LSP1,MAP2K1,MMP1,MMP9,PF4,PRDX1,SERPINE1,THBS1,TIMP1,TIMP2	19
Cellular Movement, Hematological System Development and Function, Immune Cell Trafficking, Inflammatory Response	Chemotaxis of granulocytes	2e-09		1.223	ALOX5,ANXA1,APP,CAMK1D,CAPG,CCL23,CTSG,GSN,IL18,LBP,LGALS1,LSP1,MPP1,RAC2,S100A12,S100A8,S100A9,SERPINB1,SPP1,THBS4	20
Cell-To-Cell Signaling and Interaction, Inflammatory Response	Immune response of macrophages	2.14e-09		-1.827	ANXA1,APP,ATG7,CAPG,CD14,CLIC4,FCN1,GSN,LUM,MBL2,MFGE8,NPM1,PROC,S100A9,SAA1,SERPINE1,TGM2,THBS1	18
Cardiovascular Disease, Organismal Injury and Abnormalities, Skeletal and Muscular Disorders	Myocardial infarction	2.18e-09		1.457	ADAMTS13,ADIPOQ,APOD,APP,CD14,CLU,CRP,F10,F7,FGB,FGG,FSTL1,LRP1,MASP2,MMP9,PADI4,PON1,PSMA6,SERPINC1,SERPINE1,TGM2,VWF	22
Cardiovascular Disease, Hematological Disease, Organismal Injury and Abnormalities	Thrombosis of artery	2.47e-09		0.104	ADAMTS13,ANXA2,APOH,ATG7,F11,KLKB1,SERPINE1,THBS1,VWF	9
Cardiovascular Disease, Organismal Injury and Abnormalities	Calcific aortic valve stenosis	2.55e-09			MMP1,MMP2,MMP9,SPP1,TIMP1,TIMP2	6
Cancer, Gastrointestinal Disease, Hepatic System Disease, Organismal Injury and Abnormalities	Hepatocellular carcinoma	2.59e-09		0.997	ACY1,ADD1,ADH5,ANXA1,APOB,C8A,CCDC80,CD109,CD5L,CDH1,DCN,DPT,EEF1A1,ENPP2,ERC2,F10,F5,FGA,FGG,FGL1,FTL,H2AFY,HGFAC,HP,HSP90AA1,IDH1,IDO1,IL18,IQGAP2,JCHAIN,LAMB1,LCAT,MFAP4,MMP2,MMP9,OIT3,PPM1G,PRDX1,PRKAR1A,PROZ,S100A4,SERPINC1,SPON1,SPP1,SVEP1,UPP1,VCAN,WISP2,YWHAG	49
Cancer, Organismal Injury and Abnormalities, Respiratory Disease	Advanced lung cancer	2.66e-09		-0.686	ADIPOQ,ANXA1,ATIC,CLU,CTSB,CTSZ,EEF1A1,FGG,FTL,HSP90AA1,IDO1,IFI30,IL18,LGALS1,MAP2K1,MMP2,MMP3,MMP9,MYL12A,SERPINE1,SPP1,TPT1,YWHAE	23
Cancer, Gastrointestinal Disease, Organismal Injury and Abnormalities	Gastrointestinal carcinoma	2.73e-09			A1BG,A2M,ACO1,ACTN1,ACY1,ADAMTS13,ADD1,ADK,AFM,AHNAK,AKR1A1,AKR7A2,ALDH1A1,ALDH1A3,ALDH1L1,ALDH9A1,ALOX5,ANXA1,AP1B1,AP2A1,AP2A2,AP2M1,APOA4,APOB,APOBR,APP,ARHGAP1,ASAH1,ASS1,ATG7,ATIC,ATP5B,BIN2,BPI,C1QC,C1QTNF3,C1R,C1S,C8A,C8G,CAMK1D,CAMKK1,CAP1,CAPG,CAST,CCDC80,CD109,CD5L,CDH1,CDH11,CDH5,CDH6,CFH,CHI3L1,CHRDL2,CLEC3B,CLU,CMPK2,COL12A1,COL14A1,COL15A1,COL18A1,COL5A1,COL6A3,COLEC11,CORO1B,CORO1C…	271
Cell Death and Survival, Organismal Injury and Abnormalities	Necrosis of epithelial tissue	2.78e-09		0.608	ADIPOQ,ALDH1A1,APP,ATG7,BPI,CDH1,CDH5,CLIC4,COL18A1,CRP,CRYAB,CTSB,DCN,DNM1L,EEF1A1,FSTL1,GSN,HSPB1,IL18,IQGAP2,LRP1,MAP2K1,MMP2,NAMPT,NPM1,PON3,PROC,RBP4,SAA1,SERPINC1,SERPINE1,SPARC,SPP1,TFRC,TGM2,THBS1,TIMP1,TIMP3,YWHAQ	39
Cancer, Endocrine System Disorders, Organismal Injury and Abnormalities, Reproductive System Disease	Gonadal tumor	3.03e-09			A1BG,AFM,AKR1A1,ALDH1A1,ALDH1L1,AP1B1,APOB,APOBR,APOH,ATIC,CAST,CCDC80,CD109,CDH1,CFH,CHI3L1,CLEC3B,CLIC4,CLU,COL15A1,COL18A1,COL5A1,COL6A3,CP,CPB2,CPNE3,CRP,DDX3X,ENO1,ENO2,ENPP2,FBLN7,H2AFY,HIST1H2BN,HP,HPX,HSP90AA1,HSPB1,IDO1,IFI30,IGFBP4,IGHM,LMNA,LRP1,LTBP4,LTF,MAP2K1,MFAP5,MMP1,MMP2,MMP3,MMP9,NBEAL2,NOTCH2,NOTCH3,NUCB1,OAS3,PF4,PROC,PRTN3,PTBP1,RAB44,RNPEP,S100P,SERPINC1,SERPINE1,SPP1,TF,TG…	81
Cardiovascular Disease, Organismal Injury and Abnormalities, Tissue Morphology	Size of atherosclerotic lesion	3.7e-09			ADIPOQ,APOA4,APOB,COL18A1,CRP,LCAT,MMP3,MMP9,MPO,PON1,PON3,SPP1,TIMP1	13
Hematological Disease, Hereditary Disorder, Organismal Injury and Abnormalities	Hereditary bleeding disorder	3.86e-09			ACTN1,ADAMTS13,APP,F10,F11,F12,F13B,F5,F7,F9,NBEAL2,VWF	12
Hematological Disease	Hemorrhagic disease	3.95e-09		-1.428	ADAMTS13,ANXA1,APP,ATG7,CTSB,F10,F11,F12,F13B,F5,F7,F9,GSTM3,LTF,MBL2,MMP9,NBEAL2,PROS1,PRTN3,S100A9,SERPINC1,SERPINE1,THBS1,THBS2,VWF	25
Neurological Disease	Motor dysfunction or movement disorder	4.08e-09		1.654	A2M,AFM,AK1,ANXA2,APOA4,APOD,APP,ASAH1,CAST,CDH11,CHI3L1,CLU,COL6A3,CP,CPB2,CRP,CRYAB,CTSB,CYFIP2,DDX1,DKK3,EEF1A1,ENO2,FGG,FMOD,FTL,GPD1,HEXA,HMGB2,HP,HPRT1,HSP90AA1,HSPB1,IDO1,IL18,LAMB1,LMNA,LRP1,LTF,LUM,MAN1A1,MMP9,MYL12A,NDRG1,NOTCH2,NPM1,PIN1,PLOD1,PON1,PPT1,PSME1,RBP4,SERPINE1,SERPINE2,SPP1,TGM2,THBS3,TIMP1,TPT1,UBA5,VCAN,VPS35,YWHAZ	63
Cardiovascular Disease, Neurological Disease, Organismal Injury and Abnormalities	Cerebrovascular dysfunction	4.19e-09	Increased	2.73	ADIPOQ,APOB,APOH,APP,CRP,F10,F11,F5,GSN,HSPB1,LRP1,MMP3,MMP9,NOTCH3,PROC,PROS1,PRTN3,S100A12,S100A9,S100P,SERPINC1,STIP1,THBS1,THBS2,VWF	25
Cardiovascular Disease, Cardiovascular System Development and Function	Abnormal morphology of cardiovascular system	4.53e-09			ADIPOQ,CDH5,CFH,CLIC4,CLU,COL15A1,COL18A1,COL5A1,EHD4,ENPP2,F11,F7,FBLN1,FBN1,FMOD,HSPG2,IL18,LMNA,LUM,MAN2B1,MFAP5,MMP2,MMP9,NOTCH3,NOV,PAM,PLOD1,PROC,PROS1,RBP4,SERPINC1,SPP1,TGM2,THBS1,THBS2,TIMP3,YWHAE	37
Cell Morphology, Cellular Assembly and Organization	Morphology of filaments	4.57e-09			APP,COL5A1,CRYAB,DCN,DPT,LUM,OGN,PCOLCE,PLOD1,SAA1,THBS2,TPM1	12
Cellular Movement, Hematological System Development and Function, Immune Cell Trafficking, Inflammatory Response	Chemotaxis of neutrophils	4.84e-09		0.775	ALOX5,APP,CAMK1D,CAPG,CCL23,CTSG,GSN,IL18,LBP,LSP1,MPP1,RAC2,S100A12,S100A8,S100A9,SERPINB1,SPP1,THBS4	18
Cancer, Organismal Injury and Abnormalities, Reproductive System Disease	Benign neoplasm of female genital organ	4.84e-09			ALDH1A1,AP2S1,CDH1,CFH,CHRDL2,CLEC3B,CLU,COL15A1,COL5A1,COL6A3,CP,CTSC,DPT,FBN1,FMOD,GALK2,GRB2,HNMT,HSP90AA1,IGFBP4,LSP1,MAP2K1,MFAP5,MMP2,NDRG1,NOTCH3,NPEPPS,PRPF8,PSMA6,RPL9,SPP1,THBS2,TIMP3,VCAN	34
Cellular Growth and Proliferation	Colony formation	4.88e-09		-0.304	ADIPOQ,ALDH1A1,ANXA1,ATG7,ATIC,CCL23,CLU,CPB2,CTSB,DCN,DDX3X,ENO1,FBLN1,FGL1,GRB2,GRN,IGFBP4,LMNA,LRP1,LUM,MAP2K1,MMP2,MMP9,NDRG1,NOTCH2,NPM1,PIN1,PRKAR1A,PSMC3,RAC2,S100A4,SERPINE1,SFRP2,SPARC,SPP1,TGM2,VCAN,VWF	38
Skeletal and Muscular System Development and Function	Morphology of skeleton	5.06e-09			ADIPOQ,APP,ARHGAP1,ATG7,CLEC3B,COL12A1,ECM1,FBN1,FMOD,FSTL1,GSN,HEXA,HSPG2,LFNG,LMNA,LUM,MAN2B1,MMP2,MMP9,NOTCH2,NOV,PCOLCE,SFRP2,SPARC,SPON1,THBS1,THBS3	27
Embryonic Development, Organ Development, Organismal Development, Tissue Development	Development of sensory organ	5.22e-09		1.179	ALDH1A1,ALDH1A3,APOB,ATG7,C1QB,CDH5,CFH,CLIC4,COL18A1,COL5A1,CP,CRYAB,CSPG4,CYTL1,DPT,ERC2,FBN1,FMOD,GRN,HEXA,HSPG2,LAMC1,LTBP2,LUM,MAN2B1,MMP2,NOTCH2,NOTCH3,NPM1,OGN,PPT1,RBP4,SERPINE1,SMOC1,SPARC,THBS1,THBS2,TIMP2,TKT,UCHL3	40
Cancer, Neurological Disease, Organismal Injury and Abnormalities	Central nervous system tumor	5.32e-09		1.342	ACTN1,ACY1,ADAMTS13,ALDH1A1,ANXA1,ANXA2,ATIC,ATP5B,CD109,CDH1,CHI3L1,CLU,COL12A1,COL14A1,COL18A1,CSPG4,DDX3X,DKK3,DNM1L,DPT,EHD4,ENPP2,ERC2,F10,GPNMB,GRN,GSN,HNRNPA1,HPRT1,HSP90AA1,HSPG2,IDH1,IL18,LAMB1,LTBP4,LTF,LUM,MMP1,MMP2,MMP9,NOTCH3,NPM1,PA2G4,PCBP2,PF4,PRG4,RNPEP,S100A4,SERPINC1,SERPINE1,SORD,SPON1,SPP1,SSC5D,SUSD5,TF,TGFBI,THBS1,TIMP1,UNC13D,YWHAB,YWHAE,YWHAH,YWHAQ,YWHAZ	65
Cardiovascular System Development and Function, Tissue Development	Development of endothelial tissue	5.62e-09		-1.441	ADIPOQ,ANXA2,APOH,APP,BPI,CDH5,CLIC4,COL18A1,ECM1,F12,HMGB2,HSPG2,IL18,LGALS1,MMP2,PF4,PROC,PROS1,SAA1,SERPINC1,SERPINE1,SPARC,SPP1,THBS1,THBS4,TIMP2,YWHAG	27
Organismal Injury and Abnormalities	Bleeding of tissue	5.68e-09		-1.056	DNM1L,F10,F11,F7,F9,FBLN1,FGG,LRP1,PROC,SPP1,VWF	11
Connective Tissue Disorders, Organ Morphology, Organismal Injury and Abnormalities, Skeletal and Muscular Disorders, Skeletal and Muscular System Development and Function, Tissue Morphology	Abnormal morphology of tendon	6.29e-09			COL14A1,DCN,FMOD,LUM,PCOLCE,THBS2	6
Hematological Disease, Hereditary Disorder, Organismal Injury and Abnormalities	Hereditary thrombophilia	6.29e-09			F5,F9,PROC,PROS1,SERPINC1,SERPIND1	6
Hematological Disease	Blood protein disorder	6.57e-09			A2M,ADIPOQ,ANXA2,ARHGAP1,CRP,CRYAB,CTSC,CTSG,DPT,F10,F5,GRB2,GSN,HSP90AA1,IDH1,IGHM,JCHAIN,MMP2,MMP9,NOTCH2,NOTCH3,NPM1,PF4,PROC,PROS1,SERPINC1,SMOC1,SNX1,SPP1,STIP1,TF,TFRC,TIMP1,TIMP2,YWHAE,YWHAZ	36
Cancer, Gastrointestinal Disease, Hepatic System Disease, Organismal Injury and Abnormalities	Biliary tract adenocarcinoma	7.47e-09			A1BG,ACY1,ANXA1,ANXA2,C1S,CD14,CDH1,COL12A1,FGA,HPX,HSP90AA1,IDH1,MMP2,NOTCH3,NPEPPS,RPL9,RPLP0,SERPINC1	18
Inflammatory Disease	Severe inflammatory disorder	8.04e-09			ACTN1,ANXA1,BPI,CLU,CTSZ,HP,LTA4H,LTF,MNDA,PADI4,RAB31,S100A12,S100A9,S100P,SPARC,TIMP1,TIMP2,TKT,TROVE2	19
Ophthalmic Disease, Organismal Injury and Abnormalities	Exfoliative glaucoma	8.18e-09			APOD,CLU,FBN1,LTBP2,SAA1,TGM2,TIMP1,TIMP2	8
Lipid Metabolism, Molecular Transport, Small Molecule Biochemistry	Concentration of lipid	8.59e-09		1.294	ADIPOQ,ALDH1A1,ALOX5,APOA4,APOB,APOC4,APOD,APP,ASAH1,ATG7,C1QA,CCDC80,CDH5,CFH,CLU,COL18A1,CRP,CSPG4,DKK3,EEF1A1,ENPP2,F7,FGL1,H2AFY,IDH1,IL18,KLKB1,LBP,LCAT,LMNA,LRP1,MAP2K1,MMP8,MMP9,MPO,NAMPT,PON1,PON3,RBP4,RETN,S100A12,S100A8,S100A9,SAA1,SERPINE1,SPP1,TGM2,TIMP1,TTR	49
Cancer, Gastrointestinal Disease, Hepatic System Disease, Organismal Injury and Abnormalities	Liver cancer	8.66e-09		0.33	A1BG,ACO1,ACTN1,ACY1,ADAMTS13,ADD1,ADH5,AHNAK,ALDH1A1,ALDH1A3,ALDH7A1,ALDH9A1,ANP32E,ANXA1,ANXA2,AP1B1,AP2A2,APOB,ASAH1,ASNA1,ASS1,ATIC,ATP5B,BIN2,C1QTNF3,C1R,C1S,C8A,CAMK1D,CAPG,CAST,CAVIN1,CCDC80,CD109,CD5L,CDH1,CDH11,CDH5,CDH6,CGREF1,CLIC5,COL12A1,COL18A1,COL5A1,COL6A3,CP,CPB2,CPNE3,CRP,CTSB,CTSC,CYTL1,DCN,DDX3X,DNM1L,DPT,ECM1,EEF1A1,EHD4,ENO2,ENPP2,ERC2,F10,F12,F5,FBN1,FCN1,FGA,FGB,FGG,FGL1,F…	169
Cell Morphology, Cellular Assembly and Organization	Morphology of collagen fibrils	9.35e-09			COL5A1,DCN,DPT,OGN,PCOLCE,PLOD1,THBS2	7
Cancer, Hematological Disease, Immunological Disease, Organismal Injury and Abnormalities	Plasma cell neoplasm	9.54e-09			CTSC,DPT,GRB2,GSN,IGHM,JCHAIN,NOTCH2,NOTCH3,NPM1,SMOC1,SPP1,TF,TFRC,TIMP2	14
Cell Death and Survival	Cell survival	9.55e-09	Decreased	-3.03	ADH5,ADIPOQ,ADK,APOB,APOD,APP,ASAH1,ATG7,CDH1,CFH,CHI3L1,CLU,COL18A1,CTSB,DDX3X,DNM1L,ECM1,EHD4,ENO1,F7,GALK2,GPNMB,GRB2,H2AFY,HMGB2,HSPB1,HSPB6,IDH1,IGHM,IL18,LMNA,LMNB1,LRP1,LYZ,MAP2K1,MMP9,MVP,NAMPT,NDRG1,NELL2,NOTCH2,NOV,P4HB,PF4,PIN1,PPM1G,PREP,PRKAR1A,PRPF8,PSMA6,PSMC3,RAC2,S100A4,S100A8,S100A9,S100P,SERPINE1,SFRP2,SPARC,SPP1,TF,TGM2,THBS1,THBS2,TIMP1,TIMP2,TIMP3,TUBB,VCAN,YWHAZ	70
Cancer, Organismal Injury and Abnormalities	Benign connective or soft tissue neoplasm	9.81e-09			ALDH1A1,AP2S1,CFH,CHRDL2,COL12A1,COL14A1,COL15A1,COL18A1,COL5A1,COL6A3,CTSC,DPT,FBN1,FMOD,GALK2,GRB2,HNMT,IDH1,LSP1,MMP2,NDRG1,NOTCH3,NPEPPS,PRKAR1A,PRPF8,PSMA6,RPL9,SERPINE1,VCAN,WISP2	30
Hematological System Development and Function, Tissue Morphology	Quantity of granulocytes	9.91e-09		-1.392	ADIPOQ,ALOX5,C1QA,CFH,CLU,DCN,F11,GSN,IL18,LUM,MFAP5,MMP3,MMP8,MMP9,PREP,PROC,PRTN3,RAC2,S100A8,S100A9,SERPINB1,SERPINE1,TF,THBS1,TIMP1,TIMP2,TIMP3	27
Connective Tissue Disorders, Hereditary Disorder, Organismal Injury and Abnormalities	Hereditary connective tissue disorder	9.91e-09		0	ANXA1,ASAH1,C12orf57,C1R,C1S,CAVIN1,CLU,COL12A1,COL5A1,COL6A3,COLEC11,CTSC,FBN1,GSN,HNRNPA1,HSPG2,IDH1,LFNG,LMNA,LTBP2,LTBP4,MAN2B1,MAP2K1,MASP1,MFAP4,MMP1,MMP2,MMP9,MTHFD1,NANS,NOTCH2,P4HB,PLOD1,PRKAR1A,SMS,SPARC,TGFBI	37
Organismal Injury and Abnormalities	Intracranial hemorrhage	1e-08	Decreased	-2.086	ALOX5,APP,COL18A1,F10,F11,F5,F7,F9,FBLN1,GRN,HSPG2,IDH1,LAMC1,PROC,PROS1,SERPINC1,SERPINE1	17
Cancer, Neurological Disease, Organismal Injury and Abnormalities	Central nervous system solid tumor	1.08e-08		1.342	ACTN1,ACY1,ADAMTS13,ALDH1A1,ANXA1,ANXA2,ATIC,ATP5B,CD109,CDH1,CHI3L1,CLU,COL12A1,COL14A1,COL18A1,CSPG4,DDX3X,DKK3,DNM1L,DPT,EHD4,ENPP2,ERC2,F10,GPNMB,GRN,GSN,HNRNPA1,HPRT1,HSP90AA1,HSPG2,IDH1,IL18,LAMB1,LTBP4,LTF,LUM,MMP1,MMP9,NOTCH3,NPM1,PA2G4,PCBP2,PF4,PRG4,RNPEP,S100A4,SERPINC1,SERPINE1,SORD,SPON1,SPP1,SSC5D,SUSD5,TF,TGFBI,THBS1,TIMP1,UNC13D,YWHAB,YWHAE,YWHAH,YWHAQ,YWHAZ	64
Developmental Disorder, Hereditary Disorder, Metabolic Disease, Organismal Injury and Abnormalities	Familial amyloidosis	1.08e-08			APOA4,APP,CLU,FGA,GSN,LYZ,MMP1,MMP9,TGFBI,TTR	10
Hematological System Development and Function, Tissue Morphology	Quantity of leukocytes	1.1e-08		0.296	ADIPOQ,ALOX5,APOB,APP,ATG7,C1QA,CD5L,CFH,CHI3L1,CLIC4,CLU,CRP,CTSB,DCN,DKK3,F11,GSN,HPX,IDO1,IGHM,IL18,JCHAIN,LGALS1,LGMN,LSP1,LUM,MBL2,MFAP5,MMP19,MMP3,MMP8,MMP9,MPO,NOTCH2,NOTCH3,NPM1,PRDX1,PREP,PROC,PRTN3,RAC2,S100A8,S100A9,SAA1,SERPINB1,SERPINE1,SPP1,TF,TGFBI,TGM2,THBS1,TIMP1,TIMP2,TIMP3	54
Cellular Movement, Hematological System Development and Function, Immune Cell Trafficking, Inflammatory Response	Migration of phagocytes	1.1e-08		0.046	ANXA1,APP,ARHGAP1,CFH,CTSZ,LGALS1,LRP1,LSP1,LUM,MINOS1-NBL1/NBL1,MMP9,NPM1,RAC2,S100A8,S100A9,SAA1,SERPINC1,SERPINE1,SPP1,TIMP1,TIMP2,TIMP3	22
Cardiovascular System Development and Function, Cellular Development, Cellular Function and Maintenance, Cellular Growth and Proliferation, Organismal Development, Tissue Development	Endothelial cell development	1.14e-08		-1.633	ADIPOQ,ANXA2,APOH,APP,BPI,CDH5,CLIC4,COL18A1,ECM1,F12,HMGB2,HSPG2,IL18,LGALS1,MMP2,PF4,PROC,PROS1,SAA1,SERPINC1,SERPINE1,SPARC,THBS1,THBS4,TIMP2,YWHAG	26
Cellular Movement	Cellular infiltration by myeloid cells	1.16e-08		0.533	ADAMTS13,ANXA1,CAST,CFH,CRYAB,CTSB,CTSG,IL18,LBP,LGALS1,MMP8,MMP9,NPM1,PF4,PROC,PRTN3,RAC2,SPP1,TGM2,TIMP1,VWF	21
Tissue Development	Growth of epithelial tissue	1.16e-08		-0.409	ADIPOQ,APOH,APP,BPI,CD109,CDH1,CLU,COL18A1,CPB2,CRYAB,ECM1,F12,GRN,HMGB2,HSPG2,IGFBP4,IL18,LAMB1,LAMC1,LGALS1,LMNA,LMNB1,LTBP4,MFGE8,MMP9,NOTCH2,NPM1,PF4,PIN1,PROC,PROS1,SAA1,SERPINC1,SERPINE1,SFRP2,SPARC,TFRC,THBS1,THBS4,TIMP2,YWHAG	41
Cellular Movement, Hematological System Development and Function, Immune Cell Trafficking, Inflammatory Response	Infiltration by neutrophils	1.23e-08		1.048	ADAMTS13,ANXA1,CAST,CFH,CTSB,CTSG,IL18,LBP,LGALS1,MMP8,MMP9,PF4,PROC,PRTN3,RAC2,SPP1,TIMP1,VWF	18
Neurological Disease	Movement Disorders	1.36e-08	Increased	2.236	A2M,AFM,AK1,ANXA2,APOA4,APOD,APP,ASAH1,CAST,CDH11,CHI3L1,CLU,COL6A3,CP,CPB2,CRP,CRYAB,CTSB,CYFIP2,DDX1,DKK3,EEF1A1,ENO2,FGG,FMOD,FTL,GPD1,HEXA,HMGB2,HP,HPRT1,HSP90AA1,HSPB1,IDO1,IL18,LAMB1,LMNA,LRP1,LTF,LUM,MAN1A1,MMP9,MYL12A,NDRG1,NOTCH2,NPM1,PIN1,PON1,PPT1,PSME1,RBP4,SERPINE1,SPP1,TGM2,THBS3,TIMP1,TPT1,UBA5,VCAN,VPS35,YWHAZ	61
Cancer, Organismal Injury and Abnormalities, Tissue Morphology, Tumor Morphology	Size of tumor	1.41e-08			ADH5,ADIPOQ,ANXA1,CDH1,CLU,COL18A1,CTSB,CTSZ,IQGAP2,MAP2K1,MMP1,MMP9,PF4,SERPINE1,TIMP1,TIMP2	16
Cancer, Dermatological Diseases and Conditions, Organismal Injury and Abnormalities	Cutaneous melanoma	1.46e-08			A2M,ACO1,ACTN1,ADAMTS13,ADD1,ADIPOQ,AFM,AHNAK,AKR1A1,ALDH1L1,ALDH7A1,ALDH9A1,ALOX5,ANXA2,AP1B1,AP2A2,APOB,APOBR,APOD,APOH,APP,ASAH1,ASS1,ATIC,BIN2,BPI,C1QA,C1QC,C1R,C1S,C8A,CAP1,CAVIN1,CD109,CD5L,CDH11,CDH6,CFH,CHI3L1,CHRDL2,CLU,CMPK2,COL12A1,COL14A1,COL15A1,COL18A1,COL5A1,COL6A3,COLEC11,CP,CPN1,CPNE3,CRABP1,CRP,CRYAB,CSPG4,CTSG,DCN,DCTD,DDX1,DDX3X,DKK3,DSG2,EEF1A1,EHD1,EHD4,EIF4H,EIF5,ENPP2,EPB4…	215
Cellular Movement	Invasion of carcinoma cell lines	1.51e-08		-1.382	ADIPOQ,APP,CDH1,CFH,CLU,CTSB,FBLN2,FSCN1,GRN,LRP1,MMP3,MMP9,NOV,S100A4,SPP1,TAGLN2,TGFBI,TIMP1,TIMP2,TIMP3,VCAN	21
Cancer, Organismal Injury and Abnormalities	Subcutaneous tumor	1.57e-08			ALDH1A1,AP2S1,CFH,CHRDL2,COL12A1,COL14A1,COL15A1,COL18A1,COL5A1,COL6A3,CTSC,DPT,FBN1,FMOD,GALK2,GRB2,HNMT,LSP1,MMP2,NDRG1,NOTCH3,NPEPPS,PRKAR1A,PRPF8,PSMA6,RPL9,SERPINE1,VCAN,WISP2	29
Organismal Injury and Abnormalities, Respiratory Disease	Lung injury	1.6e-08		0.213	ANXA2,APOH,ATG7,CD14,CLU,CTSG,F12,FSTL1,IL18,JCHAIN,MMP8,NAMPT,PF4,PRTN3,RETN,SERPINE1,TF,TIMP2,VWF	19
Cancer, Gastrointestinal Disease, Organismal Injury and Abnormalities	Upper gastrointestinal tract cancer	1.62e-08			A1BG,A2M,ACO1,ADAMTS13,AHNAK,ANXA1,AP2A2,APOB,ATIC,ATP5B,C1QC,C1QTNF3,CD109,CDH1,CDH11,CDH5,CFH,CHI3L1,CLU,COL12A1,COL14A1,COL15A1,COL18A1,COL5A1,COL6A3,COLEC11,CRYAB,CSPG4,CTSC,CTSH,DCN,DDX3X,DPT,DSG2,EEF1A1,F11,F5,F9,FBLN1,FBLN2,FBN1,GANAB,GPNMB,HMGB2,HSP90AA1,HSPG2,IGFBP6,ITGBL1,LAMC1,LBP,LCAT,LGALS1,LRP1,LTBP4,LYZ,MAN2B1,MAP2K1,MFAP5,MIA,MMP2,MMP8,MMP9,MNDA,MXRA5,NID2,NOTCH2,NOTCH3,NPM1,NT5C2…	101
Organismal Injury and Abnormalities, Respiratory Disease	Bleeding of lung	1.79e-08		-1.492	CRP,F11,FBN1,HSPG2,MMP8,MPO,PROC,TIMP1,TIMP2	9
Cancer, Organismal Injury and Abnormalities, Reproductive System Disease	Uterine serous papillary cancer	1.84e-08			ALDH1A1,ANXA2,APOD,CDH11,CLEC3B,COL14A1,COL15A1,CRABP1,CSPG4,DPT,ENPP2,FBLN1,GALE,HSPB6,IL18,LPP,LUM,MFAP4,MFAP5,SAA1,THBS4	21
Respiratory Disease	Lower respiratory tract disorder	1.97e-08		0	APOB,CD14,CORO1C,CRP,CTSG,DDX3X,F11,FBLN1,FBN1,FGL1,FSTL1,LAMC1,LBP,LFNG,LMNB1,LPP,LTBP4,LTF,LYZ,MMP1,MMP8,MMP9,MPO,PON1,PROC,PRTN3,SERPINE1,SPP1,TF,TIMP3,TTR	31
Cell-To-Cell Signaling and Interaction, Hematological System Development and Function, Immune Cell Trafficking, Inflammatory Response	Activation of granulocytes	1.99e-08		-0.094	ANXA1,CD14,CPB2,F5,IL18,KLKB1,PF4,PRTN3,SPP1,TPT1,UNC13D	11
Cardiovascular Disease, Cardiovascular System Development and Function, Organismal Injury and Abnormalities, Tissue Morphology	Abnormal morphology of blood vessel	2.07e-08			CDH5,CFH,CLU,COL15A1,COL5A1,EHD4,ENPP2,F7,FBLN1,FBN1,FMOD,HSPG2,LUM,MFAP5,MMP2,NOTCH3,PAM,PLOD1,PROC,PROS1,SPP1,THBS2,TIMP3	23
Lipid Metabolism, Molecular Transport, Small Molecule Biochemistry	Cholesterol transport	2.15e-08		-1.162	ADIPOQ,APOA4,APOB,CLU,LCAT,LRP1,MPO,PCOLCE2,PON1,S100A12,S100A8,S100A9,SAA1,VPS4B	14
Skeletal and Muscular System Development and Function	Morphology of muscle	2.18e-08			ADIPOQ,ADK,APP,CAST,CLU,COL12A1,COL14A1,COL15A1,CRYAB,DCN,FBN1,FMOD,HSPG2,IGFBP4,IL18,LMNA,LMNB1,LUM,MAN2B1,MMP1,MMP2,MMP9,MPO,NOTCH3,PCOLCE,PLOD1,SERPINC1,SERPINE1,SPP1,TGM2,THBS1,THBS2,TIMP1,UCHL3,YWHAE	35
Embryonic Development, Nervous System Development and Function, Organ Development, Organ Morphology, Organismal Development, Tissue Development, Visual System Development and Function	Morphology of eye	2.22e-08			ALDH1A1,ALDH1A3,APOB,ATG7,CFH,CLIC4,COL18A1,CP,DPT,ERC2,FMOD,GRN,HEXA,HSPG2,LAMC1,LTBP2,LUM,MAN2B1,NOTCH3,OGN,PPT1,RBP4,SPARC,THBS1,TKT,UCHL3	26
Cardiovascular Disease, Organismal Injury and Abnormalities	Abnormality of heart ventricle	2.3e-08		0.42	ADIPOQ,APOB,CAST,CLU,COL18A1,DSG2,F10,FBLN1,FSTL1,HSPB6,HSPG2,IL18,LMNA,MAP2K1,MMP1,MMP2,MMP3,MMP9,NOV,SERPINC1,SERPINE1,SPP1,THBS1,TIMP1,TIMP2,TIMP3,TPM1,YWHAE	28
Cardiovascular System Development and Function, Cellular Movement	Movement of vascular endothelial cells	2.33e-08		-1.015	ADIPOQ,ANXA1,ANXA2,CDH5,COL18A1,FSTL1,HSPG2,LGALS1,MMP2,MMP9,PROS1,SAA1,SPARC,THBS1,THBS2,TIMP1,TIMP2,VWF	18
Cardiovascular Disease, Organismal Injury and Abnormalities	Stenosis of aortic valve	2.46e-08			APOB,F10,MMP1,MMP2,MMP3,MMP9,SERPINC1,SPP1,TIMP1,TIMP2	10
Cancer, Endocrine System Disorders, Organismal Injury and Abnormalities	Endocrine gland tumor	2.62e-08		-0.956	A2M,ADD1,AHNAK,ALOX5,ANXA2,APOBR,ASS1,ATIC,CAST,CCDC80,CDH1,CDH11,CDH6,CFH,CLU,COL14A1,COL18A1,COLEC11,CPN1,CRABP1,CTSB,CTSZ,DCN,DNM1L,DSG2,ECM1,ENO2,F7,FAM83C,FSCN1,GRB2,HGFAC,HMGB2,HP,HSP90AA1,HSPG2,IDH1,IL18,MAP2K1,MIA,MMP2,MMP3,MMP9,MTHFD1,NAPSA,NOTCH2,NOTCH3,PA2G4,PRDX1,PRG4,PRKAR1A,RAC2,RBP4,RPL9,S100A8,SERPINE1,SFRP2,SNED1,SPON1,SPP1,SSC5D,SVEP1,TGM2,THBS1,THBS2,THBS3,TIMP1,TIMP3,TROVE2,UA…	72
Cardiovascular Disease, Organismal Injury and Abnormalities	Non-rheumatic aortic stenosis	2.68e-08			F10,MMP1,MMP2,MMP3,MMP9,SERPINC1	6
Cardiovascular Disease, Hematological Disease, Organismal Injury and Abnormalities	Thrombosis of vein	2.77e-08		-0.185	F10,F11,F13B,F5,FGA,MMP2,PROC,PROS1,SERPINC1,THBS1,VWF	11
Organismal Injury and Abnormalities, Reproductive System Disease	Endometriosis	2.8e-08			ADIPOQ,ALDH1A3,C1S,CCL23,COL18A1,CTSH,DCN,FBN1,HSPB1,IL18,IL1RAP,LCAT,LTF,MMP1,MMP2,MMP3,MMP9,NOTCH2,PON1,QSOX1,RBP4,S100A8,S100A9,SDC2,SERPINB1,SPP1,TGFBI,THBS2,TIMP2,YWHAH	30
Cellular Development, Cellular Growth and Proliferation, Connective Tissue Development and Function, Tissue Development	Cell proliferation of fibroblasts	2.85e-08		-1.643	ADIPOQ,ANXA2,ARHGAP1,CCDC80,CDH1,COL14A1,CTSB,DNM1L,DSG2,FBLN1,GRB2,HSPB1,IFI30,IGFBP4,LMNA,LMNB1,LUM,MMP9,NDRG1,NPM1,PA2G4,SERPINE1,SPARC,STIP1,TPM1,VCAN	26
Organ Morphology, Organismal Injury and Abnormalities, Renal and Urological Disease, Renal and Urological System Development and Function	Abnormal morphology of glomerular capsule	2.99e-08			ADIPOQ,APRT,CFH,CLU,COL18A1,EHD4,FBLN1,IDO1,LAMB1,LAMC1,LCAT,LGMN,PPT1,SERPINE1	14
Cellular Movement, Hematological System Development and Function, Immune Cell Trafficking	Cellular infiltration by granulocytes	3.05e-08		0.347	ADAMTS13,ANXA1,CAST,CFH,CRYAB,CTSB,CTSG,IL18,LBP,LGALS1,MMP8,MMP9,PF4,PROC,PRTN3,RAC2,SPP1,TGM2,TIMP1,VWF	20
Cancer, Endocrine System Disorders, Organismal Injury and Abnormalities	Neuroendocrine tumor	4.01e-08		-0.683	A2M,ADD1,ANXA2,APOBR,ASS1,ATIC,CDH1,CDH11,CDH6,CFH,CLU,COL18A1,COLEC11,CPN1,CTSB,CTSZ,DCN,DNM1L,ENO2,F7,HMGB2,HP,HSP90AA1,HSPG2,IL18,MAP2K1,MIA,MMP3,MMP9,MTHFD1,NOTCH2,NOTCH3,PRDX1,RAC2,S100A8,SERPINE1,SFRP2,TGM2,THBS1,THBS2,THBS3,TROVE2,YWHAE	43
Molecular Transport	Transport of molecule	4.2e-08		0.194	A2M,ACO1,ADIPOQ,AFM,AK1,ALOX5,ANP32A,ANXA1,AP1B1,AP2A1,AP2A2,AP2M1,APOA4,APOB,APOH,APP,ASAH1,ASNA1,ATP5B,C1QTNF3,CD14,CFH,CLIC4,CLIC5,CLU,CP,CPNE3,CTSG,DNM1L,DPYSL2,EHD1,EIF5A,FGA,FGB,FGG,FTL,GPLD1,GSN,HP,HPX,IGHM,LBP,LCAT,LGALS1,LRP1,LTBP2,LTBP4,LTF,MPO,MVP,NELL2,NPM1,NT5C2,P4HB,PAM,PCOLCE2,PON1,PPT1,RBP4,S100A12,S100A8,S100A9,SAA1,SNX1,SNX6,TF,TFRC,THBS1,TTR,UNC13D,VPS4B,YWHAB,YWHAE,YWHAH,YWHAZ	75
Cell-To-Cell Signaling and Interaction	Binding of connective tissue cells	4.22e-08		-1.136	ANXA2,CDH1,CDH11,DCN,GSN,LRP1,MAP2K1,MMP2,MRC2,SDC2,SPARC,SPP1,TGFBI,TGM2,THBS2,TIMP2,WISP2	17
Cancer, Hematological Disease, Immunological Disease, Organismal Injury and Abnormalities	Plasma cell dyscrasia	4.23e-08			ADIPOQ,ANXA2,ARHGAP1,CRP,CRYAB,CTSC,CTSG,DPT,F10,GRB2,GSN,HSP90AA1,IDH1,IGHM,JCHAIN,MMP2,MMP9,NOTCH2,NOTCH3,NPM1,PF4,SERPINC1,SMOC1,SNX1,SPP1,STIP1,TF,TFRC,TIMP1,TIMP2,YWHAE,YWHAZ	32
Cancer, Organismal Injury and Abnormalities, Reproductive System Disease	Endometrial cancer	4.41e-08			ACTN1,ACY1,AHNAK,ALDH1A1,ALDH1L1,ALOX5,ANP32E,ANXA2,APOA4,APOB,APOBR,APOD,APP,ATIC,C1QC,C1S,C8A,CAST,CD109,CD5L,CDH1,CDH11,CLEC3B,CLU,COL12A1,COL14A1,COL15A1,COL5A1,COL6A3,COLEC11,CORO1C,CP,CPNE3,CRABP1,CRP,CSPG4,DCN,DDX1,DPT,ENPP2,EPB41L2,F10,F11,F13B,F5,F9,FBLN1,FBLN2,FBN1,FCN1,FGA,FGG,GALE,GRB2,H2AFY,HP,HSP90AA1,HSPB6,IDH1,IGFBP6,IL18,IQGAP2,ITIH2,LAMB1,LAMC1,LGALS9C,LGMN,LPP,LRP1,LTBP4,LTF,LU…	118
Cellular Assembly and Organization, Cellular Function and Maintenance	Organization of cytoskeleton	4.45e-08		0.499	A2M,ACTN1,ADD1,ADIPOQ,AHNAK,ANXA1,APP,ATG7,C1QA,CAMK1D,CAP1,CAPG,CAST,CDH1,CLU,CORO1B,CORO1C,CYFIP2,DNM1L,DPYSL2,EEF1A1,EHD1,EPB41L2,ERC2,F7,FSCN1,GALK2,GDA,GRN,GSN,HMGB2,HPRT1,HSP90AA1,IL1RAP,LAMB1,LAMC1,LMNB1,LRP1,LSP1,LTF,MAP2K1,MIA,MINOS1-NBL1/NBL1,NDRG1,PAM,PON1,PROC,RAB31,RAC2,S100A4,S100A8,S100A9,SDC2,SERPINC1,SERPINE1,SNX1,SPARC,SPP1,STIP1,TF,TGM2,THBS1,THBS4,TIMP3,TMOD3,TPM1,TROVE2,TUBB,…	71
Cellular Assembly and Organization, Cellular Function and Maintenance	Organization of cytoplasm	4.53e-08		0.499	A2M,ACTN1,ADD1,ADIPOQ,AHNAK,ANXA1,APP,ATG7,C1QA,CAMK1D,CAP1,CAPG,CAST,CDH1,CLU,CORO1B,CORO1C,CYFIP2,DNM1L,DPYSL2,EEF1A1,EHD1,EPB41L2,ERC2,F7,FSCN1,GALK2,GDA,GRN,GSN,HEXA,HMGB2,HPRT1,HSP90AA1,IL1RAP,LAMB1,LAMC1,LMNB1,LRP1,LSP1,LTF,MAP2K1,MIA,MINOS1-NBL1/NBL1,NDRG1,PAM,PON1,PPT1,PROC,RAB31,RAC2,S100A4,S100A8,S100A9,SDC2,SERPINC1,SERPINE1,SH3GLB1,SNX1,SPARC,SPP1,STIP1,TF,TGM2,THBS1,THBS4,TIMP3,TMOD3…	76
Cardiovascular System Development and Function, Cellular Movement	Migration of endothelial cells	4.71e-08		-1.156	ADIPOQ,ANXA1,ANXA2,ATP5B,CDH5,COL18A1,CRYAB,DCN,FSTL1,GPLD1,HSPB1,LGALS1,MMP2,PROS1,S100P,SAA1,SERPINE1,SPARC,SPP1,THBS1,TIMP1,TIMP2,TIMP3,YWHAZ	24
Connective Tissue Development and Function, Skeletal and Muscular System Development and Function, Tissue Development	Morphology of bone	4.98e-08			ADIPOQ,APP,ARHGAP1,ATG7,CD14,CLEC3B,COL12A1,COL18A1,DCN,ECM1,FBN1,FMOD,FSTL1,GPNMB,GSN,HEXA,HSPG2,IGHM,LFNG,LMNA,LUM,MFAP5,MFGE8,MMP2,MMP9,NOTCH2,NOV,PCOLCE,PRKAR1A,RAC2,S100A4,SFRP2,SPARC,SPON1,SPP1,THBS1,THBS2,THBS3	38
Cell Death and Survival	Cell viability	5.16e-08	Decreased	-2.518	ADH5,ADIPOQ,ADK,APOB,APOD,APP,ASAH1,ATG7,CDH1,CHI3L1,CLU,CTSB,DNM1L,ECM1,EHD4,ENO1,F7,GALK2,GPNMB,GRB2,H2AFY,HMGB2,HSPB1,HSPB6,IDH1,IGHM,IL18,LMNA,LMNB1,LRP1,LYZ,MAP2K1,MMP9,MVP,NAMPT,NDRG1,NELL2,NOTCH2,NOV,P4HB,PF4,PIN1,PPM1G,PREP,PRKAR1A,PRPF8,PSMA6,PSMC3,RAC2,S100A4,S100A8,S100A9,S100P,SERPINE1,SFRP2,SPARC,SPP1,TF,TGM2,THBS1,THBS2,TIMP1,TIMP2,TIMP3,VCAN,YWHAZ	66
Organismal Injury and Abnormalities	Organ Degeneration	5.16e-08		-0.452	ADIPOQ,APP,ASNA1,CFH,COL18A1,CP,CTSB,DNM1L,EHD1,F11,FBLN1,FBLN2,GRN,HMGB2,HSPG2,IL18,LAMC1,LCAT,MFGE8,MMP9,MPO,NOTCH3,NOV,PIN1,PLOD1,PPT1,PROC,PRPF8,RBP4,SERPINC1,SERPINE1,SPARC,TF,TIMP3,UCHL3,VCAN	36
Molecular Transport	Secretion of molecule	5.48e-08	Increased	2.15	A2M,ADIPOQ,ALOX5,ANXA1,APOA4,APOB,APP,ASAH1,C1QTNF3,CD14,CFH,CTSG,DNM1L,DPYSL2,FGA,FGB,FGG,GPLD1,GSN,IGHM,LGALS1,LTBP2,LTBP4,NELL2,P4HB,PAM,PPT1,S100A12,S100A8,S100A9,SAA1,THBS1,UNC13D,YWHAZ	34
Lipid Metabolism, Molecular Transport, Small Molecule Biochemistry	Transport of steroid	5.53e-08		-1.373	ADIPOQ,APOA4,APOB,CLU,GSN,LCAT,LRP1,MPO,PCOLCE2,PON1,S100A12,S100A8,S100A9,SAA1,VPS4B	15
Tissue Development	Organization of extracellular matrix	5.63e-08			APP,CCDC80,COL18A1,FBLN1,HSPG2,KAZALD1,LAMC1,LRP1,MIA,MMP2,MMP9,PXDN,SMOC1,TGFBI	14
Cellular Movement, Connective Tissue Development and Function	Migration of fibroblasts	6.06e-08		-0.736	ADIPOQ,EHD1,F12,LPP,LRP1,MAP2K1,MMP1,MRC2,NOV,PRKAR1A,RAC2,SPP1,THBS1,THBS2,TIMP2	15
Cellular Movement	Cell movement of muscle cells	6.42e-08		0.549	ADIPOQ,CLIC4,ENPP2,FBN1,IGFBP4,IL18,MMP2,MMP9,PROC,S100A4,SERPINE1,SPP1,THBS1,THBS4,TPT1,WISP2	16
Cancer, Gastrointestinal Disease, Organismal Injury and Abnormalities	Intestinal carcinoma	6.72e-08			A1BG,A2M,ACO1,ACTN1,ACY1,ADAMTS13,ADD1,ADK,AFM,AHNAK,AKR1A1,AKR7A2,ALDH1A1,ALDH1A3,ALDH1L1,ALDH9A1,ALOX5,ANXA1,AP1B1,AP2A1,AP2A2,AP2M1,APOA4,APOB,APOBR,APP,ARHGAP1,ASAH1,ASS1,ATG7,ATIC,BIN2,BPI,C1QC,C1QTNF3,C1R,C1S,C8A,C8G,CAMK1D,CAMKK1,CAP1,CAPG,CAST,CCDC80,CD109,CD5L,CDH1,CDH11,CDH5,CDH6,CFH,CHRDL2,CLEC3B,CLU,CMPK2,COL12A1,COL14A1,COL15A1,COL18A1,COL5A1,COL6A3,CORO1B,CORO1C,CP,CPN1,CSPG4,CTSB,C…	255
Cell-To-Cell Signaling and Interaction, Tissue Development	Binding of extracellular matrix	6.89e-08		-0.853	APP,CDH1,ENPP2,FGA,FGB,FGG,HSPG2,MIA,NID2,SERPINE2,SPP1,THBS1,THBS2,VCAN	14
Infectious Diseases	Systemic inflammatory response syndrome and/or sepsis	7.1e-08		-0.928	ANXA1,ATG7,CD14,CRP,CTSC,F10,F5,IL18,LRP1,MMP2,MMP9,MPO,PROC,SERPINB1,SERPINC1,SERPINE1,TFRC,VWF	18
Cancer, Gastrointestinal Disease, Organismal Injury and Abnormalities	Colorectal cancer	7.11e-08			ADAMTS13,ADD1,ADK,AFM,AKR7A2,ALDH1A1,ALDH1A3,ALDH1L1,ALOX5,ANXA1,ANXA2,AP2A1,AP2A2,AP2M1,APOA4,APOB,ARHGAP1,ASAH1,ASS1,ATIC,BPI,C1QTNF3,C1R,C8G,CAMK1D,CAP1,CAPG,CAST,CCDC80,CD5L,CDH1,CDH5,CDH6,CFH,CLEC3B,CLIC5,CLU,COL12A1,COL18A1,COL5A1,COL6A3,CORO1C,CRABP1,CRP,CRYAB,CSPG4,CTSB,CTSC,CTSG,CYFIP2,DPT,DPYSL2,DSG2,ECM1,EEF1A1,EHD1,EHD4,EIF4H,EIF5,ENO1,ENO2,ENPP2,EPB41L2,ERC2,F10,F12,F13B,F7,F9,FAM83C…	183
Cardiovascular Disease, Organismal Injury and Abnormalities	Formation of aneurysm	7.13e-08		1	FBN1,HSPG2,LAMC1,LRP1,MMP2,MMP9,SPP1,TIMP1	8
DNA Replication, Recombination, and Repair	Degradation of DNA	7.29e-08	Increased	2.488	ADIPOQ,ALOX5,APP,ASAH1,CAST,CLU,CRYAB,CTSG,ENO1,F7,GRN,HSPB1,NPM1,PIN1,PPT1,PRTN3,S100A4	17
Cancer, Organismal Injury and Abnormalities	Head and neck neoplasia	7.65e-08		-0.391	A1BG,ACY1,ADAMTS13,ADD1,AHNAK,ALOX5,ANP32A,ANXA1,ANXA2,AP1B1,APOBR,ASS1,ATIC,ATP5B,BPI,CAST,CCDC80,CD109,CDH1,CDH11,CDH5,CHI3L1,CLU,COL12A1,COL14A1,COL15A1,COL18A1,COL5A1,CORO1B,CPB2,CRABP1,CRP,CRYAB,CSPG4,CTSB,CTSC,CTSH,DCN,DDX3X,DKK3,DNM1L,DPT,DSG2,ECM1,EEF1A1,EHD4,EIF5,EIF5A,ENPP2,EPB41L2,ERC2,F10,F11,F5,FAM83C,FBLN1,FBLN2,FBN1,FSCN1,GDA,GRN,GSN,HGFAC,HMGB2,HNRNPA1,HP,HPRT1,HSP90AA1,HSPB6,HSPG…	137
Cellular Movement	Cell movement of prostate cancer cell lines	7.95e-08		0.397	AHNAK,ANXA2,CDH1,CDH11,CLU,CTSH,CTSZ,FSCN1,HSP90AA1,LMNA,MAP2K1,NDRG1,NOTCH2,PA2G4,PIN1	15
Cancer, Endocrine System Disorders, Gastrointestinal Disease, Organismal Injury and Abnormalities	Pancreatic tumor	7.98e-08		-1.015	A2M,ACO1,ADAMTS13,ADD1,ADIPOQ,ANP32A,ANP32E,ANXA1,APOB,APOC4,ATIC,BIN2,BPI,C1R,C8G,CD109,CDH1,CDH11,CDH6,CFH,CMPK2,COL12A1,COL14A1,COL15A1,COL18A1,COL5A1,COL6A3,COLEC11,CPB2,CPN1,CRP,CSPG4,CTSB,CTSZ,DCTD,DDX1,DDX3X,DNM1L,EHD1,ENO1,ENPP2,ERC2,F10,F11,F5,F7,F9,FBLN2,FGA,FMOD,GANAB,HP,HSP90AA1,HSPG2,IDO1,IGFBP6,IL18,KLKB1,LAMB1,LFNG,LGALS1,LPP,LRP1,LTBP4,LTF,MAP2K1,MASP1,MFAP5,MMP9,MNDA,MTHFD1,NAGK,…	110
Cellular Movement, Hematological System Development and Function, Immune Cell Trafficking	Cell movement of mononuclear leukocytes	8e-08		0.992	ALOX5,ANXA1,APP,CCL23,CTSG,CYTL1,DPYSL2,ENPP2,HP,IL18,LGALS1,LRP1,MINOS1-NBL1/NBL1,MMP9,PF4,PGLYRP2,PIN1,PROC,RAC2,S100A12,S100A4,SAA1,SERPINE1,SERPINE2,SPARC,SPP1,TGM2,THBS1,TIMP1,TIMP2,TIMP3	31
Cancer, Gastrointestinal Disease, Organismal Injury and Abnormalities	Colorectal neoplasia	8.11e-08			ADAMTS13,ADD1,ADK,AFM,AKR7A2,ALDH1A1,ALDH1A3,ALDH1L1,ALOX5,ANXA1,ANXA2,AP2A1,AP2A2,AP2M1,APOA4,APOB,ARHGAP1,ASAH1,ASS1,ATIC,BPI,C1QTNF3,C1R,C8G,CAMK1D,CAP1,CAPG,CAST,CCDC80,CD5L,CDH1,CDH5,CDH6,CFH,CLEC3B,CLIC5,CLU,COL12A1,COL18A1,COL5A1,COL6A3,CORO1C,CRABP1,CRP,CRYAB,CSPG4,CTSB,CTSC,CTSG,CYFIP2,DPT,DPYSL2,DSG2,ECM1,EEF1A1,EHD1,EHD4,EIF4H,EIF5,ENO1,ENO2,ENPP2,EPB41L2,ERC2,F10,F12,F13B,F7,F9,FAM83C…	185
Cardiovascular System Development and Function, Tissue Morphology	Permeability of vasculature	8.4e-08		-0.851	CDH5,COL18A1,GSN,IL18,LRP1,LSP1,MFGE8,MMP3,MMP9,PROS1,THBS1,TIMP1,TIMP2,VWF	14
Cell Death and Survival	Cell death of blood cells	8.5e-08		-1.622	ANXA1,APOB,APP,ASAH1,ATG7,C1QA,CD5L,CHI3L1,CLU,CRP,CTSB,DKK3,GIMAP4,GSN,IDO1,IGHM,IL18,LGALS1,LRP1,LTF,LYZ,MAP2K1,MMP8,MVP,NAMPT,NPM1,PCBP2,PF4,PIN1,RAC2,S100A8,SH3GLB1,SPP1,TGM2,THBS1,THBS2,TMOD3,TUBB,YWHAG,YWHAZ	40
Cell Death and Survival	Cytolysis	8.73e-08		1.078	ADD1,ADK,AK1,ANXA1,APP,C8A,C8G,CFH,F7,FGA,GPLD1,HPRT1,IL18,LBP,LCAT,LGALS1,LYZ,PF4,PRDX1,PRTN3,PSME2,SPP1	22
Cardiovascular Disease, Organismal Injury and Abnormalities	Abnormality of left ventricle	9.01e-08		-0.555	ADIPOQ,APOB,CAST,DSG2,F10,HSPG2,IL18,LMNA,MMP1,MMP2,MMP3,MMP9,SERPINC1,SERPINE1,SPP1,TIMP1,TIMP2,TIMP3,TPM1,YWHAE	20
Embryonic Development, Organismal Development	Development of body trunk	9.12e-08		-0.111	ADIPOQ,ALDH1A1,ANXA1,AP1B1,APRT,ASAH1,ATG7,CD14,CDH1,CDH11,CDH5,CHI3L1,CLU,COL5A1,CTSH,DKK3,DNM1L,DSG2,F11,F5,FBLN1,FBN1,FSTL1,GSN,HP,HSPB1,HSPG2,LAMC1,LBP,LFNG,LMNB1,LRP1,MAP2K1,MFAP4,MFGE8,MMP2,MMP9,MPST,MTHFD1,NOTCH2,NOTCH3,NOV,PIN1,PRKAR1A,PROC,RBP4,SERPINE1,SPARC,SPP1,STIP1,TF,TGFBI,THBS1,TIMP1,TIMP3,TMOD3,TPM1,VCAN,VWF	59
Cancer, Organismal Injury and Abnormalities, Renal and Urological Disease	High grade renal cell carcinoma	1.01e-07			MMP2,MMP9,TIMP1,TIMP2	4
Lipid Metabolism, Molecular Transport, Small Molecule Biochemistry	Transport of lipid	1.04e-07		-1.43	ADIPOQ,APOA4,APOB,APOH,CD14,CLU,GSN,LBP,LCAT,LRP1,MPO,PCOLCE2,PON1,RBP4,S100A12,S100A8,S100A9,SAA1,VPS4B	19
Cardiovascular System Development and Function, Organismal Development, Tissue Morphology	Quantity of blood vessel	1.07e-07		-0.829	COL18A1,F12,FBLN1,HSPG2,MMP9,PROC,SERPIND1,SPARC,THBS1,THBS2,THBS4	11
Organ Morphology, Organismal Injury and Abnormalities, Renal and Urological Disease, Renal and Urological System Development and Function	Abnormal morphology of renal glomerulus	1.1e-07			ADIPOQ,CFH,CLU,COL18A1,EHD4,FBLN1,IDO1,LAMB1,LAMC1,LCAT,LGMN,PPT1,SERPINE1	13
Endocrine System Disorders, Gastrointestinal Disease, Metabolic Disease, Organismal Injury and Abnormalities	Experimentally-induced diabetes	1.1e-07			A2M,ANXA1,ANXA2,C1S,CP,GPNMB,HSPB1,LRP1,SERPINE1,SPP1,TF,TIMP1,TTR	13
Cancer, Cell Death and Survival, Organismal Injury and Abnormalities, Tumor Morphology	Necrosis of tumor	1.12e-07		-0.209	ADIPOQ,ANXA2,APP,ATG7,CD14,CDH1,CLU,COL18A1,CRYAB,CTSB,EEF1A1,ENO1,FGA,IGHM,LGALS1,MFGE8,NAMPT,PRPF8,PSMA5,PSMA6,PSMC6,RPL9,RPLP0,RPS7,SFRP2,TF,THBS2	27
Cancer, Dermatological Diseases and Conditions, Organismal Injury and Abnormalities	Skin tumor	1.22e-07		-0.068	A2M,ACO1,ACTN1,ADAMTS13,ADD1,ADIPOQ,AFM,AHNAK,AKR1A1,ALDH1L1,ALDH7A1,ALDH9A1,ALOX5,ANXA1,ANXA2,AP1B1,AP2A2,APOA4,APOB,APOBR,APOD,APOH,APP,ASAH1,ASS1,ATIC,BIN2,BPI,C1QA,C1QC,C1R,C1S,C8A,CAP1,CAVIN1,CD109,CD5L,CDH1,CDH11,CDH6,CFH,CHI3L1,CHRDL2,CLU,CMPK2,COL12A1,COL14A1,COL15A1,COL18A1,COL5A1,COL6A3,COLEC11,CP,CPN1,CPNE3,CRABP1,CRP,CRYAB,CSPG4,CTSG,CYFIP2,DCN,DCTD,DDX1,DDX3X,DKK3,DSG2,EEF1A1,EHD1,EH…	222
Immunological Disease	Immediate hypersensitivity	1.24e-07		1.387	ADIPOQ,AHNAK,ALOX5,ANXA1,CAPG,CCL23,CORO1B,DPYSL2,ECM1,EEF1A1,ENO1,GPD1,GSN,HNMT,IFI30,IGHM,LBP,LGALS1,LGMN,LTA4H,NAGK,S100A8,S100A9,TIMP1,TPM1	25
Dermatological Diseases and Conditions, Organismal Injury and Abnormalities	Skin lesion	1.29e-07		-0.059	A2M,ACO1,ACTN1,ADAMTS13,ADD1,ADIPOQ,AFM,AHNAK,AKR1A1,ALDH1L1,ALDH7A1,ALDH9A1,ALOX5,ANXA1,ANXA2,AP1B1,AP2A2,APOA4,APOB,APOBR,APOD,APOH,APP,ASAH1,ASS1,ATIC,BIN2,BPI,C1QA,C1QC,C1R,C1S,C8A,CAP1,CAVIN1,CD109,CD5L,CDH1,CDH11,CDH6,CFH,CHI3L1,CHRDL2,CLIC4,CLU,CMPK2,COL12A1,COL14A1,COL15A1,COL18A1,COL5A1,COL6A3,COLEC11,CP,CPN1,CPNE3,CRABP1,CRP,CRYAB,CSPG4,CTSG,CYFIP2,DCN,DCTD,DDX1,DDX3X,DKK3,DSG2,EEF1A1,E…	223
Connective Tissue Development and Function, Skeletal and Muscular System Development and Function, Tissue Development, Tissue Morphology	Thickness of cortical bone	1.29e-07			ADIPOQ,ATG7,GPNMB,GSN,HSPG2,PCOLCE,RAC2,S100A4,THBS2	9
Cellular Function and Maintenance	Function of blood cells	1.36e-07		0	ADAMTS13,ADIPOQ,AHNAK,ATG7,CAPG,CD14,CHI3L1,CSPG4,CTSC,CTSZ,ECM1,GIMAP4,GPNMB,GRN,GSN,HSP90AA1,HSPB1,IDO1,IFI30,IGHM,IL18,JCHAIN,LGALS1,LGMN,LSP1,MMP3,MMP9,NBEAL2,PSME2,S100A4,SPP1,TGM2,VWF	33
Cell Morphology, Cellular Assembly and Organization	Abnormal morphology of collagen fibrils	1.39e-07			COL5A1,DCN,DPT,OGN,PLOD1,THBS2	6
Cell-To-Cell Signaling and Interaction, Connective Tissue Development and Function	Attachment of fibroblasts	1.39e-07		0.264	LRP1,MMP2,SPARC,TGFBI,THBS2,TIMP2	6
Cellular Growth and Proliferation	Colony formation of cells	1.4e-07		0.427	ADIPOQ,ALDH1A1,ANXA1,ATG7,ATIC,CCL23,CLU,CTSB,DCN,DDX3X,ENO1,FBLN1,GRB2,GRN,IGFBP4,LMNA,LUM,MAP2K1,MMP2,MMP9,NDRG1,NOTCH2,NPM1,PIN1,PRKAR1A,PSMC3,RAC2,SFRP2,SPARC,SPP1,TGM2,VCAN,VWF	33
Organismal Injury and Abnormalities	Nodule	1.41e-07		0.762	ALDH1A1,APP,CTSB,FTL,HSPB1,PROC,RBP4,SPARC,SPP1,TGM2,TTR	11
Inflammatory Response	Inflammatory response of cells	1.52e-07		0.147	APP,ATG7,CD14,CTSB,PROC,S100A8,S100A9,TGM2	8
Organ Morphology, Renal and Urological System Development and Function	Morphology of kidney	1.55e-07			ADIPOQ,APRT,ARHGAP1,CFH,CLU,COL18A1,COLEC11,DCN,EHD4,FBLN1,FSTL1,HP,IDO1,LAMB1,LAMC1,LCAT,LGMN,PPT1,SERPINE1,SPARC,SPP1,THBS1,TIMP3,TKT	24
Cellular Movement, Hematological System Development and Function, Immune Cell Trafficking	Migration of mononuclear leukocytes	1.58e-07		1.056	ALOX5,ANXA1,APP,CCL23,CTSG,DPYSL2,ENPP2,IL18,LGALS1,LRP1,MINOS1-NBL1/NBL1,MMP9,PGLYRP2,PIN1,PROC,RAC2,S100A4,SAA1,SERPINE2,SPARC,SPP1,TGM2,THBS1,TIMP1,TIMP2,TIMP3	26
Organismal Injury and Abnormalities, Renal and Urological Disease	Chronic kidney disease	1.68e-07		0.6	ADIPOQ,ADK,APOB,APRT,CPB2,CRP,DCN,F10,GPNMB,HPRT1,HSP90AA1,IDO1,LCAT,LGMN,MMP2,NPM1,PSMA6,SERPINC1,SERPINE1,SPP1,TTR	21
Cell-To-Cell Signaling and Interaction, Hematological System Development and Function, Inflammatory Response	Binding of blood platelets	1.84e-07		0.632	ADAMTS13,APOA4,APOH,APP,F10,F12,F5,F9,IGHM,SAA1,VWF	11
Cancer, Organismal Injury and Abnormalities	Connective tissue tumor	1.88e-07		0.067	ALDH1A3,APOA4,APOB,ASS1,ATIC,C8G,CDH1,CDH11,COL12A1,COL14A1,COL15A1,COL18A1,COL5A1,COL6A3,CORO1C,CSPG4,DCN,F10,FBLN2,FBN1,GALK1,GSTM3,HSP90AA1,HSPG2,IDH1,IQGAP2,LAMB1,LTBP4,MAP2K1,MFGE8,MMP1,MMP2,MMP8,MMP9,NAPSA,NELL2,NOTCH2,NOTCH3,PFKL,PRDX1,PRKAR1A,PTBP1,S100A4,SDC2,SERPINC1,SERPINE1,SNED1,SPARC,SPON1,SPP1,SSC5D,THBS1,THBS3,THBS4,TKT,VCAN	56
Renal and Urological System Development and Function	Morphology of urinary system	1.95e-07			ADIPOQ,APRT,ARHGAP1,CFH,CLU,COL18A1,COLEC11,DCN,EHD4,FBLN1,FSTL1,HP,IDO1,IGFBP4,LAMB1,LAMC1,LCAT,LGMN,PPT1,SERPINE1,SPARC,SPP1,THBS1,TIMP3,TKT	25
Cellular Movement	Migration of connective tissue cells	1.95e-07		-0.979	ADIPOQ,EHD1,F12,LGALS1,LPP,LRP1,MAP2K1,MMP1,MRC2,NOV,PRKAR1A,RAC2,SPP1,THBS1,THBS2,TIMP2	16
Cancer, Dermatological Diseases and Conditions, Organismal Injury and Abnormalities	Skin cancer	2e-07			A2M,ACO1,ACTN1,ADAMTS13,ADD1,ADIPOQ,AFM,AHNAK,AKR1A1,ALDH1L1,ALDH7A1,ALDH9A1,ALOX5,ANXA1,ANXA2,AP1B1,AP2A2,APOA4,APOB,APOBR,APOD,APOH,APP,ASAH1,ASS1,ATIC,BIN2,BPI,C1QA,C1QC,C1R,C1S,C8A,CAP1,CAVIN1,CD109,CD5L,CDH1,CDH11,CDH6,CFH,CHI3L1,CHRDL2,CLU,CMPK2,COL12A1,COL14A1,COL15A1,COL18A1,COL5A1,COL6A3,COLEC11,CP,CPN1,CPNE3,CRABP1,CRP,CRYAB,CSPG4,CTSG,CYFIP2,DCN,DCTD,DDX1,DDX3X,DKK3,DSG2,EEF1A1,EHD1,EH…	220
Cellular Movement	Cell movement of sarcoma cell lines	2.04e-07		-1.893	AHNAK,AP2M1,APP,CTSB,DKK3,IGFBP6,MAP2K1,MMP9,NOV,SDC2,SERPINE1,TIMP2,VCAN	13
Cancer, Endocrine System Disorders, Organismal Injury and Abnormalities	Benign neoplasm of endocrine gland	2.1e-07			ANXA2,ASS1,CCDC80,CDH1,CTSB,DCN,DNM1L,HMGB2,HP,MIA,MMP3,MMP9,PRDX1,PRKAR1A,RAC2,RBP4,S100A8,TGM2	18
Organismal Development	Morphology of head	2.11e-07			ADIPOQ,ALDH1A1,ALDH1A3,ANXA1,APOB,APP,ATG7,C1QA,CFH,CLIC4,COL18A1,CP,CSPG4,CTSB,DCN,DPT,EHD1,EPB41L2,ERC2,FMOD,FSCN1,GRN,H2AFY,HEXA,HSPG2,IGFBP6,LAMC1,LGALS1,LMNA,LMNB1,LTBP2,LUM,MAN2B1,MAP2K1,MFGE8,MMP2,NOTCH3,NOV,OGN,PPT1,PROC,PROS1,RBP4,S100A4,SERPINE2,SFRP2,SNX2,SPARC,SPP1,TGM2,THBS1,TKT,UCHL3,UPP1,YWHAE	55
Cardiovascular Disease, Organismal Injury and Abnormalities	Atherosclerosis of aortic sinus	2.14e-07		-0.447	ADAMTS13,ADIPOQ,APOB,LCAT,SAA1	5
Neurological Disease, Organismal Injury and Abnormalities, Psychological Disorders	Disorder of basal ganglia	2.17e-07			A2M,AFM,AK1,ANXA2,APOA4,APOD,APP,CHI3L1,CLU,CP,CRP,CRYAB,CYFIP2,DDX1,DKK3,EEF1A1,ENO2,FGG,FTL,GPD1,HMGB2,HP,HSP90AA1,HSPB1,IDO1,LAMB1,LTF,MAN1A1,MAN2B1,MYL12A,NDRG1,NOTCH2,NPM1,PIN1,PON1,PSME1,RBP4,SPP1,TGM2,THBS3,TPT1,UPP1,VCAN,VPS35,YWHAZ	45
Cardiovascular Disease, Neurological Disease, Organismal Injury and Abnormalities	Ischemia of brain	2.21e-07	Increased	2.219	F10,F11,F5,GSN,MMP9,PROC,PRTN3,S100A12,S100A9,S100P,SERPINC1,STIP1,THBS1,THBS2,VWF	15
Cancer, Gastrointestinal Disease, Organismal Injury and Abnormalities	Large intestine carcinoma	2.38e-07			A1BG,A2M,ACO1,ACTN1,ACY1,ADAMTS13,ADD1,ADK,AFM,AHNAK,AKR1A1,AKR7A2,ALDH1A1,ALDH1A3,ALDH1L1,ALDH9A1,ALOX5,ANXA1,AP1B1,AP2A1,AP2A2,AP2M1,APOA4,APOB,APOBR,APP,ARHGAP1,ASAH1,ASS1,ATG7,ATIC,BIN2,BPI,C1QC,C1QTNF3,C1R,C1S,C8A,C8G,CAMK1D,CAMKK1,CAP1,CAPG,CAST,CCDC80,CD109,CD5L,CDH1,CDH11,CDH5,CDH6,CFH,CHRDL2,CLEC3B,CLU,CMPK2,COL12A1,COL14A1,COL15A1,COL18A1,COL5A1,COL6A3,CORO1B,CORO1C,CP,CPN1,CSPG4,CTSB,C…	252
Antimicrobial Response, Inflammatory Response	Antimicrobial response	2.43e-07			APOB,ATG7,BPI,CLU,CTSG,DDX1,DDX3X,ENO1,HIST1H2BN,HSPB1,IGHM,JCHAIN,LTF,LYZ,MBL2,MPO,NOTCH2,OAS3,OTUB1,PCBP2,PGLYRP2,S100A12,S100A8,S100A9,TPT1,UNC13D	26
Cardiovascular Disease, Hereditary Disorder, Organismal Injury and Abnormalities	Familial cardiovascular disease	2.48e-07			ADAMTS13,APOB,APP,CFH,COL5A1,CRP,CRYAB,DSG2,F12,F5,FBLN1,FBN1,GPD1,HSPG2,LMNA,MAP2K1,MFAP5,NOTCH3,PLOD1,PRKAR1A,PROC,PROS1,RETN,SERPINC1,TKT,TPM1,TTR	27
Cell Death and Survival	Cell death of liver	2.58e-07	Decreased	-2.008	APP,CD14,CFH,CPB2,CTSB,DNM1L,F11,FGA,GSN,IQGAP2,LRP1,MAP2K1,MMP9,PON3,PROC,PROS1,SAA1,SERPINE1,TIMP1,TIMP3	20
Hematological System Development and Function, Tissue Development	Accumulation of myeloid cells	2.63e-07		1.2	ADIPOQ,ALOX5,COL18A1,CRP,CRYAB,CTSC,GRN,IL18,MMP3,MMP8,MMP9,S100A8,S100A9,SPP1,TIMP1,TIMP2	16
Infectious Diseases	Sepsis	2.66e-07		-0.928	ANXA1,ATG7,CD14,CRP,CTSC,F10,F5,IL18,LRP1,MMP2,MMP9,MPO,PROC,SERPINB1,SERPINC1,SERPINE1,TFRC	17
Cardiovascular Disease, Organismal Injury and Abnormalities	Aortic valve disease	2.7e-07			APOB,F10,HSPG2,MMP1,MMP2,MMP3,MMP9,SERPINC1,SPP1,TIMP1,TIMP2	11
Cell-To-Cell Signaling and Interaction, Hematological System Development and Function, Immune Cell Trafficking, Inflammatory Response	Activation of neutrophils	2.71e-07		-0.103	ANXA1,CD14,CPB2,IL18,KLKB1,PF4,PRTN3,SPP1,UNC13D	9
Cardiovascular Disease, Organismal Injury and Abnormalities	Formation of blood clot	2.71e-07		1.951	ADAMTS13,ADIPOQ,ANXA2,APOH,CTSG,F10,F11,F12,VWF	9
Immunological Disease	Abnormal quantity of cytokine	2.75e-07			CD14,CPB2,CTSC,ENPP2,IDO1,IL18,LBP,MBL2,MMP19,MMP9,PPT1,SERPINE1,SPP1	13
Organismal Injury and Abnormalities	Ulcer	2.8e-07			ANXA1,CLIC4,COL12A1,COL14A1,COL15A1,COL18A1,COL5A1,COL6A3,F10,FGA,FGB,FGG,PGLYRP2,SERPINC1	14
Embryonic Development, Nervous System Development and Function, Ophthalmic Disease, Organ Development, Organ Morphology, Organismal Development, Organismal Injury and Abnormalities, Tissue Development, Visual System Development and Function	Abnormal morphology of eye	2.9e-07			ALDH1A1,ALDH1A3,APOB,CFH,COL18A1,CP,DPT,ERC2,FMOD,GRN,HEXA,LAMC1,LTBP2,LUM,MAN2B1,NOTCH3,OGN,PPT1,RBP4,SPARC,THBS1,UCHL3	22
Cellular Movement, Skeletal and Muscular System Development and Function	Cell movement of smooth muscle cells	3.05e-07		0.348	ADIPOQ,CLIC4,ENPP2,FBN1,IGFBP4,IL18,MMP2,MMP9,PROC,S100A4,SPP1,THBS1,TPT1,WISP2	14
Hematological Disease, Immunological Disease	Abnormal function of neutrophils	3.05e-07			ALOX5,CD14,HSPB1,LBP,MMP9,MPO,MPP1,PADI4,PRTN3,RAC2,SERPINB1	11
Skeletal and Muscular Disorders, Skeletal and Muscular System Development and Function	Abnormal morphology of muscle	3.11e-07			ADIPOQ,CLU,COL12A1,COL14A1,COL15A1,DCN,FBN1,FMOD,HSPG2,LMNA,LMNB1,LUM,MAN2B1,MMP2,MPO,NOTCH3,PCOLCE,PLOD1,SERPINC1,TGM2,THBS1,THBS2,UCHL3,YWHAE	24
Cell Death and Survival	Apoptosis of endothelial cell lines	3.23e-07		-0.043	APP,CDH5,IL18,MMP2,PROC,S100A8,S100A9,SPP1,TFRC	9
Dermatological Diseases and Conditions, Inflammatory Disease, Organismal Injury and Abnormalities	Acne	3.26e-07			ALOX5,CD14,LYZ,MMP1,MMP2,MMP3,MMP8,MMP9,RAC2,RBP4,S100A9,TIMP1	12
Developmental Disorder, Hereditary Disorder, Immunological Disease, Organismal Injury and Abnormalities	Complement component deficiency	3.33e-07			C1QA,C1QB,C1QC,C1S,C8A,MASP2	6
Lipid Metabolism, Molecular Transport, Small Molecule Biochemistry	Accumulation of lipid	3.37e-07		-0.444	ADIPOQ,ALDH1L1,APOB,APOBR,APP,ASAH1,ATG7,CFH,COL14A1,ENPP2,HEXA,IDH1,LCAT,LMNA,LRP1,MBL2,PAFAH1B2,PCOLCE2,PIN1,PON1,SAA1,TIMP1	22
Cancer, Gastrointestinal Disease, Organismal Injury and Abnormalities	Intestinal adenocarcinoma	3.43e-07			A1BG,A2M,ACO1,ACTN1,ACY1,ADAMTS13,ADD1,ADK,AFM,AHNAK,AKR1A1,AKR7A2,ALDH1A1,ALDH1A3,ALDH1L1,ALDH9A1,ALOX5,ANXA1,AP1B1,AP2A1,AP2A2,AP2M1,APOA4,APOB,APOBR,APP,ARHGAP1,ASAH1,ASS1,ATG7,ATIC,BIN2,BPI,C1QC,C1QTNF3,C1R,C1S,C8A,C8G,CAMK1D,CAMKK1,CAP1,CAPG,CAST,CCDC80,CD109,CD5L,CDH1,CDH11,CDH5,CDH6,CFH,CHRDL2,CLEC3B,CLU,CMPK2,COL12A1,COL14A1,COL15A1,COL18A1,COL5A1,COL6A3,CORO1B,CORO1C,CP,CPN1,CSPG4,CTSB,C…	250
Neurological Disease	Neurological signs	3.47e-07		1.398	A2M,AFM,AK1,APOA4,APOD,APP,CDH11,CHI3L1,CLU,CP,CPB2,CRP,CRYAB,CYFIP2,DDX1,DKK3,ENO2,FGG,GPD1,HMGB2,HP,HPRT1,HSP90AA1,IDO1,LAMB1,MAN1A1,MPO,MYL12A,NDRG1,NOTCH2,NPM1,PON1,PPT1,PSME1,RBP4,SERPINE1,TGM2,THBS3,VCAN,YWHAZ	40
Cardiovascular System Development and Function, Organ Morphology, Organismal Development	Morphology of heart	3.51e-07			ADIPOQ,ADK,APOB,ARHGAP1,CDH5,CLU,COL18A1,CRYAB,CTSB,CTSC,F11,FMOD,GRB2,GSN,HPRT1,HSPG2,IL18,LCAT,LMNA,LUM,MAP2K1,MMP1,MMP2,MMP9,NOV,PROC,RBP4,SERPINC1,SERPINE1,SPP1,TGM2,THBS1,THBS4,TIMP1,TIMP3,TKT,TPM1,YWHAE	38
Cell Death and Survival, Organismal Injury and Abnormalities	Apoptosis of endothelial cells	3.56e-07		0.202	ADIPOQ,APP,BPI,CDH5,COL18A1,CRP,CRYAB,IL18,LRP1,PROC,RBP4,SERPINC1,SERPINE1,SPP1,THBS1	15
Cell-To-Cell Signaling and Interaction, Cellular Movement, Hematological System Development and Function, Immune Cell Trafficking, Inflammatory Response	Recruitment of macrophages	3.63e-07		0.196	ADAMTS13,ANXA1,APOB,APP,CD5L,CRYAB,IDO1,LSP1,S100A4,SPP1,THBS1,THBS2	12
Cancer, Gastrointestinal Disease, Hepatic System Disease, Organismal Injury and Abnormalities	Bile duct carcinoma	3.8e-07			A1BG,ACY1,ANXA1,ANXA2,APOBR,C1S,CD14,CDH1,COL18A1,FGA,HPX,HSP90AA1,IDH1,LAMB1,MMP2,NOTCH3,NPEPPS,RPL9,RPLP0,SERPINC1	20
Cellular Development, Cellular Growth and Proliferation	Cell proliferation of carcinoma cell lines	3.81e-07		-1.273	ADIPOQ,ALDH1L1,ANXA1,ANXA2,APP,CDH1,CLU,COL18A1,CSPG4,DDX3X,FBLN2,FSCN1,GRN,H2AFY,HSPB6,IL18,MAP2K1,MIA,MMP1,NOTCH2,NOTCH3,NOV,PADI4,PRKAR1A,PTBP1,SPP1,TGM2,THBS2,YWHAZ	29
Organismal Injury and Abnormalities, Respiratory Disease	Acute lung injury	3.94e-07			APOH,CD14,CLU,CTSG,F12,IL18,JCHAIN,MMP8,NAMPT,PRTN3,RETN,SERPINE1,TF,VWF	14
Cardiovascular System Development and Function	Vascularization	3.95e-07		-0.495	ADIPOQ,ANXA2,CDH5,CLIC4,COL18A1,CRYAB,IL18,LGALS1,MAP2K1,MFGE8,MMP2,MMP3,MMP9,SERPINE1,SPP1,THBS1,THBS2,TIMP1,TIMP2	19
Cell Death and Survival, Organismal Injury and Abnormalities	Cell death of endothelial cells	4.05e-07		0.248	ADIPOQ,APP,BPI,CDH5,COL18A1,CRP,CRYAB,FSTL1,IL18,LRP1,PROC,RBP4,SERPINC1,SERPINE1,SPP1,THBS1	16
Cancer, Organismal Injury and Abnormalities	Cancer of secretory structure	4.46e-07		-1.218	A2M,ACO1,ADAMTS13,ADIPOQ,AFM,AHNAK,ALDH1L1,ALDH7A1,ALDH9A1,ALOX5,ANP32A,ANP32E,ANXA1,ANXA2,AP2A2,APOB,APOC4,APOD,ASNA1,ASS1,ATIC,BIN2,BPI,C1R,C1S,C8G,CAST,CCDC80,CD109,CD14,CDH1,CDH11,CDH5,CDH6,CFH,CHI3L1,CLU,CMPK2,COL12A1,COL14A1,COL15A1,COL18A1,COL5A1,COL6A3,COLEC11,CPB2,CRABP1,CRP,CSPG4,CTSC,CYFIP2,DCTD,DDX1,DDX3X,DNM1L,DSG2,ECM1,EHD1,ENO1,ENO2,ENPP2,ERC2,F10,F11,F5,F9,FAM83C,FBLN2,FBN1,FGA,FM…	182
Cardiovascular System Development and Function, Cellular Development, Cellular Function and Maintenance, Cellular Growth and Proliferation, Organismal Development, Tissue Development	Proliferation of endothelial cells	4.57e-07		-1.602	ADIPOQ,APOH,APP,BPI,COL18A1,ECM1,F12,HMGB2,IL18,LGALS1,PF4,PROC,PROS1,SAA1,SERPINC1,SERPINE1,SPARC,THBS1,THBS4,TIMP2,YWHAG	21
Cell-To-Cell Signaling and Interaction, Hair and Skin Development and Function	Binding of epithelial cell lines	4.63e-07		0.329	ANXA2,F10,F9,FGA,FGG,GRB2,LRP1,SDC2,TIMP1,TIMP3	10
Lipid Metabolism, Molecular Transport, Small Molecule Biochemistry	Efflux of lipid	4.95e-07		-1.512	ADIPOQ,APOA4,APOB,CD14,CLU,LRP1,MPO,PON1,S100A12,S100A8,S100A9,SAA1	12
Connective Tissue Disorders, Organismal Injury and Abnormalities, Skeletal and Muscular Disorders, Skeletal and Muscular System Development and Function	Abnormal morphology of skeleton	4.97e-07			ADIPOQ,ARHGAP1,CLEC3B,COL12A1,FBN1,FMOD,FSTL1,GSN,HEXA,HSPG2,LFNG,LMNA,LUM,MAN2B1,MMP2,MMP9,NOV,PCOLCE,SFRP2,SPARC,SPON1,THBS3	22
Hematological Disease, Organismal Injury and Abnormalities	Bruising of tissue	5e-07		0.152	FMOD,LUM,PROC,PROS1	4
Embryonic Development, Organ Development, Organismal Development, Respiratory System Development and Function, Tissue Development	Formation of lung	5.2e-07		1.254	ASAH1,CDH11,CHI3L1,CTSH,F11,FBLN1,FBN1,FSTL1,LAMC1,LFNG,LMNB1,MAP2K1,MFAP4,MMP2,MMP9,NOTCH3,PROC,RBP4,SERPINE1,SPARC,TGFBI,THBS1,TIMP3	23
Developmental Disorder, Hereditary Disorder, Metabolic Disease, Organismal Injury and Abnormalities, Respiratory Disease	Cystic Fibrosis	5.32e-07			CRP,CTSG,IL18,LTF,MMP8,MMP9,MPO,PRTN3,TTR	9
Cancer, Gastrointestinal Disease, Hepatic System Disease, Organismal Injury and Abnormalities	Liver carcinoma	5.48e-07		0.674	ACO1,ACTN1,ACY1,ADAMTS13,ADD1,ADH5,AHNAK,ALDH1A3,ALDH7A1,ALDH9A1,ANP32E,ANXA1,ANXA2,AP1B1,AP2A2,APOB,ASAH1,ASNA1,ASS1,ATIC,ATP5B,BIN2,C1QTNF3,C1R,C1S,C8A,CAMK1D,CAPG,CAST,CAVIN1,CCDC80,CD109,CD5L,CDH1,CDH11,CDH5,CDH6,CGREF1,CLIC5,COL12A1,COL18A1,COL5A1,COL6A3,CP,CPB2,CPNE3,CRP,CTSC,CYTL1,DCN,DNM1L,DPT,ECM1,EEF1A1,EHD4,ENO2,ENPP2,ERC2,F10,F12,F5,FBN1,FCN1,FGA,FGB,FGG,FGL1,FTL,GALE,GANAB,GPLD1,GRB2…	157
Cell Death and Survival	Cell death of central nervous system cells	5.58e-07		1.345	APP,ATG7,CAST,CLU,CRYAB,DNM1L,GDA,HSP90AA1,HSPB1,MAP2K1,MMP3,NPM1,P4HB,PIN1,PROC,SERPINE1,SH3GLB1,STIP1,TF,TGM2,YWHAB	21
Cardiovascular System Development and Function	Neovascularization	5.62e-07		0.143	ADIPOQ,ANXA2,CDH5,CLIC4,COL18A1,IL18,LGALS1,MFGE8,MMP2,MMP9,SPP1,THBS1,THBS2,TIMP1,TIMP2	15
Cell Death and Survival, DNA Replication, Recombination, and Repair	Fragmentation of DNA	6.05e-07	Increased	3.067	ADIPOQ,APP,ASAH1,CAST,CLU,CRYAB,CTSG,ENO1,GRN,HSPB1,NPM1,PIN1,PPT1,PRTN3,S100A4	15
Cellular Function and Maintenance	Receptor-mediated endocytosis	6.05e-07		-0.213	AP2A1,AP2A2,AP2M1,AP2S1,APP,ATP5B,CAP1,CD14,CLU,EPB41L2,HSPG2,LRP1,PPT1,SERPINE1,TF	15
Cell Morphology, Cellular Movement	Cell spreading	6.13e-07		1.217	CAP1,CAST,CDH11,CRYAB,EHD1,FBN1,HSPG2,LGALS1,LPP,MMP9,PTBP1,SDC2,SERPINE1,SPARC,TGFBI,THBS1,THBS2,TPM1,VWF,YWHAZ	20
Cardiovascular Disease, Organismal Injury and Abnormalities	Calcification of heart	6.23e-07			MMP1,MMP2,MMP9,NOV,SPP1,TIMP1,TIMP2	7
Cellular Assembly and Organization, Cellular Function and Maintenance	Organization of fibrils	6.24e-07			ANXA2,COL14A1,COL5A1,DCN,DPT,LTBP2,MFAP4,MFAP5,SFRP2	9
Cancer, Organismal Injury and Abnormalities	Lymphoid Cancer and Tumors	6.25e-07	Increased	2.218	AHNAK,ALDH1A1,ALDH9A1,ALOX5,ANXA1,ANXA2,APP,ARHGAP1,ATG7,ATIC,C1R,CD14,CDH1,CDH11,CLU,COL12A1,COL15A1,COL18A1,CRP,CTSC,CTSH,DCN,DNM1L,DPT,EHD1,F10,F7,FBN1,FGL1,GRB2,GSN,HPRT1,HSP90AA1,HSPB1,IDH1,IDO1,IFI30,IGFBP4,IGHM,JCHAIN,LAMB1,LGALS1,LTBP2,MAP2K1,MMP1,MMP2,MMP9,NAMPT,NID2,NOTCH2,NOTCH3,NPM1,NT5C2,PCOLCE,PRDX1,PXDN,QPCT,S100A4,SERPINC1,SERPINE1,SMOC1,SNX1,SORD,SPARC,SPP1,STIP1,SVEP1,TF,TFRC,TG…	80
Carbohydrate Metabolism	Metabolism of monosaccharide	6.33e-07			ADIPOQ,AKR1A1,APOD,ATG7,DCN,FUCA1,GALE,GALK1,GFPT2,MAN2B1,PFKL,RETN,SORD	13
Cancer, Organismal Injury and Abnormalities, Renal and Urological Disease	Urinary tract cancer	6.35e-07			AHNAK,ALDH7A1,ANXA2,ATIC,C1S,CAP1,CDH1,CDH5,CDH6,CFH,CLEC3B,CLU,COL6A3,CPB2,CPN1,CSPG4,ECM1,FGA,GBP6,GSN,H2AFY,HMGB2,HPX,HSP90AA1,HSPB1,IDH1,IL18,IL1RAP,LAMC1,LRP1,LTA4H,LYZ,MAP2K1,MASP2,MFGE8,MMP2,MMP9,MPO,MPP1,MVP,NAGK,NOTCH2,NPEPPS,NT5C2,OMD,PREP,PYGB,QPCT,RNPEP,S100A12,S100P,SAA1,SCG3,SERPINE1,SPP1,SUSD5,TF,TGM2,THBS1,TIMP1,TIMP2,TIMP3,TPM1,TUBB,WISP2	65
Cell Death and Survival	Cell death of connective tissue cells	6.56e-07		-1.124	APP,ARHGAP1,ASAH1,ATG7,CCDC80,CDH1,CLIC4,CLU,CTSB,DCN,DDX3X,DNM1L,EEF1A1,ENO1,GRB2,GRN,GSN,HNRNPA1,LMNA,LUM,MAP2K1,MMP9,P4HB,PIN1,PRKAR1A,S100P,SAA1,SERPINE1,SFRP2,SH3GLB1,SPARC,SPP1,TGM2,TIMP3,YWHAZ	35
Inflammatory Response, Neurological Disease	Inflammation of central nervous system	6.62e-07		-0.692	ADIPOQ,ALOX5,ANXA1,APP,CRP,CTSB,ECM1,F5,GRN,HPX,IDO1,IFI30,IGHM,IL18,LGALS1,MMP2,MMP8,MMP9,MPO,NOTCH2,PPT1,PROC,SERPINE1,SPP1,TIMP1,UPP1,VWF	27
Neurological Disease, Organismal Injury and Abnormalities	Brain lesion	6.64e-07		1.78	ACY1,ADAMTS13,ANXA1,ANXA2,APOB,APP,ATIC,ATP5B,C1QA,CD109,CHI3L1,COL14A1,COL18A1,CPB2,CRYAB,DDX3X,DKK3,EHD4,ERC2,F10,F12,F5,GSN,HPRT1,HSP90AA1,HSPB1,HSPG2,IDH1,IL18,LTBP4,LTF,LUM,MMP1,NOTCH3,PCBP2,PRG4,PROC,PROS1,RNPEP,SERPINC1,SERPINE1,SH3GLB1,SPON1,SSC5D,SUSD5,THBS1,TIMP1,UPP1	48
Cell-To-Cell Signaling and Interaction	Attachment of cells	6.7e-07		1.15	DCN,DSG2,HSPG2,LAMC1,LRP1,MBL2,MMP2,SPARC,SPP1,TGFBI,THBS2,TIMP2	12
Cancer, Organismal Injury and Abnormalities	Neoplasia of cells	6.78e-07		-1.346	A1BG,ADAMTS13,ADD1,AHNAK,ALDH1A3,ALDH1L1,ALOX5,ANP32A,ANXA1,AP1B1,APOB,APOBR,ASAH1,ATIC,BIN2,BPI,C1R,CAST,CD14,CDH1,CDH11,CDH5,CHI3L1,CLU,CMPK2,COL12A1,COL15A1,COL18A1,COL5A1,COL6A3,CORO1B,CPB2,CSPG4,CTSB,CTSC,CTSH,CYFIP2,DCN,DDX3X,DPT,DSG2,ECM1,EIF5,ENPP2,EPB41L2,F10,F11,F5,FAM83C,FBLN1,FBLN2,FBN1,FGA,FGL1,FSCN1,GDA,GIMAP4,GPNMB,GRN,HNMT,HNRNPA1,HPRT1,HSP90AA1,HSPB6,HSPG2,IDH1,IDO1,IFI30,IGFBP4,…	140
Cell Death and Survival	Cell death of myeloid cells	7.5e-07		-1.177	ANXA1,ASAH1,C1QA,CD5L,CRP,CTSB,GSN,LGALS1,LRP1,LTF,LYZ,MMP8,NAMPT,PCBP2,PF4,PIN1,S100A8	17
Gastrointestinal Disease, Inflammatory Disease, Inflammatory Response, Organismal Injury and Abnormalities	Colitis	7.59e-07		-0.83	ALOX5,ANXA1,APOA4,ATG7,CDH1,CFH,CRP,F10,FGA,HPRT1,IGHM,IL18,LBP,LTF,MMP9,MPO,PGLYRP2,PON1,PROC,PROS1,S100A8,SERPINE1,SPP1,TF,UNC13D	25
Organismal Injury and Abnormalities	Lysis of blood clot	7.6e-07			CPB2,F5,PF4,SERPINE1,SERPINE2	5
Cellular Movement	Migration of sarcoma cell lines	7.78e-07	Decreased	-2.242	AHNAK,AP2M1,APP,IGFBP6,MAP2K1,MMP9,NOV,SDC2,SERPINE1,TIMP2,VCAN	11
Organ Morphology, Organismal Injury and Abnormalities, Renal and Urological Disease, Renal and Urological System Development and Function	Abnormal morphology of kidney	7.93e-07			ADIPOQ,APRT,CFH,CLU,COL18A1,COLEC11,DCN,EHD4,FBLN1,FSTL1,HP,IDO1,LAMB1,LAMC1,LCAT,LGMN,PPT1,SERPINE1,SPP1,TIMP3	20
Cellular Assembly and Organization, Neurological Disease	Deposition of amyloid fibrils	8.01e-07		1.847	APP,CLU,LRP1,MMP9,S100A9,SAA1,TTR	7
Cancer, Gastrointestinal Disease, Organismal Injury and Abnormalities	Large intestine adenocarcinoma	8.03e-07			A1BG,A2M,ACO1,ACTN1,ACY1,ADAMTS13,ADD1,ADK,AFM,AHNAK,AKR1A1,AKR7A2,ALDH1A1,ALDH1A3,ALDH1L1,ALDH9A1,ALOX5,ANXA1,AP1B1,AP2A1,AP2A2,AP2M1,APOA4,APOB,APOBR,APP,ARHGAP1,ASAH1,ASS1,ATG7,ATIC,BIN2,BPI,C1QC,C1QTNF3,C1R,C1S,C8A,C8G,CAMK1D,CAMKK1,CAP1,CAPG,CAST,CCDC80,CD109,CD5L,CDH1,CDH11,CDH5,CDH6,CFH,CHRDL2,CLEC3B,CLU,CMPK2,COL12A1,COL14A1,COL15A1,COL18A1,COL5A1,COL6A3,CORO1B,CORO1C,CP,CPN1,CSPG4,CTSB,C…	248
Cellular Movement	Invasion of sarcoma cell lines	8.28e-07		0.104	COL18A1,CTSB,DKK3,MMP2,MMP9,NOV,SDC2,TIMP3	8
Organismal Injury and Abnormalities, Renal and Urological Disease	Cystic kidney disease	8.3e-07			A2M,ACTN1,C1S,CAVIN1,CLU,COL14A1,CP,FBLN1,FGA,FSTL1,GANAB,GSN,LAMC1,LGMN,MMP9,MYL12A,NAPSA,NOTCH2,SPP1,TIMP1,TIMP2,TUBB	22
Cancer, Cell Death and Survival, Organismal Injury and Abnormalities, Tumor Morphology	Cell death of tumor cells	8.56e-07		-0.022	ADIPOQ,ANXA2,APP,ATG7,CD14,CDH1,CLU,COL18A1,CTSB,EEF1A1,ENO1,IGHM,LGALS1,MFGE8,NAMPT,PRPF8,PSMA5,PSMA6,PSMC6,RPL9,RPLP0,RPS7,SFRP2,TF,THBS2	25
Protein Synthesis	Quantity of protein lipid complex in blood	8.68e-07		0.369	APOA4,APOB,COL18A1,CRP,CSPG4,FGG,FGL1,LCAT,PON1,PON3,TGM2	11
Endocrine System Disorders, Gastrointestinal Disease, Metabolic Disease, Organismal Injury and Abnormalities	Diabetic complication	8.78e-07			ACO1,APOD,CHI3L1,CLEC3B,CLU,COL12A1,COL14A1,COL15A1,COL18A1,COL5A1,COL6A3,CRP,CTSH,DKK3,F10,GPLD1,SERPINC1,SERPIND1,SPP1,VWF	20
Cardiovascular Disease, Organismal Injury and Abnormalities	Cardiac lesion	8.98e-07		-1.439	APOD,F11,GRB2,GSN,IGHM,LMNA,MASP2,MMP9,MPO,NAMPT,PON3,PRKAR1A,PROC,SERPINE1,SPP1,THBS2,TIMP1,TIMP3	18
Cardiovascular Disease, Hematological Disease, Organismal Injury and Abnormalities	Anemia	9.17e-07		-0.262	ADD1,ADK,AK1,ANXA1,ARHGAP1,ATG7,CAST,CFH,CP,CRP,F10,GSTM3,HPRT1,LCAT,LGMN,MPO,NPM1,PRDX1,PRTN3,RAC2,RPS7,SERPINC1,SERPINE1,SPARC,TF,TFRC,TMOD3,UNC13D	28
Cell Death and Survival	Cell death of immune cells	9.22e-07		-1.641	ANXA1,APOB,APP,C1QA,CD5L,CHI3L1,CLU,CRP,CTSB,DKK3,GIMAP4,GSN,IDO1,IGHM,IL18,LGALS1,LRP1,LTF,LYZ,MAP2K1,MMP8,MVP,NAMPT,NPM1,PF4,PIN1,RAC2,S100A8,SH3GLB1,SPP1,TGM2,THBS1,THBS2,TUBB,YWHAG,YWHAZ	36
Developmental Disorder, Hereditary Disorder, Organismal Injury and Abnormalities, Renal and Urological Disease	Polycystic Kidney Disease	9.23e-07			A2M,ACTN1,C1S,CAVIN1,CLU,COL14A1,CP,FBLN1,FGA,FSTL1,GANAB,GSN,MMP9,MYL12A,NAPSA,NOTCH2,SPP1,TIMP1,TIMP2,TUBB	20
Cell Death and Survival, Gastrointestinal Disease, Hepatic System Disease, Organismal Injury and Abnormalities	Necrosis of liver	9.54e-07	Decreased	-2.008	CD14,CFH,CPB2,CTSB,DNM1L,F11,FGA,GSN,IQGAP2,LRP1,MAP2K1,MMP9,PON3,PROC,PROS1,SAA1,SERPINE1,TIMP1,TIMP3	19
Cellular Movement	Cell movement of melanoma cell lines	9.55e-07		0.644	AHNAK,CDH1,CDH5,COL18A1,LTBP2,MMP2,S100A8,S100A9,SDC2,SERPINE1,SPP1,THBS1,TIMP2,VCAN	14
Lipid Metabolism, Molecular Transport, Small Molecule Biochemistry	Efflux of cholesterol	9.67e-07		-1.213	ADIPOQ,APOA4,APOB,CLU,LRP1,MPO,PON1,S100A12,S100A8,S100A9,SAA1	11
Cancer, Endocrine System Disorders, Organismal Injury and Abnormalities	Extrapancreatic neuroendocrine tumor	9.97e-07			ANXA2,APOBR,ASS1,ATIC,CDH1,CLU,DCN,DNM1L,ENO2,HMGB2,HP,HSP90AA1,MAP2K1,MIA,MMP3,MMP9,NOTCH2,NOTCH3,RAC2,S100A8,SERPINE1,SFRP2,TGM2,YWHAE	24
Organismal Injury and Abnormalities	Cytosis	1e-06		0.257	ADD1,ADIPOQ,APP,CAST,CTSB,GRN,HPRT1,IDH1,IL18,LMNB1,MAP2K1,MMP1,MMP9,NAMPT,PF4,PPT1,PRDX1,QPCT,RAC2,S100A9,SH3GLB1,SPARC,SPP1,TF,THBS2	25
Cancer, Gastrointestinal Disease, Organismal Injury and Abnormalities	Upper gastrointestinal tract tumor	1.01e-06			A1BG,A2M,ACO1,ADAMTS13,AHNAK,ANXA1,AP1B1,AP2A2,APOB,ATIC,ATP5B,C1QC,C1QTNF3,CD109,CDH1,CDH11,CDH5,CFH,CHI3L1,CLU,COL12A1,COL14A1,COL15A1,COL18A1,COL5A1,COL6A3,COLEC11,CRYAB,CSPG4,CTSC,CTSH,DCN,DDX3X,DPT,DSG2,EEF1A1,EIF5,EIF5A,ENPP2,F11,F5,F9,FBLN1,FBLN2,FBN1,GANAB,GDA,GPNMB,GRN,HMGB2,HNRNPA1,HSP90AA1,HSPB6,HSPG2,IGFBP6,ITGBL1,LAMC1,LBP,LCAT,LGALS1,LRP1,LTBP4,LYZ,MAN2B1,MAP2K1,MFAP4,MFAP5,MIA,MMP2…	116
Neurological Disease, Skeletal and Muscular Disorders	Neuromuscular disease	1.02e-06			A2M,AFM,AK1,ALOX5,ANXA1,ANXA2,APOA4,APOD,APP,CHI3L1,CLU,CP,CRP,CRYAB,CYFIP2,DDX1,DKK3,EEF1A1,ENO2,FGG,FTL,GPD1,HMGB2,HNRNPA1,HP,HSP90AA1,HSPB1,IDO1,LAMB1,LTF,MAN1A1,MYL12A,NDRG1,NOTCH2,NPM1,OAS3,PIN1,PON1,PSME1,RBP4,SPP1,TF,TGM2,THBS3,TPT1,VCAN,VPS35,YWHAZ	48
Cellular Function and Maintenance	Function of leukocytes	1.03e-06			ADIPOQ,AHNAK,CAPG,CD14,CHI3L1,CSPG4,CTSC,CTSZ,ECM1,GIMAP4,GPNMB,GRN,GSN,HSP90AA1,HSPB1,IDO1,IFI30,IGHM,IL18,JCHAIN,LGALS1,LGMN,LSP1,MMP3,MMP9,PSME2,S100A4,SPP1,TGM2	29
Cancer, Organismal Injury and Abnormalities, Skeletal and Muscular Disorders	Smooth muscle tumor	1.04e-06			ALDH1A1,AP2S1,CDH1,CFH,CHRDL2,COL6A3,CTSC,DPT,FBN1,FMOD,GALK2,GRB2,HNMT,HSP90AA1,LSP1,MMP2,NDRG1,NPEPPS,PRPF8,PSMA6,RPL9,SPP1,VCAN,WISP2	24
Cancer, Gastrointestinal Disease, Organismal Injury and Abnormalities	Metastatic intestinal tumor	1.09e-06			C1R,CAPG,CDH6,CLU,COL6A3,DPYSL2,DSG2,ENPP2,HMGB2,HSP90AA1,LTF,MAP2K1,MMP2,MMP3,MMP9,PCOLCE,QPCT,RAB31,S100A4,S100P,SERPINE1,THBS1	22
Cellular Movement, Hair and Skin Development and Function	Cell movement of epithelial cell lines	1.11e-06		0.426	APP,CDH1,CDH11,CLU,CYTL1,F10,FBLN2,FGA,FSCN1,GRB2,MMP2,SAA1,SPP1,TGFBI	14
Developmental Disorder, Hereditary Disorder, Organismal Injury and Abnormalities, Skeletal and Muscular Disorders	Autosomal dominant Emery-Dreifuss muscular dystrophy	1.14e-06			CAP1,COL5A1,COL6A3,IFI30,LMNA,SDC2,SPARC,TGFBI,TPM4	9
Developmental Disorder, Organismal Injury and Abnormalities, Renal and Urological Disease	Congenital anomalies of kidney and urinary tract	1.15e-06			A2M,ACTN1,ALDH1A3,ARHGAP1,C1S,CAVIN1,CLU,COL14A1,CP,FBLN1,FGA,FSTL1,GANAB,GSN,LAMC1,MMP9,MYL12A,NAPSA,NOTCH2,SPP1,TIMP1,TIMP2,TUBB	23
Cancer, Hematological Disease, Organismal Injury and Abnormalities	Lymphoid cancer	1.18e-06	Increased	2.218	AHNAK,ALDH1A1,ALDH9A1,ALOX5,ANXA1,ANXA2,APP,ARHGAP1,ATG7,ATIC,C1R,CD14,CDH1,CDH11,CLU,COL12A1,COL15A1,COL18A1,CRP,CTSC,CTSH,DCN,DNM1L,DPT,F10,F7,FBN1,FGL1,GRB2,GSN,HPRT1,HSP90AA1,HSPB1,IDH1,IDO1,IFI30,IGFBP4,IGHM,JCHAIN,LAMB1,LGALS1,LTBP2,MAP2K1,MMP1,MMP2,MMP9,NAMPT,NID2,NOTCH2,NOTCH3,NPM1,NT5C2,PCOLCE,PRDX1,PXDN,S100A4,SERPINC1,SERPINE1,SMOC1,SNX1,SORD,SPARC,SPP1,STIP1,SVEP1,TF,TFRC,TGFBI,THBS1,…	78
Cardiovascular System Development and Function, Cell-To-Cell Signaling and Interaction	Interaction of endothelial cells	1.18e-06		-0.552	ANXA2,APP,CDH5,COL18A1,CTSG,DCN,F10,F9,PF4,PROC,SERPINE1,SPARC,SPP1,THBS1,TIMP3,VWF	16
Cardiovascular System Development and Function, Cellular Movement	Cell movement of microvascular endothelial cells	1.19e-06		-0.168	ANXA2,CDH5,COL18A1,MMP2,THBS1,THBS2,TIMP1,TIMP2	8
Organismal Injury and Abnormalities, Renal and Urological Disease	Renal impairment	1.24e-06		0.194	ADIPOQ,ADK,APOB,APRT,CRP,DCN,F10,IDO1,IL18,LAMC1,LCAT,LGMN,MMP2,PRTN3,SERPINC1,SERPINE1,SPP1,TF,THBS1,TTR	20
Cancer, Organismal Injury and Abnormalities	Tumorigenesis of adenocarcinoma	1.27e-06			ACTN1,AFM,AHNAK,AKR1A1,ALDH1L1,ALDH7A1,ANP32A,ANXA2,AP1B1,APOB,APOBR,ASAH1,ATIC,C1S,CAST,CD109,CDH1,CDH5,CFH,CLEC3B,CLU,COL15A1,COL5A1,COL6A3,CORO1C,CP,CPB2,CPN1,CSPG4,CTSG,DDX3X,ENO1,ENO2,ENPP2,F13B,FGB,FGL1,GBP6,GPNMB,HIST1H2BN,HNRNPA1,HSP90AA1,IDH1,IGFBP4,IL18,IL1RAP,ITIH2,LAMC1,LPP,LRP1,LTA4H,LTBP4,LTF,LUM,LYZ,MAP2K1,MASP2,MFAP5,MMP2,MMP9,MNDA,MPP1,MRC2,MXRA5,NAMPT,NAPSA,NBEAL2,NOTCH2,NOTCH3,…	108
Dermatological Diseases and Conditions, Immunological Disease, Inflammatory Disease, Inflammatory Response, Organismal Injury and Abnormalities	Atopic dermatitis	1.31e-06			ADIPOQ,AHNAK,ANXA1,CAPG,CCL23,DPYSL2,EEF1A1,ENO1,GPD1,GSN,HNMT,IFI30,IGHM,LGALS1,LGMN,NAGK,S100A8,S100A9,TIMP1,TPM1	20
Cancer, Cellular Development, Cellular Growth and Proliferation, Organismal Injury and Abnormalities, Tumor Morphology	Proliferation of tumor cells	1.32e-06		-0.405	ALOX5,ANXA2,ATG7,CDH1,CDH5,CTSB,CTSZ,DCN,GRN,IGHM,IL18,MAP2K1,MMP3,MMP9,PIN1,SDC2,SERPINE1,SFRP2,SPP1,THBS1,TIMP2	21
Cellular Development, Cellular Growth and Proliferation, Organ Development, Skeletal and Muscular System Development and Function, Tissue Development	Proliferation of smooth muscle cells	1.38e-06		0.229	ADIPOQ,APOD,IGFBP4,IL18,LMNA,LRP1,NAMPT,NOTCH2,NOTCH3,NOV,OGN,PIN1,SERPINE1,SPARC,SPP1,TGM2,THBS1,TPT1,WISP2	19
Cell-To-Cell Signaling and Interaction, Hematological System Development and Function, Inflammatory Response	Adhesion of blood platelets	1.42e-06		1.349	ADAMTS13,APOA4,APOH,APP,F10,IGHM,SAA1,VWF	8
Cancer, Organismal Injury and Abnormalities	Invasion of tissue	1.43e-06		0.924	ALDH1A1,ALDH1A3,CDH5,COL18A1,LAMC1,LRP1,MMP1,MMP9,SPP1,THBS2,TIMP2,WISP2	12
Cell-To-Cell Signaling and Interaction, Hematological System Development and Function, Immune Cell Trafficking, Inflammatory Response	Activation of antigen presenting cells	1.45e-06		1.704	ADIPOQ,ANXA2,APOH,APP,BPI,CD14,CTSH,FGG,IDO1,IGHM,LBP,LRP1,MMP9,PPT1,PROS1,PSME1,PSME2,THBS1,UNC13D	19
Organismal Injury and Abnormalities, Renal and Urological Disease	Failure of kidney	1.45e-06		0.194	ADIPOQ,ADK,APOB,APRT,CRP,DCN,F10,IDO1,IL18,LAMC1,LCAT,LGMN,MMP2,PRTN3,SERPINC1,SERPINE1,SPP1,THBS1,TTR	19
Dermatological Diseases and Conditions, Hereditary Disorder, Immunological Disease, Organismal Injury and Abnormalities	Hereditary angioedema	1.48e-06			C1R,C1S,F12,KLKB1	4
Dermatological Diseases and Conditions, Inflammatory Disease, Inflammatory Response, Organismal Injury and Abnormalities	Dermatitis	1.49e-06		-0.314	ADIPOQ,AHNAK,ANXA1,CAPG,CCL23,CDH1,DPYSL2,EEF1A1,ENO1,GPD1,GSN,HNMT,IFI30,IGHM,IL18,LGALS1,LGMN,MMP1,MMP19,MMP3,NAGK,PGLYRP2,S100A8,S100A9,THBS1,THBS2,TIMP1,TPM1	28
Cancer, Gastrointestinal Disease, Organismal Injury and Abnormalities	Metastatic gastrointestinal tract cancer	1.54e-06			ATIC,C1R,CAPG,CDH6,CLU,COL6A3,DPYSL2,DSG2,ENPP2,HMGB2,HSP90AA1,LTF,MAP2K1,MMP2,MMP3,MMP9,PCOLCE,QPCT,RAB31,S100A4,S100P,SERPINE1,THBS1	23
Molecular Transport	Quantity of metal	1.59e-06		-0.85	A2M,ACO1,ANXA2,APP,CAST,CP,FTL,GSN,HP,HPX,HSP90AA1,HSPB6,IGHM,LAMC1,LGALS1,LTF,LYZ,PON1,PROC,S100A4,S100A8,S100A9,SAA1,SPP1,TF,TFRC,TGM2,TTR,YWHAE	29
Connective Tissue Development and Function, Skeletal and Muscular System Development and Function, Tissue Development	Morphology of trabecular bone	1.62e-06			ADIPOQ,ATG7,DCN,ECM1,GSN,HEXA,IGHM,MFAP5,MMP2,MMP9,NOTCH2,PCOLCE,RAC2,SPARC,SPON1,SPP1	16
Infectious Diseases	Tuberculosis	1.63e-06			ANXA1,BPI,C1QB,CD14,CTSG,IL18,LTF,MPO,PCOLCE2,RETN,SPP1	11
Organismal Injury and Abnormalities	Calcinosis	1.64e-06		1.225	CRP,MMP1,MMP2,MMP9,NOV,SERPINE1,SPARC,SPP1,TIMP1,TIMP2	10
Cellular Assembly and Organization, Cellular Compromise	Formation of cellular inclusion bodies	1.64e-06		1.352	APP,ATG7,CAST,CRYAB,CTSB,FTL,HPRT1,PIN1,PSMC6,TGM2	10
Connective Tissue Development and Function, Connective Tissue Disorders, Organismal Injury and Abnormalities, Skeletal and Muscular Disorders, Skeletal and Muscular System Development and Function, Tissue Development	Abnormal morphology of bone	1.64e-06			ADIPOQ,ARHGAP1,CLEC3B,COL12A1,COL18A1,DCN,FBN1,FMOD,FSTL1,GSN,HEXA,HSPG2,IGHM,LFNG,LMNA,LUM,MFAP5,MFGE8,MMP2,MMP9,NOV,PCOLCE,PRKAR1A,S100A4,SFRP2,SPARC,SPON1,SPP1,THBS3	29
Cell Death and Survival	Neuronal cell death	1.68e-06		1.779	A2M,APP,ARHGAP1,ATG7,CAST,CLU,CTSB,CTSZ,DNM1L,EHD4,GDA,HMGB2,HPRT1,HSPB1,IL18,LGALS1,LGMN,LRP1,MAP2K1,MMP3,MMP9,NELL2,NPM1,P4HB,PIN1,PPT1,PROC,SERPINE1,SERPINE2,SH3GLB1,STIP1,TF,TGM2,THBS1,TTR,YWHAB,YWHAZ	37
Connective Tissue Development and Function, Skeletal and Muscular System Development and Function	Bone mineral density	1.72e-06		-0.501	ADIPOQ,ALOX5,ARHGAP1,CAST,CD14,DCN,IGHM,LMNA,MFAP5,MMP2,PRKAR1A,RAC2,SMS,SPARC,SPP1,THBS2	16
Gastrointestinal Disease, Inflammatory Disease, Inflammatory Response, Organismal Injury and Abnormalities	Enteritis	1.73e-06		-1.178	ALOX5,ANXA1,APOA4,APOH,ATG7,CDH1,CFH,CRP,F10,FGA,HPRT1,IGHM,IL18,LBP,LTF,MMP9,MPO,PGLYRP2,PON1,PROC,PROS1,S100A8,SERPINE1,SPP1,TF,UNC13D	26
Cell Death and Survival, Organismal Injury and Abnormalities	Cell death of epithelial cells	1.77e-06		0.818	ADIPOQ,ALDH1A1,APP,ATG7,CDH1,CLIC4,CRYAB,CTSB,DCN,DNM1L,EEF1A1,GSN,HSPB1,IQGAP2,LRP1,MAP2K1,MMP2,NAMPT,NPM1,PON3,PROC,SAA1,SERPINE1,SPARC,SPP1,TFRC,TGM2,TIMP1,TIMP3,YWHAQ	30
Cellular Development, Cellular Growth and Proliferation, Organ Development, Skeletal and Muscular System Development and Function, Tissue Development	Proliferation of muscle cells	1.81e-06		0.35	ADIPOQ,APOD,CTSB,IGFBP4,IL18,LMNA,LRP1,MAP2K1,NAMPT,NOTCH2,NOTCH3,NOV,OGN,PIN1,PRKAR1A,RBP4,SERPINE1,SPARC,SPP1,TGM2,THBS1,TPT1,WISP2	23
Cancer, Organismal Injury and Abnormalities, Reproductive System Disease, Skeletal and Muscular Disorders	Uterine leiomyoma	1.83e-06			ALDH1A1,AP2S1,CFH,CHRDL2,COL6A3,CTSC,DPT,FBN1,FMOD,GALK2,GRB2,HNMT,LSP1,MMP2,NDRG1,NPEPPS,PRPF8,PSMA6,RPL9,VCAN	20
Embryonic Development, Nervous System Development and Function, Organ Development, Organ Morphology, Organismal Development, Tissue Development, Visual System Development and Function	Morphology of cornea	1.84e-06			ALDH1A1,ALDH1A3,COL18A1,DPT,FMOD,HEXA,LUM,MAN2B1,OGN,THBS1	10
Connective Tissue Disorders, Inflammatory Disease, Inflammatory Response, Organismal Injury and Abnormalities, Skeletal and Muscular Disorders	Ankylosing spondylitis	1.99e-06			ALOX5,ANXA1,CRP,MMP3,S100A12,S100A8,S100A9,SAA1	8
Endocrine System Disorders, Gastrointestinal Disease, Metabolic Disease, Organismal Injury and Abnormalities, Skeletal and Muscular Disorders	Diabetic foot ulcer disorder	1.99e-06			COL12A1,COL14A1,COL15A1,COL18A1,COL5A1,COL6A3,F10,SERPINC1	8

## Sheet: Regulatory effects network Seps
Regulatory effects network Sepsis vs norm
ID	Consistency Score	Node Total	Regulator Total	Regulators	Target Total	Target Molecules in Dataset	Disease & Function Total	Diseases & Functions	Known Regulator-Disease/Function Relationship
1	4.5	8	3	IL1B,P38 MAPK,TIMP1	4	MMP9,SERPINE1,SPP1,TIMP3	1	Fibrosis of heart	67% (2/3)
2	3.889	12	2	IgG,Pkc(s)	8	AFM,APP,ASAH1,CTSB,HSPB1,MMP9,P4HB,SERPINE1	2	Cell survival,Movement Disorders	50% (2/4)
3	3.75	25	4	C5AR1,MKL2,SMARCB1,SRF	16	A2M,CDH1,COL18A1,CRP,CTSG,DCN,F10,F11,GSN,LTBP2,MMP1,MMP9,PRTN3,S100A8,S100A9,SERPINE1	5	Intracranial hemorrhage,Ischemia of brain,Lymphohematopoietic cancer,Lymphoid Cancer and Tumors,Secretion of molecule	15% (3/20)
4	2.828	17	8	C5,COL18A1,IL1,IL1A,MIF,PTEN,SMARCB1,TNFSF12	8	F10,F11,GSN,MMP9,S100A12,S100A9,THBS1,VWF	1	Ischemia of brain	0% (0/8)
5	2.668	23	3	C5AR1,IL1B,TIMP1	17	APOB,APP,CRP,CTSG,DCN,FGG,HSPG2,IGFBP4,LTBP2,MMP1,MMP2,MMP9,SERPINE1,SPP1,TIMP2,TIMP3,VCAN	3	Fibrosis of heart,Hematologic cancer,Lymphoid Cancer and Tumors	67% (6/9)
6	1.155	5	1	OSM	3	FGA,TIMP1,TIMP3	1	Cell death of liver	100% (1/1)
7	1.155	5	1	SRA1	3	ADIPOQ,MMP9,THBS1	1	Bleeding	0% (0/1)
8	-2.598	14	1	IL6	12	ANXA1,APOB,CRP,FGA,FGB,FGG,MMP8,MMP9,SERPINE1,TF,THBS1,TIMP1	1	Bleeding	100% (1/1)
9	-5.367	7	1	IL1B	5	APP,MMP9,SERPINE1,TIMP2,VCAN	1	Migration of sarcoma cell lines	0% (0/1)
10	-6	6	1	FGF1	4	SPP1,TGM2,THBS1,TIMP3	1	Cell viability	100% (1/1)
11	-6	6	1	IL17RA	4	MMP9,S100A8,S100A9,TIMP1	1	Cell viability	0% (0/1)
12	-6.261	7	1	C5	5	CRP,MMP3,MMP9,MPO,SERPINE1	1	Bacterial Infections	100% (1/1)
13	-6.261	7	1	SRF	5	CTSG,FCN1,LTF,MMP9,S100A9	1	Bacterial Infections	0% (0/1)
14	-6.5	6	1	C5	4	MMP3,MMP9,MPO,SERPINE1	1	Infection of mammalia	0% (0/1)
15	-6.5	6	1	OSM	4	LBP,MMP3,MMP8,TIMP1	1	Infection of mammalia	0% (0/1)
16	-7.5	6	1	VIPAS39	4	PF4,SPARC,THBS1,VWF	1	Hematologic cancer	0% (0/1)
17	-7.506	5	1	LMNA	3	LMNB1,TIMP2,TIMP3	1	Cell viability	100% (1/1)
18	-7.506	5	1	TNFRSF1B	3	MMP9,SERPINE1,TIMP1	1	Fibrosis of heart	0% (0/1)
19	-8.083	5	1	JUNB	3	MMP2,MMP9,SERPINE1	1	Infection of mammalia	0% (0/1)
20	-8.222	12	1	PPARA	10	ADIPOQ,APOA4,APP,CFH,FGA,FGB,FGG,S100A8,S100A9,SAA1	1	Secretion of molecule	100% (1/1)
21	-11.431	8	1	CSF3	6	LTF,LYZ,MMP2,MMP8,MMP9,MPO	1	Bacterial Infections	100% (1/1)
22	-12.522	7	1	TGM2	5	MMP2,MMP8,MMP9,PADI4,SPP1	1	Infection of mammalia	0% (0/1)
23	-17.321	5	1	IL1R1	3	MMP9,SAA1,TIMP1	1	Necrosis of liver	0% (0/1)
24	-45	7	1	IL6R	4	MMP2,MMP3,MMP9,TIMP1	2	Bacterial Infections,Infection of mammalia	100% (2/2)

## Sheet: Usptream regulators Sepsis
Upstream regulators Sepsis vs norm
Upstream Regulator	Expr Log Ratio	Molecule Type	Predicted Activation State	Activation z-score	p-value of overlap	Target molecules in dataset	Mechanistic Network
TP53		transcription regulator		-1.631	3.8e-19	A2M,ACTN1,ADH5,AK1,ALDH9A1,ANXA1,AP1B1,APP,ASS1,ATG7,C1QC,CAP1,CCDC80,CDH1,CGREF1,CLIC4,CLU,COL14A1,COL18A1,CP,CRYAB,CTSB,CYFIP2,DKK3,DNM1L,ENPP2,F5,FBLN2,FSTL1,FUCA1,GDA,GSN,H2AFY,HSP90AA1,HSPB1,HSPG2,IDH1,IFI30,IGFBP4,LPP,LSP1,LYZ,MAP2K1,MMP2,MMP3,MMP9,MVP,NAMPT,NDRG1,NID2,NPEPPS,P4HB,PAFAH1B2,PGLYRP2,PPT1,RAD23A,S100A4,SERPINC1,SERPINE1,SERPINE2,SFRP2,SPP1,STIP1,TAGLN2,TGFBI,TGM2,THBS1,TIMP2,T…	130 (14)
TNF		cytokine		0.905	5.09e-18	ADIPOQ,ALDH1A3,ASS1,CCDC80,CD14,CDH1,CDH11,CHI3L1,CLU,CP,CRP,CRYAB,CTSB,CTSC,CTSZ,DCN,EHD1,ENPP2,FGG,GBP6,GRN,HEXA,HPRT1,HSPG2,IDO1,IGFBP4,IGFBP6,LBP,LCAT,LTBP2,MIA,MMP1,MMP2,MMP3,MMP8,MMP9,MVP,NOV,OGN,PSME2,RETN,S100A8,S100A9,SAA1,SDC2,SERPINB1,SERPIND1,SERPINE1,SERPINE2,TF,TFRC,TGM2,THBS2,TIMP1,TIMP2,TIMP3,WISP2,YWHAG	169 (17)
Alpha catenin		group		-1.483	3.69e-15	C1QTNF3,CDH11,COL15A1,COL5A1,COL6A3,CTSB,FSTL1,IGFBP4,IGFBP6,LUM,LYZ,MMP19,MMP2,MMP9,NOV,S100A8,S100A9,SAA1,TGM2,THBS2,TIMP1	64 (5)
PRL		cytokine		-1.116	1.04e-14	ANXA2,APP,CDH1,CLU,CMPK2,COL5A1,CTSB,CTSH,DCN,ECM1,ENO1,GPNMB,LAMC1,MFGE8,MINOS1-NBL1/NBL1,OAS3,P4HB,PCOLCE,PSME1,PSME2,SFRP2,SPARC,SPP1,TIMP1,TIMP2,YWHAG
MMP12		peptidase			1.64e-14	ACTN1,ADK,APP,CORO1C,DNM1L,FSCN1,MMP2,MMP9,NPEPPS,PSMA5,PSMA6,PSMC3,TPM4,YWHAG,YWHAH
AHR		ligand-dependent nuclear receptor		-0.878	2.22e-14	A2M,ACTN1,AKR1A1,APP,CD14,CDH1,CGREF1,COL12A1,COL14A1,COL5A1,COL6A3,CRP,DCN,EHD1,ENO1,FBLN2,HP,IDO1,ITGBL1,LBP,LTBP2,MMP2,NID2,NOTCH3,SAA1,SERPINE1,TGFBI,THBS1,TIMP2,TIMP3	169 (18)
KRAS		enzyme		0.341	2.55e-14	CCDC80,CDH1,CLU,CRYAB,EEF1A1,EIF5,ENO1,FBLN2,FBN1,FSTL1,GRN,GSN,HEXA,LTBP4,MAP2K1,MINOS1-NBL1/NBL1,MMP2,MMP3,PCOLCE,PFKL,PSMC6,S100A4,SERPINE2,SPARC,THBS1,TIMP2,UPP1,VCAN,VPS35	111 (6)
IL6		cytokine	Activated	2.386	3.75e-14	A2M,ANXA1,APOB,CDH1,CLU,CRP,DCN,ENO2,F12,FGA,FGB,FGG,HP,HPX,IDO1,IGFBP4,LBP,LCAT,LYZ,MAP2K1,MMP2,MMP3,MMP8,MMP9,NAMPT,SAA1,SERPINE1,TF,TGM2,THBS1,TIMP1	171 (18)
TCL1A		transcription regulator			2.15e-13	C1QA,C1QB,C1QC,CD5L,CTSB,CTSC,CTSG,CTSH,GPNMB,LTF,MMP19,MMP8,MMP9,MPO,S100A8,S100A9,SNX6
MYC		transcription regulator		-0.7	3.82e-13	ADD1,ADK,APP,CAST,CLEC3B,CLU,COL14A1,COL15A1,COL5A1,COL6A3,CRYAB,CSPG4,CYFIP2,ENO1,FBLN2,FBN1,FMOD,FSTL1,HNRNPA1,HSP90AA1,HSPB1,IDH1,IQGAP2,LGALS1,LUM,MMP9,MTHFD1,NPM1,NUCB1,PA2G4,PFKL,PREP,PTBP1,SERPINE1,SERPINE2,SMS,SPARC,SPP1,TFRC,THBS1,THBS2,TIMP1,TIMP2,TKT
TGFB1		growth factor		0.114	1.51e-11	ADIPOQ,ALOX5,CDH1,CDH11,CDH5,CHI3L1,COL12A1,COL18A1,COL5A1,COL6A3,FBLN2,FBN1,FSCN1,HEXA,HSPB1,IGFBP4,ITGBL1,LAMC1,LCAT,LTBP2,MFAP4,MMP1,MMP2,MMP3,MMP9,NOTCH3,RAB31,RETN,S100A4,SERPINE1,SPARC,SPP1,TGFBI,TGM2,THBS1,TIMP1,TIMP3,TPM1,VCAN	115 (18)
IL10RA		transmembrane receptor		-1.054	5.98e-11	ALOX5,ASS1,COL14A1,CYFIP2,DCN,DPT,ECM1,F10,FBN1,FSTL1,GBP6,GDA,HGFAC,LUM,NAMPT,NOV,OGN,PAM,PCOLCE,PF4,SPARC,SPON1,TGM2,THBS4,TTR,UPP1
CEBPB		transcription regulator		1.163	1.26e-10	ADIPOQ,ALDH1A1,APOB,CD14,CPB2,CRP,CTSC,F7,FBLN1,FTL,HP,HSP90AA1,IGFBP4,LAMC1,MBL2,MIA,MMP1,MMP3,PRTN3,PSMA6,RAC2,SERPINE1,SPP1,TF,VCAN	88 (8)
CTNNB1		transcription regulator		1.707	3.35e-10	ADIPOQ,ALDH1A1,ALDH1A3,ANXA1,APOD,CDH11,CTSZ,ECM1,EHD1,ENO2,FBLN2,IDO1,IGHM,JCHAIN,LAMB1,MAN2B1,MFGE8,MMP1,MMP2,MMP3,MMP9,QPCT,RAD23A,RBP4,RETN,S100A8,SAA1,SERPINE1,SERPINE2,SMS,SPP1,TIMP1,TIMP3,VCAN	174 (17)
PPARA		ligand-dependent nuclear receptor	Inhibited	-2.26	4.55e-10	ADIPOQ,ANXA2,APOA4,APP,ASS1,ATP5B,C1QA,C1QB,C1R,C1S,C8A,CFH,FGA,FGB,FGG,GPD1,GSTM3,HPX,IGFBP6,MASP2,MBL2,PON1,QPCT,RBP4,S100A8,S100A9,SAA1,SORD,UCHL5
HNF4A		transcription regulator		-0.908	7.09e-10	ACO1,ACY1,AHNAK,APOA4,APOB,APP,ASAH1,CDH1,CP,CTSB,CTSZ,F11,F13B,FGA,GPLD1,GSN,HPX,IFI30,LTF,MBL2,NPM1,PEPD,RPLP0,SPP1,TF,TFRC,TIMP3
FBN1	3.509	other		-1.671	1.23e-09	COL6A3,FBN1,MMP1,MMP2,MMP3,MMP9,SERPINE1,TIMP3	109 (14)
IL1B		cytokine	Activated	2.463	1.61e-09	A2M,APOB,APP,ASS1,CHI3L1,CRP,FGG,GBP6,HEXA,HP,HSPG2,IGFBP4,IL18,LBP,MMP1,MMP2,MMP3,MMP8,MMP9,S100A8,SAA1,SERPINE1,SPP1,SRGN,TIMP1,TIMP2,TIMP3,VCAN	123 (17)
RCE1		peptidase			2.57e-09	ATP5B,CRABP1,CRYAB,FBN1,FSTL1,LMNA,REEP5,TGFBI,THBS2,WISP2
NFE2L2		transcription regulator		-1.416	2.74e-09	AKR1A1,AKR7A2,APOA4,CDH1,ESD,F10,FTL,HPRT1,HSP90AA1,IDH1,LMNA,MMP9,PRDX1,PREP,PSMA5,PSMA6,PSMC3,RPLP0,S100P,SAA1,SERPIND1,SERPINE1,STIP1,TKT,TTR,UGDH	53 (4)
ALDH1A2		enzyme		-0.954	3e-09	ALDH1A1,ALDH1A3,IGFBP4,PCOLCE,SPARC,SPP1,TGFBI,TIMP1,TIMP3
ICMT		enzyme			4.11e-09	ATP5B,CRABP1,CRYAB,FSTL1,LMNA,REEP5,TGFBI,THBS2,WISP2
COLQ		other			4.17e-09	COL6A3,DCN,ECM1,HSPG2,LAMB1,LTBP4,MMP19,MMP2,MMP9,NID2,TIMP1,VCAN
PSEN1		peptidase		-0.119	4.62e-09	APP,ATP5B,C1QA,C1QB,C1QC,C1R,C1S,CAP1,CTSC,CTSZ,CYFIP2,DNM1L,DPYSL2,ENO1,ENO2,ENPP2,HSP90AA1,LFNG,LRP1,MMP9,PAFAH1B2,STIP1,TPT1,TUBB,YWHAE,YWHAZ	95 (3)
VCAN	2.375	other		-1.291	4.96e-09	ASS1,C1R,C1S,CLU,DCN,ENPP2,IGFBP4,LAMB1,LBP,NOTCH3,OGN,PAM,SMOC1,TIMP1,VCAN
APP	2.598	other			5.01e-09	AK1,APP,ATP5B,C1R,C1S,CAP1,CYFIP2,DCN,DNM1L,DPYSL2,ENO1,ENO2,ENPP2,HSP90AA1,LBP,MMP9,MPO,OGN,PAFAH1B2,PIN1,SERPINE1,STIP1,TPT1,TTR,TUBB,YWHAE,YWHAZ	113 (6)
BIRC5		other			6.86e-09	C1QC,DPT,FBLN1,FBN1,FMOD,IGHM,JCHAIN,LUM,LYZ,MMP2
estrogen receptor		group		-0.09	1.06e-08	ANXA1,CAPG,CDH1,CDH11,CDH5,COL12A1,COL5A1,F12,HSP90AA1,LTF,MAN1A1,MMP1,MMP9,NOTCH3,SERPINE1,SPARC,TIMP1,TIMP2,TIMP3	106 (7)
HRG		other		1.89	1.09e-08	C1QA,C1QB,C1QC,SPARC,SPP1,TIMP1,TIMP3
LMNB1	5.122	other			2.49e-08	ATP5B,CRABP1,CRYAB,FBN1,FSTL1,LMNA,REEP5,TGFBI,THBS2,WISP2
TP73		transcription regulator		0.765	3.11e-08	ATG7,C1R,CDH1,COL18A1,CRYAB,GPNMB,GRN,IGFBP4,LYZ,MINOS1-NBL1/NBL1,MMP19,MMP2,MTHFD1,SERPINE1,SERPINE2,SPP1,THBS1,THBS2,TIMP1,TIMP3,TTR,WISP2,YWHAB	132 (9)
HTT		transcription regulator		-0.832	5.06e-08	APP,ATP5B,C1QTNF3,COL18A1,COL6A3,CRYAB,CYFIP2,DCN,DKK3,EEF1A1,ENO2,ENPP2,GSN,HMGB2,LTF,MAN1A1,MFAP4,MMP2,MMP3,PSMA5,PSME1,RBP4,SPP1,TGFBI,TGM2,THBS2,TIMP3,UCHL3	117 (7)
STAT3		transcription regulator		1.35	6.59e-08	A2M,ADIPOQ,ALDH1A3,APOA4,CDH1,CHI3L1,CLIC5,CMPK2,FGB,FGG,FSCN1,GBP6,HP,IFI30,LBP,LTF,MMP2,MMP9,NAMPT,NDRG1,NPM1,SAA1,SERPINE1,TIMP1,VCAN	157 (15)
WT1		transcription regulator		-1.254	7.98e-08	ACTN1,APRT,CLIC4,CSPG4,DDX3X,ENO2,GSN,IL1RAP,LRP1,MMP9,MPP1,NDRG1,NOTCH3,NUCB1,SERPINE1,THBS1,TIMP3
CEBPA		transcription regulator		1.49	9.39e-08	A2M,ADIPOQ,ANXA1,APOA4,APOC4,ASS1,CHI3L1,IGFBP4,LGALS1,LTF,MMP8,MNDA,MPO,PRTN3,RAB31,S100A8,S100A9,SAA1,SERPINB1,SERPINE1,SPP1,THBS1,VCAN	76 (7)
COL9A1		other		0	9.67e-08	COL12A1,FMOD,HSPG2,MFGE8,TGFBI,THBS4
MGEA5		enzyme		-1.46	1.07e-07	ADIPOQ,ASS1,C1QA,C1QB,CAMK1D,CD14,CDH1,COLEC11,CRABP1,CYFIP2,FBLN1,FSCN1,GALK2,GSN,IGFBP4,IL18,LAMB1,NOTCH2,RBP4,SERPINE2,TGFBI,THBS1,TIMP1,TIMP2,TIMP3
SMARCB1		transcription regulator	Activated	2.53	1.18e-07	A2M,APOC4,CDH1,COL18A1,CRP,DSG2,F10,F11,GSN,HP,LBP,OAS3
LRP1	-2.358	transmembrane receptor		0.059	1.42e-07	APP,C1R,C1S,CDH1,LRP1,MMP2,MMP9,MRC2	142 (14)
Jnk		group		1.635	1.62e-07	APP,ASAH1,ATG7,CDH1,F12,MMP1,MMP2,MMP3,MMP9,MRC2,S100A12,SERPINE1,TGM2,VCAN	158 (18)
DYSF		other			1.76e-07	ANXA1,ANXA2,C1QB,CORO1C,CTSH,FTL,HSPB1,LYZ,PROS1,S100A4,TIMP1
PPARG		ligand-dependent nuclear receptor		-1.425	2.03e-07	ADIPOQ,APP,CDH1,ENO2,GPD1,HP,IDH1,IGFBP6,MMP9,NDRG1,NPEPPS,PEPD,PF4,RBP4,RETN,S100A8,SAA1,SERPINE1,SNX1,SPP1,TKT,TUBB,YWHAE,YWHAG	131 (14)
IFNB1		cytokine		-0.061	2.1e-07	CMPK2,COL12A1,CRYAB,DKK3,FBLN2,FBN1,GBP6,HMGB2,IDO1,IL18,LAMB1,MMP9,NID2,OGN,THBS1,THBS2	86 (7)
ADAMTS12		peptidase		-1.254	2.38e-07	ALDH1A3,CHI3L1,HPX,LGALS1,MMP3,S100A8,S100A9
CD44		other		0.777	2.64e-07	CDH5,CLU,COL18A1,ECM1,ITGBL1,LAMB1,LAMC1,LGALS1,LTBP2,MMP3,MMP8,MMP9,SFRP2,SPP1,THBS1,THBS2	102 (13)
IKBKB		kinase		0.107	3.31e-07	CDH1,CLU,CP,CTSB,CTSZ,DCN,ENPP2,FSCN1,GRN,IGFBP6,LMNB1,MMP9,OGN,S100A4,SERPINE2,TIMP2,TIMP3,VCAN	148 (13)
IL1A		cytokine	Activated	2.428	3.9e-07	ALDH1A1,ALDH1A3,IL18,MMP1,MMP2,MMP3,MMP9,S100A12,S100A8,S100A9,SAA1,SERPINE1,SPP1	149 (20)
IFNG		cytokine		-0.446	5.35e-07	ACO1,ADIPOQ,ALDH1A3,ALDH1L1,ASS1,C1QA,C1QB,C1QC,CD14,CD5L,CLIC4,CLIC5,CMPK2,CP,CTSB,CTSH,GBP6,HSPG2,IDO1,IGFBP4,IL18,LAMC1,MAP2K1,MMP1,MMP2,MMP3,MMP9,NOTCH3,OAS3,PRPF8,PSME1,PSME2,SPP1,THBS1,TIMP3	136 (15)
NKX2-1		transcription regulator			7.44e-07	CD14,CLU,ENPP2,HMGB2,IGFBP6,LSP1,LYZ,MIA,MMP2,NAPSA,PON1,QSOX1,RAC2,SERPINE1,THBS1
Il3		cytokine			7.53e-07	CD14,LTF,LYZ,MMP3,MPO,PRTN3,SPP1,TROVE2,YWHAG	45 (3)
IGF2BP1		translation regulator		-1.633	8.08e-07	COL14A1,COL5A1,COL6A3,CYFIP2,LGALS1,LUM
PTK2		kinase		0.723	8.11e-07	CSPG4,LPP,MMP9,PCOLCE2,SERPINB1,THBS1,TIMP1,TIMP3
HIF1A		transcription regulator		1.306	8.68e-07	ACO1,ADIPOQ,EIF5A,ENO1,ENO2,FSCN1,HP,HSPB1,LGALS1,MMP2,MMP9,NDRG1,NOV,NPM1,NUCKS1,NUDCD2,PFKL,SERPINE1,TFRC,THBS1	134 (18)
MAPT		other			8.77e-07	APP,ATP5B,C1R,C1S,CAP1,CAST,CYFIP2,DNM1L,DPYSL2,ENO1,ENO2,HSP90AA1,PAFAH1B2,STIP1,TPT1,TUBB,YWHAE,YWHAZ	90 (3)
APOE		transporter		-0.2	9.62e-07	ADIPOQ,APOB,APOD,APP,CLU,COL18A1,CTSB,ECM1,HSPG2,IGFBP6,LTBP2,MMP2,MMP3,MMP9,NELL2,S100A8,S100A9,SERPINE1,SPP1,TIMP1	146 (18)
miR-146a-5p (and other miRNAs w/seed GAGAACU)		mature microrna	Inhibited	-2.121	1.18e-06	C8A,CFH,CRP,IL1RAP,LBP,LTF,PGLYRP2,S100A12
CIP2A		other		-0.552	1.19e-06	COL15A1,CRYAB,DCN,GPNMB,LUM,MFAP5,PRG4,RAB31,SERPINE2
SMARCA4		transcription regulator		-0.149	1.27e-06	A2M,ADIPOQ,AHNAK,ALDH1A3,CDH1,CP,CTSB,CTSH,FGG,HNMT,IFI30,IGFBP4,LGALS1,LMNA,LUM,MFGE8,MMP1,MMP2,PON3,RAC2,RETN,SDC2,SERPINE2,SPP1,TPM1,TUBB,UNC13D	32 (2)
NEUROG1		transcription regulator	Inhibited	-2.333	1.38e-06	ASS1,C1S,CFH,GFPT2,MFAP4,MMP9,PXDN,S100A4,THBS1
IL13		cytokine		0.587	1.55e-06	CD14,COL18A1,CTSB,CTSC,CTSH,ENPP2,GPNMB,GSN,IL18,LTA4H,MMP2,MMP3,MMP9,QSOX1,TGM2,THBS1,TIMP1,TIMP2	177 (17)
VIPAS39		other	Activated	2	1.62e-06	PF4,SPARC,THBS1,VWF
ZMYND10		other		-0.152	1.62e-06	MMP19,MMP2,MMP9,THBS1
EHF		transcription regulator		1.726	2e-06	ALOX5,MMP1,MMP3,NOTCH2,NOTCH3,S100A12,S100A8,S100A9,SAA1,SERPINE1
Ap1		complex		0.555	2.1e-06	CLU,MMP1,MMP2,MMP9,PADI4,S100A4,SERPINE1,SPARC,SPP1
BSG		transporter		0.87	2.12e-06	CRP,IL18,MMP1,MMP2,MMP3,MMP9	103 (15)
FAS		transmembrane receptor		0.182	2.24e-06	COL15A1,COL18A1,COL5A1,COL6A3,FBN1,IL18,LUM,MMP1,MMP9,SERPINE1,SPP1	111 (14)
SFTPD		other		-0.665	2.3e-06	CD14,MMP1,MMP2,MMP3,MMP9	174 (19)
S100A4	-3.78	other			2.3e-06	CDH1,MMP2,NOTCH2,TIMP1,TIMP2	71 (8)
COL4A3		other			2.83e-06	LAMB1,LAMC1,MMP2,MMP9,TIMP1,TIMP2	94 (5)
HNF1A		transcription regulator		0.273	3.43e-06	APOH,C1S,C8A,C8G,CLIC5,CPB2,CPN1,CRP,F11,FGA,FGL1,HGFAC,HNMT,LCAT,PFKL,PROC,TFRC,TTR
NOS2		enzyme		0.845	3.68e-06	ACO1,ADH5,ADIPOQ,CD14,CHI3L1,CP,CTSC,DDX3X,GPD1,HMGB2,MMP9,S100A8,TIMP1,TKT	122 (11)
PIAS3		transcription regulator		0	3.72e-06	FGG,HP,MMP3,MMP9	137 (13)
OCLN		other		-1.98	3.72e-06	MMP1,MMP2,MMP3,MMP9	59 (5)
COL18A1	-1.39	other	Inhibited	-2.345	4.57e-06	F10,F11,F12,F7,MMP1,MMP2,SERPINE1,THBS1,VWF	129 (12)
TAF4		transcription regulator		-0.728	5.35e-06	CDH1,CDH11,DCN,FMOD,LUM,MMP2,MMP3,SPP1,THBS1,THBS2
IL4		cytokine		-0.649	5.47e-06	AHNAK,ANXA2,ASS1,CAPG,CCL23,CD14,COL18A1,IDO1,IFI30,IL18,JCHAIN,LFNG,LGALS1,LRP1,LSP1,MMP1,MMP2,MMP9,NDRG1,PFKL,PIN1,PPM1G,TIMP2,VPS35	167 (16)
IL5		cytokine		-1.79	5.85e-06	A2M,ANXA2,ASS1,CTSC,GALK1,IFI30,JCHAIN,LFNG,NDRG1,QSOX1,S100A4,TPM4,UCHL3,UPP1
ESR2		ligand-dependent nuclear receptor		-0.563	8.04e-06	CDH1,ENPP2,FBLN1,KAZALD1,LMNA,MBL2,MMP1,MMP2,NID2,RETN,SPP1,THBS4,TIMP1,TIMP2	134 (12)
TGFBR2		kinase		-0.171	9.52e-06	CD14,CDH1,CLIC4,DSG2,FMOD,IL1RAP,MMP2,MMP3,MMP9,SERPINE1,SPP1,SVEP1,TIMP1	111 (15)
FGF2		growth factor		-0.311	9.57e-06	CDH1,CDH11,DCN,ENO1,GPNMB,LMNA,MMP1,MMP9,S100A4,SERPINE1,SPP1	145 (17)
OSM		cytokine	Activated	2.859	1.14e-05	FGA,FGB,HP,LBP,MMP1,MMP3,MMP8,TIMP1,TIMP3	137 (20)
SNCA		enzyme		-1.265	1.22e-05	ALDH1A1,CCDC80,CDH6,CTSB,DNM1L,ERC2,GDA,GSN,NOV,PYGB,RBP4,SERPINB1,YWHAE,YWHAG,YWHAH
LEP		growth factor		1.242	1.31e-05	ADIPOQ,APOA4,APOH,ASAH1,ASS1,CDH1,CRP,IDH1,MMP19,MMP2,MMP3,PRDX1,RETN,SERPINE1,SORD,SPARC,TIMP1,TIMP3	132 (16)
Lh		complex		0.397	1.44e-05	ACTN1,ARHGAP1,COL15A1,COL18A1,CYFIP2,MAP2K1,MMP2,MMP9,PRKAR1A,RAB31,STIP1,THBS1,THBS2,TPM1,UPP1	74 (5)
TWIST1		transcription regulator		-1.293	1.64e-05	ALDH1A1,CDH1,DCN,FMOD,LMNA,MMP1,MMP2
NFkB (complex)		complex		0.666	1.76e-05	ALDH7A1,C1R,CLU,FGG,FUCA1,HSPB1,IDO1,IL18,LSP1,MBL2,MMP1,MMP2,MMP3,MMP9,NAMPT,SFRP2,TFRC,TGM2,TIMP1,TIMP2	161 (15)
CEBPE		transcription regulator		0.537	1.82e-05	CD14,F7,IL18,LTF,MMP2,MMP8
SOD1		enzyme			1.93e-05	ACO1,ASS1,C1QA,CAST,CD14,CLU,CP,CRYAB,GSTM3,HSPB1,SPP1,STIP1,TFRC
TP63		transcription regulator		0.228	1.96e-05	ATG7,CAST,CDH1,COL5A1,FBN1,IGFBP6,IL1RAP,MFGE8,NOTCH3,PRPF8,RAC2,S100A4,S100A8,SERPINE1,THBS1,TIMP3,TPM1	135 (8)
TET2		enzyme		0.905	2.1e-05	AHNAK,ANXA2,APOBR,CMPK2,CPN1,FAM129A,FCN1,MMP8,RAB44,S100A8,TIMP1
MYOC		other		0	2.11e-05	ANXA1,CDH11,FBN1,FSCN1,LAMB1,LAMC1,PXDN,SPP1,UPP1	83 (7)
IL17A		cytokine		1.164	2.26e-05	CD14,CRP,MMP3,MMP9,MPO,S100A8,S100A9,SERPIND1,TIMP1,TIMP2,YWHAG	163 (17)
ESR1		ligand-dependent nuclear receptor		0.637	2.3e-05	AHNAK,ALOX5,ARHGAP1,ASS1,CDH1,CP,CTSB,EIF5A,ENO1,ENPP2,LBP,LGALS1,LTF,MMP1,NOTCH3,PON3,PROS1,S100P,SERPINE1,SPP1,TPM1,TTR,WISP2	125 (12)
FGF16		growth factor			2.41e-05	CDH1,MMP2,MMP9	63 (7)
FOXA2		transcription regulator		-0.314	2.63e-05	ALOX5,CDH1,CHI3L1,FGB,GSTM3,LYZ,PON1,PROS1,SAA1,TF,THBS3,TTR	78 (8)
FOSL1		transcription regulator		1.965	2.66e-05	MMP1,MMP2,MMP3,MMP9,SERPINE1,SPARC	10 (2)
mir-1		microrna		1.671	2.66e-05	ADD1,ANXA2,CAP1,MMP9,SNX6,TAGLN2
NAMPT	-2.14	cytokine		1.544	3.22e-05	MMP1,MMP3,MMP9,NAMPT,NELL2	125 (9)
GAB2		other		0	3.22e-05	APP,CDH1,GSN,SERPINE1,SPARC	127 (12)
BDNF		growth factor			3.24e-05	ALDH7A1,APP,CSPG4,FSCN1,GDA,LGALS1,REEP5,S100A9,SFRP2,THBS1
LMNA	-2.908	other	Inhibited	-2	3.77e-05	COL12A1,LMNA,LMNB1,MMP3,TIMP2,TIMP3
IL1R1		transmembrane receptor	Activated	2.433	3.8e-05	IL18,IL1RAP,LBP,MMP2,MMP9,SAA1,TIMP1	149 (16)
CTGF		growth factor		1.068	4.15e-05	ENO1,MMP2,MMP3,MMP9,SERPINE1,TIMP1,TIMP3,TMOD3	114 (16)
mir-21		microrna		0.417	4.28e-05	C1R,CDH5,CLU,GBP6,IDO1,IGHM,IL18,OAS3,PSME2,TIMP3,TPM1	79 (7)
NEDD9		other		1.387	4.46e-05	ALOX5,APP,LRP1,MMP2,MMP9,SERPINE1	93 (13)
LEPR		transmembrane receptor			4.62e-05	ADIPOQ,APOA4,APOB,IDO1,LGMN,MMP19,MMP2,MMP3,RETN,SERPINE1,TIMP1,TIMP3	138 (17)
VGLL3		other		1	4.89e-05	COL12A1,MMP3,SPP1,THBS1
IL11		cytokine		0.562	5.16e-05	IL18,MMP1,SPP1,TIMP1,VWF
SEMA7A		transmembrane receptor		-1.387	5.16e-05	CTSB,IL18,NOV,TIMP1,WISP2
FN1		enzyme		0.618	5.24e-05	CDH1,MMP1,MMP2,MMP3,MMP9,TGM2	177 (18)
CST5		other		-0.775	5.49e-05	AHNAK,ANXA2,CDH1,COL12A1,CTSB,GDA,HNRNPA3,IQGAP2,LAMC1,MVP,PRDX1,PRPF8,PYGB,REEP5,UCHL5,VCAN
GPD1	-3.558	enzyme			5.73e-05	ANXA2,APOA4,APP,C8A,CGREF1,F11,FAM129A,SERPINB1,SERPINE2
IL1		group	Activated	2.176	6.42e-05	CRP,HP,MMP1,MMP3,MMP9	162 (19)
SLC25A13		transporter			6.77e-05	ANXA2,APOA4,APP,C8A,CGREF1,F11,FAM129A,SERPINB1,SERPINE2
EGR1		transcription regulator		0.566	6.88e-05	APP,CAVIN1,CDH1,FTL,LYZ,MMP9,NDRG1,SERPINE1,THBS1,TIMP1	99 (13)
TSC2		other		1.187	7.38e-05	A2M,ANXA1,ANXA2,CP,CRYAB,FAM129A,GPNMB,GSN,HSPB1,PSMC3
TIMP1	1.545	cytokine	Activated	2.236	7.91e-05	CTSG,MMP2,MMP9,TIMP2,TIMP3
AXL		kinase		1.231	7.91e-05	CDH1,IL18,MMP1,MMP2,MMP9	132 (13)
LTBR		transmembrane receptor		0	8.26e-05	CLU,DSG2,ENPP2,GDA,LYZ,MFGE8
Hbb-b2		other			8.26e-05	C1QA,C8A,FTL,MASP2,TF,TFRC
MKNK1		kinase		-0.333	8.61e-05	ANXA2,CP,EPB41L2,LAMC1,NELL2,PREP,PTBP1,SPARC,YWHAG
S100A9	3.733	other		-0.508	9.24e-05	A2M,ALDH1A1,C1QB,C1S,CP,ENPP2,MMP1,S100A8,S100A9,VCAN,WISP2
CXCL8		cytokine		0.946	9.53e-05	COL12A1,COL18A1,HSPG2,MMP2,MMP9,TPM1	91 (10)
SIM2		transcription regulator		-1.279	9.61e-05	CDH1,MMP2,MMP3,TIMP2
FSH		complex		-0.485	0.000103	ACTN1,ARHGAP1,COL15A1,COL18A1,CYFIP2,IGFBP4,MAP2K1,MINOS1-NBL1/NBL1,MMP2,MMP9,PRKAR1A,RAB31,STIP1,TFRC,THBS1,TPM1,UPP1	96 (10)
IKBKG		kinase		-0.522	0.000104	CLU,CP,CTSB,CTSZ,DCN,ENPP2,GRN,IGFBP6,OGN,SERPINE2	94 (5)
TCF		group			0.000109	ALDH1A1,APOD,ECM1,IDO1,MMP2,QPCT,SAA1,SERPINE1	79 (6)
RHO		g-protein coupled receptor		0.378	0.00011	AP2A2,APP,C1QA,CRABP1,FBLN1,HMGB2,PCOLCE
SMAD3		transcription regulator		-0.353	0.000111	CDH1,CDH5,CRP,F12,HP,LUM,MMP1,MMP9,SERPINE1,TF,TIMP3	138 (17)
CPXM1		peptidase			0.000117	COL14A1,COL15A1,COL5A1
FOS		transcription regulator		-0.808	0.000124	A2M,ALDH1A3,CAST,CHI3L1,DDX3X,MMP1,MMP2,MMP3,MMP8,MMP9,S100A8,S100A9,SERPINE1,SFRP2,SPP1,TIMP1,YWHAZ	109 (8)
ITGB6		other		1.114	0.000129	CDH1,MMP2,MMP9,SERPINE1	73 (9)
PPARD		ligand-dependent nuclear receptor		0.307	0.000134	ACY1,ALDH9A1,APOA4,APOB,C1QA,C1QB,C1QC,GPD1,MFGE8,SORD,THBS1,YWHAE
ABCB4		transporter		-1.172	0.00014	MMP2,SERPINE1,SPARC,SPP1,TIMP1
NR3C1		ligand-dependent nuclear receptor		0.371	0.00014	A2M,ACTN1,ANXA1,APP,C1R,CORO1C,CRYAB,IDH1,IL18,IL1RAP,MMP9,MTHFD1,NAMPT,PRKAR1A,PSMA6,S100P,SERPINE1,SH3GLB1,SPP1,THBS1,TIMP3,YWHAE,YWHAG,YWHAH,YWHAZ	138 (9)
Hbb-b1		transporter			0.000143	C1QA,C8A,FTL,MASP2,TF,TFRC
JUN		transcription regulator		0.667	0.000149	A2M,CDH1,MMP1,MMP2,MMP3,MMP9,PADI4,PGLYRP2,PRDX1,SAA1,SERPINE1,SNRNP70,SPP1,TIMP1	133 (12)
SPDEF		transcription regulator		-0.378	0.000151	CDH11,COL5A1,COL6A3,DKK3,LAMC1,SDC2,SERPINE1
ZNF106		other		0.816	0.000162	GPNMB,HSPB1,LGALS1,LYZ,S100A8,VPS35
RTN4		other		0.447	0.000162	AP2A2,APP,DPYSL2,YWHAB,YWHAG,YWHAQ
MAP3K1		kinase		1.981	0.00017	MMP3,SERPINE1,THBS1,TIMP1	106 (10)
SCGB1A1		cytokine		-1.98	0.00017	MMP2,MMP9,S100A8,S100A9
EGFR		kinase		-0.392	0.000187	ACY1,CDH1,CHI3L1,EIF5A,HNRNPA1,IQGAP2,MMP1,MMP9,MTHFD1,PA2G4,PRKAR1A,SERPINE1,TGM2	148 (17)
IL18	-2.748	cytokine		0.521	0.000196	ADIPOQ,CDH1,IDO1,IL18,MMP1,MMP3,MMP9,TIMP1	175 (19)
ABL2		kinase			0.000202	CTSB,MMP1,MMP3
P2RY4		g-protein coupled receptor			0.000202	MMP8,MMP9,TIMP1
PEBP1		other		1	0.000219	ADIPOQ,PON1,RBP4,RETN
PLAUR		transmembrane receptor		-0.371	0.000219	CDH1,CTSB,MMP3,MMP9	126 (16)
HSF1		transcription regulator		-0.644	0.000229	ATG7,CLU,COL18A1,CRYAB,FBLN1,FMOD,HNRNPA3,HSP90AA1,HSPB1,STIP1,TTR
Tgf beta		group		-1.535	0.000233	CDH1,FGG,FSTL1,MMP9,SERPINE1,TGFBI	52 (4)
SP1		transcription regulator		0.447	0.000242	ADH5,ALOX5,CDH1,CHI3L1,CRYAB,F7,MMP2,MMP9,NDRG1,PADI4,SERPINE1,SERPINE2,SPP1,TIMP1,TIMP2,TIMP3,UGDH,VWF
HGF		growth factor		0.245	0.000264	CDH1,MMP1,MMP2,MMP8,MMP9,PLOD1,S100A9,SNRNP70,TAGLN2,THBS1	160 (19)
CHUK		kinase		-0.522	0.000264	CLU,CP,CTSB,CTSZ,DCN,ENPP2,GRN,IGFBP6,OGN,SERPINE2	94 (5)
PKM		kinase		0.923	0.00027	CDH1,IL18,MMP2,MMP9,SDC2	102 (14)
PROC	1.605	peptidase		-0.934	0.000277	MMP2,MMP9,MPO,SERPINE1	147 (20)
CDH1	1.201	other	Inhibited	-2.213	0.000293	APOA4,CDH1,MMP1,MMP19,MMP3,MMP9	168 (20)
ERBB2		kinase		1.474	0.000314	CDH11,COL18A1,COL5A1,COL6A3,DPT,DSG2,FSCN1,GBP6,IGFBP6,JCHAIN,LTBP2,LUM,MAN1A1,MMP1,MMP3,MMP9,RAB31,SERPINE1,THBS1,THBS4,TPM1	109 (16)
CSF3R		transmembrane receptor			0.000319	LTF,LYZ,MPO
THRB		ligand-dependent nuclear receptor		-1.387	0.000328	DCN,F12,FSTL1,GSN,IGHM,MMP1,MMP2,MMP9,SFRP2,TGFBI,YWHAE	54 (5)
Alpha 1 antitrypsin		group			0.000335	CTSB,MMP2	30 (4)
TMBIM1		other			0.000335	MMP2,MMP9
BTBD7		other			0.000335	MMP2,MMP9
PRSS2		peptidase			0.000335	MMP3,MMP8
BIN1		other			0.000335	APP,IDO1
PDGFB		growth factor		0.739	0.000346	MMP2,MMP9,SPP1,TIMP1	81 (11)
LDLR		transporter			0.000359	APOB,HSPG2,LRP1,MMP2,MMP9,PSMC6,PSME2,SPP1	121 (13)
IL6R		transmembrane receptor	Activated	2.177	0.000362	HP,MMP2,MMP3,MMP9,TIMP1	152 (16)
ERK		group		1.647	0.00037	DPYSL2,MMP1,MMP2,MMP9,NDRG1,S100A12,SERPINE1,TGM2,THBS1,VCAN	118 (15)
OTX2		transcription regulator		-0.447	0.000404	A2M,ENPP2,GPNMB,TF,THBS4,TTR
FASN		enzyme		1.432	0.000416	ADIPOQ,CDH1,PON1,RBP4,RETN
LRP6		transmembrane receptor		0.528	0.000416	APP,MMP2,MMP3,MMP9,MPO	137 (10)
CD36		transmembrane receptor		0.391	0.000416	ADIPOQ,APOA4,APOB,ATP5B,LRP1
SRA1		transcription regulator	Activated	2	0.000426	ADIPOQ,MMP1,MMP9,THBS1
CD38		enzyme	Inhibited	-2.362	0.000435	ANXA2,ASS1,GALK1,IFI30,JCHAIN,LFNG,NDRG1,PFKL,S100A4,UCHL3
PML		transcription regulator		1.195	0.000448	ADIPOQ,FTL,HSPB1,NDRG1,PCBP2,PRDX1,YWHAG
SCUBE3		other			0.000473	MMP2,MMP9,SERPINE1	50 (5)
TNFRSF1B		transmembrane receptor	Activated	2.342	0.000485	LBP,MMP2,MMP3,MMP9,SAA1,SERPINE1,TIMP1	161 (19)
C5		cytokine	Activated	2.221	0.000495	CRP,MMP1,MMP3,MMP9,MPO,SERPINE1	121 (18)
AGER		transmembrane receptor		1.364	0.000495	MMP2,MMP3,MMP9,S100A8,S100A9,SERPINE1	169 (20)
SMAD2		transcription regulator		0.192	0.000495	CDH1,CDH5,MMP2,MMP9,SERPINE1,TIMP3	122 (16)
YY1		transcription regulator			0.000497	CAPG,CLU,COL15A1,CRABP1,CRYAB,JCHAIN,LMNB1,MMP2,NOTCH2,RPL30,TGFBI,TGM2,YWHAE
ITGAV		transmembrane receptor		0.76	0.000519	CDH1,MMP1,MMP2,MMP9	101 (19)
CAV1		transmembrane receptor		0	0.00058	ADIPOQ,CAVIN1,CDH1,FGB,IDO1,NPM1,SERPINE1,THBS1	99 (12)
GLI1		transcription regulator		0.508	0.000596	CDH1,CMPK2,LMNA,MMP2,MMP9,PCOLCE2,RPL30,S100A9,SPP1
EIF4E		translation regulator		-0.739	0.000596	CAPG,GRB2,IGFBP4,IL18,MIA,MMP3,PA2G4,PIN1,UPP1
CLU	-1.805	other		-0.025	0.000625	APP,CDH1,CLU,MMP2	67 (6)
CHI3L1	2.936	enzyme			0.000625	CDH11,NAMPT,SERPINB1,SERPINE1
TCR		complex		-0.87	0.000658	APOA4,APOD,ATP5B,CDH1,CTSB,ENO1,F5,LMNB1,P4HB,PA2G4,RPL30,RPL9,RPLP0,UNC13D
PI3K (family)		group		0.049	0.00066	ATG7,CDH1,MMP2,MMP3,MMP9,SERPINE1,TGM2,THBS1	160 (18)
Collagen Alpha1		group			0.000666	MMP2,MMP9,TIMP2	90 (7)
PECAM1		other			0.000666	CDH5,MMP2,THBS1
DDR1		kinase			0.000666	MMP1,MMP2,MMP9
S100A8	3.938	other		-1.667	0.000689	A2M,ALDH1A1,C1QB,C1S,CP,ENPP2,IDO1,S100A8,VCAN,WISP2
PIN1	-2.014	enzyme		0.293	0.000695	MMP2,MMP3,MMP9,NOTCH3,TIMP1	93 (5)
P38 MAPK		group	Activated	2.379	0.0007	ATG7,CDH5,MMP1,MMP2,MMP3,MMP9,NOTCH3,S100A12,SDC2,SERPINE1,THBS1,TIMP1	109 (17)
MIF		cytokine	Activated	2.282	0.000714	CRP,MMP1,MMP2,MMP3,MMP9,RETN,TIMP1	169 (18)
Creb		group		0.388	0.000729	ADIPOQ,ADK,ALOX5,CD14,CD5L,CTSB,FSCN1,GDA,GSTM3,MMP1,MMP2,PCOLCE
FAM3B		cytokine			0.000746	DCN,IGFBP4,LGALS1,SPARC
EIF3E		other		-0.447	0.000782	COL18A1,COL5A1,CORO1C,SAA1,THBS1
IGF1R		transmembrane receptor		0.507	0.000814	APP,ATP5B,CAPG,CD5L,CDH1,COL18A1,IGFBP4,PRKAR1A,PSMC6,RPL9,S100A4,TGFBI,TIMP3	29 (4)
MYD88		other		1.195	0.000821	ALDH1A1,CD14,CMPK2,HP,IL18,MMP2,MMP8,MMP9,S100A8,SAA1,SERPINE1,TIMP1	139 (17)
TNFSF12		cytokine	Activated	2.563	0.000826	MMP1,MMP3,MMP9,PF4,S100A8,S100A9,TIMP1	145 (17)
PSEN2		peptidase		0.922	0.000826	APP,C1QA,C1QB,CAP1,CTSC,CTSZ,ENPP2
MAP2K1	-2.134	kinase		1.204	0.000865	ALDH1L1,CRYAB,ENO2,MMP1,MMP2,MMP9	92 (15)
ZFP36		transcription regulator			0.000865	LTF,MPO,S100A8,S100A9,SPP1,TFRC	29 (3)
CCR1		g-protein coupled receptor		1.091	0.000883	MMP2,MMP9,SPARC,SPP1	125 (16)
CLEC10A		other			0.000903	CRP,MMP9,MPO
INSR		kinase			0.000907	ATP5B,C1QA,COL6A3,CTSB,FBLN1,GANAB,GRN,IDH1,LGALS1,LYZ,MMP2,MMP9,NAMPT,NDRG1,OGN,SERPINE1,THBS2	124 (18)
TCF7L2		transcription regulator		-1.089	0.000921	ADD1,ALOX5,ANXA1,APOD,CAP1,ENPP2,GSN,IDH1,IL1RAP,MAN1A1,MMP1,RAB31,SDC2,SPP1,WISP2
SYVN1		transporter		-1.706	0.000921	APP,CAVIN1,CSPG4,GANAB,HSPB1,PSMC3,PTBP1,TFRC,UNC13D
PRKCA		kinase		0.512	0.000952	CTSB,MMP1,MMP3,MMP9,S100A8,S100A9,SERPINE1	159 (21)
ADCYAP1		other		-1.134	0.000952	COL5A1,ENPP2,LUM,MAN1A1,SERPINB1,SERPINE2,TGFBI
ABCA1		transporter		-0.44	0.000981	ADIPOQ,ANXA1,APOB,APP,NAMPT	101 (12)
PTPRA		phosphatase			0.000993	ENO2,MMP3
LGALS7/LGALS7B		other			0.000993	MMP9,SERPINE1
CDH4		other			0.000993	MMP1,MMP2
BMP1		peptidase			0.000993	DCN,OGN
CCR2		g-protein coupled receptor		-1.195	0.00103	ADIPOQ,APP,IL18,MMP2,TIMP1,TIMP2	103 (13)
EGF		growth factor		0.522	0.00107	CDH1,CDH11,CLU,LTF,MMP2,MMP9,S100A4,SERPINE1	106 (14)
ERK1/2		group		1.719	0.00111	ADIPOQ,ASAH1,MMP1,MMP2,MMP3,MMP9,NAMPT,SERPINE1,SPP1,TIMP1,VCAN	154 (16)
BRCA1		transcription regulator		0.931	0.00114	AK1,ALDH1A3,COL18A1,ENPP2,PCBP2,PIN1,SERPINE2,VCAN
FH		enzyme			0.00119	APOD,LTBP2,TKT
ADA		enzyme		-1.188	0.00121	MMP9,SERPINE1,SPP1,TIMP1
CSF3		cytokine	Activated	2.401	0.00121	LTF,LYZ,MMP2,MMP8,MMP9,MPO	102 (11)
BSCL2		other			0.00121	ADIPOQ,CYFIP2,GPD1,MMP3,RETN,TIMP1
IGF1		growth factor		-0.851	0.00125	APP,CYFIP2,IGFBP4,IGFBP6,IL18,MMP2,MMP3,SERPINE1,SPP1,TF,TGFBI,THBS1	87 (13)
Growth hormone		group			0.00126	AKR1A1,CDH1,CLU,COL18A1,FGG,IGFBP6,TF,TKT,UGDH,YWHAZ
KEAP1		transcription regulator		0.152	0.0014	IL18,MMP9,PRDX1,S100P	30 (3)
Esrra		transcription regulator		-1.912	0.00142	ACO1,APOA4,ATP5B,ENO1,ENO2,PFKL,SPP1
LIPE		enzyme			0.00142	ADIPOQ,ALDH1A1,CP,FMOD,PAM,RBP4,TKT,YWHAG
BAX		transporter		0	0.00149	CTSB,CTSH,MMP9,TGM2,TIMP1
ELF3		transcription regulator			0.00152	LYZ,MMP3,TIMP3
NBEAL2	4.317	other			0.00152	PF4,THBS1,VWF
THY1		other			0.00152	CDH1,CLU,MMP2	64 (5)
STK11		kinase		1.091	0.00153	CAMKK1,CDH1,LUM,MMP2,SERPINE1,SPP1	114 (20)
IL17RA		transmembrane receptor	Activated	2	0.00161	MMP9,S100A8,S100A9,TIMP1	100 (13)
CRP	2.094	other		0.497	0.00161	PSMC6,PSME2,S100A12,SERPINE1
ZEB1		transcription regulator			0.00161	CDH1,RPL30,SERPINE1,TF
CDK4/6		group		-0.816	0.00165	AHNAK,EIF5,ENO1,HSPB1,ITIH2,TUBB
Cg		complex		1.167	0.00172	CDH1,CLU,DPT,ENPP2,GBP6,IGFBP4,MMP1,MMP19,MMP2,MMP9,RETN,SPP1,TIMP1,UPP1,VCAN	145 (16)
CLDN7		other		0.113	0.00176	C1S,F5,LTA4H,MMP2,MMP9,RPS7,SERPINB1,TIMP2
PLAU		peptidase		0.692	0.00181	MMP9,OAS3,S100A8,S100A9,SERPINB1	25 (4)
NFIX		transcription regulator			0.00191	CHI3L1,CLEC3B,SERPINE1
PKD1		ion channel		1.897	0.00192	ALDH1A1,CAVIN1,F13B,IDH1,ITIH2,KLKB1,NAPSA,QPCT,TTR,VWF
PTGER2		g-protein coupled receptor		-0.24	0.00194	APP,CDH1,ECM1,ESD,MMP9,SPP1,THBS1
MECP2		transcription regulator			0.00194	ANXA1,CAPG,CDH1,DPYSL2,LMNA,YWHAB,YWHAZ
MKL1		transcription regulator		-1.554	0.00196	CTSG,CYFIP2,FCN1,LTF,MMP9,PRTN3,S100A8,S100A9
PROM1		other			0.00196	CDH5,DSG2
GIT1		kinase			0.00196	MMP2,MMP9	74 (9)
FBLN2	1.475	other			0.00196	FBLN1,MMP2
miR-219a-5p (and other miRNAs w/seed GAUUGUC)		mature microrna			0.00196	ALOX5,CD14
LASP1		transporter			0.00196	CDH1,S100A4
FOXH1		transcription regulator			0.00196	ALDH1A1,ALDH1A3
FBLN5		other			0.00196	CDH1,MMP2	36 (3)
ACO1	-3.101	enzyme			0.00196	APP,TFRC
IFNAR1		transmembrane receptor		0.946	0.00216	CLIC5,CMPK2,F10,F7,IL18,OAS3,SERPINE1,THBS1	88 (8)
JUNB		transcription regulator	Activated	2.236	0.00221	FBLN2,MMP1,MMP2,MMP9,MYL12A,SERPINE1	11 (2)
LGALS3		other		0.283	0.00221	ADIPOQ,CTSH,ENPP2,LMNB1,MAP2K1,SAA1
RNA polymerase II		complex			0.00226	ADIPOQ,CD14,CDH1,CDH11,ENO1,FGG,HPRT1,MAP2K1,MMP2,MMP9,SPP1,THBS2
HOXA10		transcription regulator		-1.134	0.00231	ADIPOQ,COL15A1,ENPP2,LTF,MINOS1-NBL1/NBL1,PROS1,YWHAG
DEF6		other			0.00236	CDH1,MMP2,MMP9	63 (7)
SPTLC2		enzyme			0.00236	MMP2,THBS1,TIMP1
ACKR3		g-protein coupled receptor			0.00236	CFH,FMOD,VWF
ECM1	-1.557	transporter			0.00236	CDH1,GRN,S100A4
F2		peptidase		1	0.00236	ADIPOQ,F7,MMP1,MMP9	131 (22)
EPAS1		transcription regulator			0.00251	C1QA,EIF5A,ENO1,ENO2,FBLN2,NDRG1,SERPINE1,WISP2
ADORA2B		g-protein coupled receptor		0	0.00266	MMP9,SERPINE1,SPP1,TIMP1	125 (17)
IL2		cytokine		0.1	0.00267	ANXA1,CDH1,DSG2,ENPP2,GPLD1,GRN,IL18,MMP2,MMP9,NDRG1,PROS1,S100A8,SPP1,STIP1,TIMP1	109 (15)
TGM2	-2.543	enzyme	Activated	2.01	0.00275	EHD1,LSP1,MMP2,MMP8,MMP9,OAS3,PADI4,PLEKHO2,S100A8,SPP1,THBS1	91 (9)
C5AR1		g-protein coupled receptor	Activated	2.236	0.00281	DCN,LTBP2,MMP1,MMP9,SERPINE1	143 (19)
GLIS2		transcription regulator			0.00286	LTBP2,SERPINE1,SPARC
FLNA		other			0.00286	CTSB,LAMC1,MMP9	38 (3)
TFEC		transcription regulator			0.00286	COL6A3,PSMA6,S100A9
HFE		transmembrane receptor			0.00286	ADIPOQ,TF,TFRC
Rhox5		transcription regulator			0.00286	ADIPOQ,HPRT1,RETN
CGA		other			0.00286	GRB2,TIMP2,TIMP3
PRKAA2		kinase		1.195	0.00289	CAMKK1,CDH1,IGFBP4,MMP9,P4HB,PCOLCE,TGM2	84 (8)
SPP1	-1.004	cytokine		0.519	0.00289	ADIPOQ,CDH1,MMP2,MMP9,PLOD1,SPP1,TIMP1	115 (17)
RUNX2		transcription regulator		-1.744	0.00289	CDH1,LUM,MMP2,SERPINE1,SPP1,TPM1	68 (6)
NCSTN		peptidase		-1	0.00299	CD14,CTSG,GRN,MPO
APOB	1.276	transporter			0.00299	APOA4,APOB,PSMC6,PSME2
TNIP1		other			0.00299	CCDC80,MMP8,S100A8,S100A9
SAFB		other		0	0.00305	CDH1,HEXA,NOV,S100A8,S100P
STAT1		transcription regulator		-1.924	0.00321	ALDH1A3,C1R,C1S,CD14,CLIC5,CMPK2,GBP6,IDO1,IFI30,MMP9,PSME1,PSME2	104 (10)
SLC39A8		transporter			0.00323	MMP3,MMP9
CACNA1C		ion channel			0.00323	ANXA2,ENO1
CASP6		peptidase			0.00323	MMP2,MMP9
HDAC10		transcription regulator			0.00323	MMP2,MMP9	12 (2)
TFCP2		transcription regulator			0.00323	FGA,MMP9
HTRA1		peptidase			0.00323	MMP1,MMP3
PSMD4		other			0.00323	A2M,CD14
MAP3K4		kinase			0.00323	CDH1,MMP2	90 (7)
ABCB7		transporter			0.00323	FTL,TFRC
FTH1		enzyme			0.00323	FTL,TFRC
FOXA1		transcription regulator		0.691	0.00333	ANXA1,CDH1,COL18A1,FSTL1,PAM,TF,THBS3,TTR
DNASE2		enzyme		1.067	0.00334	CP,GPNMB,IL18,OAS3
ENG		transmembrane receptor		0.105	0.00334	CDH5,RAC2,SERPINE1,THBS1	127 (10)
HDAC6		transcription regulator		0	0.00334	CDH1,LTBP2,SERPINE1,TGFBI	128 (10)
APOA1		transporter			0.00334	APP,LCAT,MPO,PON1
GPER1		g-protein coupled receptor			0.00343	ASAH1,LTF,SFRP2
CCKBR		g-protein coupled receptor			0.00343	ADIPOQ,RETN,SPARC
SERPINF1		other			0.00343	ADIPOQ,CDH5,ENO2
NT5E		phosphatase			0.00343	SERPINE1,SPP1,TIMP1
DNAJB6		transcription regulator			0.00343	NPM1,SPARC,SPP1
ELANE		peptidase			0.00343	CTSB,MMP2,MMP9	133 (14)
KLK5		peptidase			0.00343	IL18,S100A8,S100A9
PTGS2		enzyme		0.297	0.00348	ANXA1,ANXA2,CDH1,MMP1,MMP2,MMP9,RETN,TGM2	127 (15)
CCL2		cytokine		1.091	0.00371	MMP1,MMP2,SERPINE1,TIMP1	91 (12)
LPL		enzyme		-0.577	0.00371	ADIPOQ,APOA4,APOB,THBS1
HSPA5		enzyme		-0.655	0.00371	APP,CDH1,CLU,P4HB
PLG		peptidase		-0.152	0.00386	ADIPOQ,CLIC4,MFGE8,RAC2,SERPINE1	65 (7)
KITLG		growth factor			0.00386	ALOX5,CD14,LTF,MPO,PRTN3
PGR		ligand-dependent nuclear receptor		-0.02	0.00391	ALDH1A3,DPYSL2,GSTM3,MFAP5,NDRG1,S100A8,S100P,SRSF7,VCAN
PLP1		other			0.00406	ENPP2,MMP3,TIMP1	47 (6)
PTAFR		g-protein coupled receptor			0.00406	CDH1,MMP2,MMP9	144 (16)
BID		other			0.00406	CTSB,CTSH,TIMP1
SREBF1		transcription regulator		-0.038	0.00409	ADIPOQ,CAMK1D,CD14,GPNMB,IDH1,IFI30,IGHM,RPLP0,SERPINE1,TF
ITGB1		transmembrane receptor		0.429	0.00416	CDH1,IGHM,MMP2,MMP9,THBS1	107 (20)
LCN2		transporter		-1	0.00416	ACTN1,CAPG,CORO1C,RBP4,TAGLN2
TFAP2A		transcription regulator			0.00416	CDH1,ITGBL1,MMP2,TPM1,WISP2	69 (6)
MKL2		transcription regulator	Inhibited	-2.449	0.0042	CTSG,FCN1,LTF,PRTN3,S100A8,S100A9
SRF		transcription regulator	Inhibited	-2.155	0.00423	CAP1,CTSG,FCN1,GSN,LRP1,LTF,MMP9,PRTN3,S100A8,S100A9,TMOD3
Akt		group		1.568	0.00453	ADIPOQ,ATG7,CDH1,MMP2,MMP9,NOTCH2,SERPINE1,THBS1	147 (18)
NR1I2		ligand-dependent nuclear receptor		-0.218	0.00453	ALDH1A1,APOA4,APOC4,GSTM3,S100A8,SERPIND1,TF,TGM2
CUX1		transcription regulator			0.00455	CDH1,LTF,THBS1,WISP2
RHOJ		enzyme			0.00476	ADIPOQ,ANXA1,GSN
IGFBP3		other			0.00476	ADIPOQ,RETN,THBS2	91 (7)
SERPINA12		other			0.00479	ADIPOQ,RETN
Ifn		group			0.00479	IDO1,OAS3
CDK5R1		kinase			0.00479	MMP2,SERPINE1
mir-320		microrna			0.00479	HSPB6,TFRC
MGAT3		enzyme			0.00479	APOB,CDH1
FZD5		g-protein coupled receptor			0.00479	CD14,SPP1
EFEMP2		other			0.00479	FBLN2,MMP9
ATP7A		transporter			0.00479	APP,PAM
Casp12		peptidase			0.00479	IL18,MMP3	127 (10)
MMP9	4.438	peptidase		-1.412	0.00482	CDH1,CTSB,MMP2,SERPINE2,TIMP1	107 (14)
VHL		transcription regulator		0.278	0.00501	CDH1,FTL,LMNA,TFRC
FOXC2		transcription regulator		-0.784	0.00501	ADD1,CDH1,LFNG,PRKAR1A
MAPK1		kinase		0.412	0.00502	ACO1,C1S,CTSB,EHD1,F9,LGALS1,LMNA,MVP,OAS3,PROS1,PSME2,SFRP2
E2F3		transcription regulator		1.664	0.00514	COL18A1,HIST1H2BN,HMGB2,NUCKS1,S100A8,SERPINE1,THBS1,TIMP3
FGF1		growth factor	Inhibited	-2.164	0.00517	SERPINB1,SPP1,TGM2,THBS1,TIMP3	42 (3)
mir-122		microrna		0.783	0.00529	ARHGAP1,CLIC4,LAMC1,NPEPPS,TGM2,VPS4B
AKT1		kinase		0.115	0.00529	ADIPOQ,FSTL1,MMP2,SERPINE1,THBS2,TIMP1	133 (17)
LGALS1	-2.868	other		0	0.00551	IGHM,MMP2,MMP9,SERPINE1	100 (15)
FUT8		enzyme			0.00552	GSTM3,IGHM,TFRC
IRS1		enzyme			0.00556	ADIPOQ,AP2A1,COL6A3,IGFBP4,SFRP2,SPP1,TGFBI
Gm-csf		group			0.00603	CCL23,CD14,MMP1,MMP9
FOXO3		transcription regulator			0.00604	C1QA,CDH1,CDH5,ENO2,FMOD,MMP9,NAMPT,NDRG1	90 (10)
GJA1		transporter			0.00636	NOV,SPP1,THBS1
PTGS1		enzyme			0.00636	JCHAIN,MMP2,MMP9	30 (4)
ARRB1		transporter			0.00636	MMP3,SERPINE1,SPP1	139 (15)
ADORA2A		g-protein coupled receptor		-1.134	0.00638	APP,EIF5A,GPLD1,MMP9,P4HB,PRKAR1A,SPARC
MSGN1		transcription regulator			0.00662	LFNG,NOTCH2
Relaxin		group			0.00662	MMP9,TIMP1
LTB4R2		g-protein coupled receptor			0.00662	MMP2,MMP9	136 (11)
S100A10		other			0.00662	ANXA2,MMP1
MIA	-2.467	other			0.00662	CDH1,SPARC
L1CAM		other			0.00662	MMP2,MMP9	63 (7)
miR-491-5p (and other miRNAs w/seed GUGGGGA)		mature microrna			0.00662	MMP2,MMP9	127 (10)
CTSE		peptidase			0.00662	CTSB,IL18
DES		other			0.00662	DCN,SPP1
ITGB4		transmembrane receptor			0.00662	MMP1,SPARC
PRKRA		other			0.00662	PROS1,THBS1
SLC2A1		transporter			0.00662	MMP2,SERPINE1
TMPO		other			0.00662	COL12A1,TIMP2
PTK2B		kinase			0.00662	CDH1,IGHM	62 (5)
PTH		other			0.00677	MMP1,SFRP2,SPP1,THBS4,WISP2	65 (7)
CDKN2A		transcription regulator		0.084	0.0068	A2M,CAPG,CRP,MMP1,MMP3,NPM1,SERPINE1,TPM1	71 (7)
SLC13A1		transporter		0	0.00693	ALDH1A1,APOA4,GALE,HNMT,HSPB1,SPP1
ETS2		transcription regulator		1.969	0.00718	LYZ,MMP1,MMP3,MMP9	64 (7)
Pkc(s)		group	Activated	2.19	0.00728	APP,CTSB,MMP1,MMP2,MMP9,P4HB,SERPINE1	144 (17)
mir-223		microrna		-0.378	0.00728	CAMKK1,CTSG,MMP8,PADI4,PRTN3,S100A9,TGFBI
NR1H4		ligand-dependent nuclear receptor		-1.134	0.00761	CRABP1,LCAT,MMP2,MMP3,PON1,TIMP1,TIMP2	170 (17)
FOLR1		transporter			0.00767	LSP1,LYZ,S100A4,SORD,TAGLN2,UCHL5
FGF8		growth factor		0.447	0.00768	COL18A1,CRYAB,PCOLCE2,SPARC,SPP1
SIRT1		transcription regulator		-0.493	0.00795	ADIPOQ,CDH1,CMPK2,GBP6,IGHM,JCHAIN,LTBP2,MMP2,MMP3,MMP9,NELL2,SNRNP70	132 (18)
RHOA		enzyme			0.00824	CDH1,MMP9,SDC2	86 (10)
ATM		kinase		-0.23	0.00846	ADIPOQ,CLU,SERPINE1,TGM2	127 (12)
JAK1		kinase			0.00846	CD14,CHI3L1,MMP2,SAA1	72 (7)
TNFSF11		cytokine			0.00846	CD14,GRN,MMP9,SPP1	122 (16)
RELA		transcription regulator		0.173	0.00857	CD14,CRP,FSCN1,IGHM,LUM,MMP1,MMP9,NAMPT,SAA1,SERPINE2,TGM2	161 (16)
ADGRF5		g-protein coupled receptor			0.00872	MMP2,MMP9	92 (5)
PFKFB3		kinase			0.00872	ADIPOQ,RETN
CDH2		other			0.00872	CDH5,MMP9
RB1CC1		other			0.00872	ALDH1A3,SERPINE1
HAS2		enzyme			0.00872	MMP9,TIMP1
MAPKAPK3		kinase			0.00872	HSPB1,HSPB6
PTPN11		phosphatase		1.987	0.00916	CD14,LTF,MPO,PRTN3
RET		kinase			0.00916	MMP1,MMP3,MMP9,S100A9	95 (13)
MALAT1		other			0.00929	ADIPOQ,CDH1,RETN	67 (7)
SCARB1		transporter			0.00929	APOB,APOD,SPP1	55 (4)
TAF4B		transcription regulator			0.00929	IGHM,MMP3,SPP1
TGFB2		growth factor			0.00929	CDH5,HSPG2,VCAN
TRIM24		transcription regulator		1	0.00934	CMPK2,EIF5A,FBN1,ITIH2,SPP1,TGFBI
SOX17		transcription regulator			0.0104	AP2M1,LAMB1,SPARC
PPP3R1		phosphatase			0.0104	CLIC5,LYZ,PON1
GATA4		transcription regulator			0.0106	LTBP2,S100A4,SPP1,TGFBI,THBS4,TIMP1,TPM1
GSK3B		kinase		1.413	0.0109	CDH11,MMP9,SERPINE1,SH3GLB1,SPP1
TNFRSF1A		transmembrane receptor		1.949	0.011	LBP,MMP2,MMP9,MPO,SAA1,SERPINE1,TFRC
Mir218		microrna			0.0111	SFRP2,SPP1
Nos		group			0.0111	ADH5,CDH1
MTF1		transcription regulator			0.0111	MMP3,MMP9
TPM3		other			0.0111	MMP1,MMP2
BMX		kinase			0.0111	MMP2,TIMP1
RASGRF1		other			0.0111	MMP3,MMP9
MCAM		other			0.0111	CDH1,MMP2
RXRG		ligand-dependent nuclear receptor			0.0111	TIMP2,TIMP3
SPARC	2.908	other		-0.73	0.0112	CDH1,GPD1,MMP2,NDRG1,NOTCH2,SERPINE1
HOXA3		transcription regulator	Inhibited	-2	0.0115	ALOX5,ANXA2,PRTN3,RAC2
CCND1		transcription regulator		-0.333	0.0115	AHNAK,CDH1,CPNE3,EIF5,ENO1,ENPP2,HSPB1,ITIH2,MMP3,SPP1,TUBB
CARM1		transcription regulator			0.0116	FTL,HSP90AA1,IGFBP4
NKX3-1		transcription regulator			0.0123	CTSB,CTSZ,MMP9,PF4
TLR2		transmembrane receptor		1.203	0.0123	APP,CAST,CRP,MMP3,MMP9,MPO,VWF
DUSP1		phosphatase		-1.342	0.0129	LTF,LUM,S100A9,SERPINE1,WISP2
NPM1	2.357	transcription regulator			0.0129	LTF,MMP8,MMP9
WNT1		cytokine			0.0129	NOTCH3,SPP1,WISP2
OSMR		transmembrane receptor			0.0129	FGB,LBP,TIMP1
PLA2R1		transmembrane receptor			0.0129	ATP5B,DPYSL2,TGM2
FOXO1		transcription regulator		1.026	0.013	ADIPOQ,ATP5B,C1QA,CDH5,FMOD,GPD1,MMP1,MMP3,MMP9,NAMPT,THBS1,TKT
CSF2		cytokine		-0.428	0.0131	CD14,CFH,CTSC,IDO1,PROZ,QSOX1,SPP1,TGM2,TPM4,UPP1
MDM2		transcription regulator			0.0132	IGFBP6,LYZ,THBS1,TIMP1
IL6ST		transmembrane receptor			0.0132	A2M,HP,HPX,LTF
caspase		group			0.0137	APP,CD14
MGP		other			0.0137	PRTN3,SPP1
SH3KBP1		other			0.0137	CDH1,SERPINE1
DAB2IP		other			0.0137	CDH1,CLU
miR-451a (and other miRNAs w/seed AACCGUU)		mature microrna			0.0137	MMP2,MMP9
RLN2		other			0.0137	MMP2,TIMP1
FOXC1		transcription regulator			0.0137	LFNG,MMP9
CDKN2C		transcription regulator			0.0137	GRB2,MMP3
GRN	1.861	growth factor			0.0137	APP,GRN
MMP1	5.104	peptidase			0.0137	MMP1,MMP9
PTGES		enzyme			0.0141	ANXA1,ANXA2,CDH1,MMP9
HMGN1		transcription regulator			0.0142	FGA,TTR,UCHL5
HOXC8		transcription regulator			0.0142	ASS1,CDH11,SPP1
DGCR8		enzyme		1.067	0.0151	CDH1,CRABP1,IGHM,SMOC1
MAP3K8		kinase		1.664	0.0154	CLIC5,FSCN1,HP,HTRA4,IL18,MMP3,MMP9
RAF1		kinase			0.0157	MMP1,MMP3,MMP9
CDKN1A		kinase		0.391	0.0158	APP,CTSB,MMP1,MMP3,MMP9
FOXO4		transcription regulator			0.0158	C1QA,CDH5,FMOD,MMP9,NAMPT
JAK2		kinase			0.0158	ACTN1,F10,F5,MPO,MYL12A
HNRNPA2B1		other			0.0159	CDH1,CP,FSCN1,GSN,HNMT,SVEP1,VCAN
PRKCE		kinase		-0.132	0.0161	APP,CDH1,CRP,MMP9
CLEC1B		transmembrane receptor			0.0165	PF4,SPP1
POLR3G		enzyme			0.0165	LMNA,S100A4
E2F5		transcription regulator			0.0165	PA2G4,SERPINE1
NFATC4		transcription regulator			0.0165	ADIPOQ,APP
PROCR		other			0.0165	GBP6,MMP9
LOXL2		enzyme			0.0165	CDH1,MMP9
SFRP1		transmembrane receptor			0.0165	CDH1,SDC2
CD209		other			0.0165	MMP2,MMP9
LIMA1		other			0.0165	CDH1,VCAN
TNC		other			0.0165	MMP2,TPM1
OPRM1		g-protein coupled receptor			0.0165	CDH1,MMP9
VDR		transcription regulator		0.069	0.0166	ADIPOQ,CD14,IL18,SERPINC1,SPP1
let-7a-5p (and other miRNAs w/seed GAGGUAG)		mature microrna			0.0172	MMP9,S100A4,THBS1
KRT17		other			0.0172	MMP3,MMP9,SPP1
POU2F1		transcription regulator			0.0174	A2M,GSTM3,IDH1,SPP1,TIMP3
GATA2		transcription regulator			0.0174	ALOX5,CTSG,FCN1,LTF,MPO,NOV,PRTN3,RAB44,S100A8,S100A9
RUNX1		transcription regulator			0.0179	CHI3L1,CTSG,FSCN1,MPO,SPP1,TIMP1
MTOR		kinase		-0.426	0.018	AKR1A1,ATG7,CDH1,HSPB1,MMP9,PGP,PYGB,SERPINB1,TXNL1
SNAI1		transcription regulator		-0.391	0.0182	CDH1,CDH5,MMP9,SPARC
IgG		complex	Activated	2.598	0.0182	AFM,ASAH1,CTSC,HSPB1,LGALS1,MMP9,SERPINE1
COMMD5		other			0.0183	NOTCH2
CRB2		other			0.0183	APP
DNAJ		group			0.0183	ENPP2
SLC39A6		transporter			0.0183	CDH1
FMOD	-2.14	other			0.0183	LUM
CDC42BPB		kinase			0.0183	CTSB
ECE2		peptidase			0.0183	APP
ENTPD7		enzyme			0.0183	APP
CMTM8		cytokine			0.0183	CDH1
FOXD2		transcription regulator			0.0183	PRKAR1A
LMAN1		other			0.0183	F5
Lamin b		group			0.0183	LMNA
MDC1		other			0.0183	CLU
CALHM1		ion channel			0.0183	APP
ALX1		transcription regulator			0.0183	CDH1
GSAP		peptidase			0.0183	APP
ECE		group			0.0183	APP
GSTK1		enzyme			0.0183	ADIPOQ
ZDHHC21		enzyme			0.0183	APP
WDR1		other			0.0183	IL18
RGMB		other			0.0183	CDH1
COMMD9		other			0.0183	NOTCH2
TRPC4AP		transporter			0.0183	APP
HM13		peptidase			0.0183	APP
ZDHHC7		enzyme			0.0183	APP
MIGA2		other			0.0183	H2AFY
DHCR24		enzyme			0.0183	APP
S100A14		other			0.0183	MMP2
9530018H14Rik		other			0.0183	CDH1
FBXL2		enzyme			0.0183	APP
MYO1C		enzyme			0.0183	GSN
SORCS1		transporter			0.0183	APP
STMN2		other			0.0183	APP
KLC1		other			0.0183	APP
EHD4	-2.138	enzyme			0.0183	EHD1
EXOC8		other			0.0183	CDH1
SLC11A2		transporter			0.0183	APP
SERPINA3		other			0.0183	APP
Abcb1b		transporter			0.0183	APP
KRT1		other			0.0183	IL18
APBA1		transporter			0.0183	APP
F11R		other			0.0183	CDH1
FBXL20		enzyme			0.0183	APP
SYNJ1		phosphatase			0.0183	APP
miR-18a-5p (and other miRNAs w/seed AAGGUGC)		mature microrna			0.0183	THBS1
RTN1		other			0.0183	APP
ARF3		enzyme			0.0183	APP
IQSEC1		other			0.0183	CDH1
DKK2		other			0.0183	SPP1
RBBP9		other			0.0183	CDH1
GBP1		enzyme			0.0183	MMP1
ECE1		peptidase			0.0183	APP
SERPINB3		other			0.0183	LRP1
FALEC		other			0.0183	ECM1
APBA2		transporter			0.0183	APP
ITM2B		other			0.0183	APP
ATP5A1		transporter			0.0183	H2AFY
BACE2		peptidase			0.0183	APP
QPCT	1.62	enzyme			0.0183	APP
CD177		other			0.0183	PRTN3
Ly6a (includes others)		other			0.0183	APP
Tmsb4x (includes others)		other			0.0183	CDH1
MPO	3.746	enzyme			0.0183	APP
SORL1		transporter			0.0183	APP
ASGR1		transmembrane receptor			0.0183	MMP9
MTHFR		enzyme			0.0183	APP
MPG		enzyme			0.0183	HPRT1
PTPN9		phosphatase			0.0183	MMP2
TAGLN		other			0.0183	MMP9
WASF3		other			0.0183	CDH1
ITM2C		other			0.0183	APP
NPAS2		transcription regulator			0.0183	F7
PICALM		transporter			0.0183	APP
ZNF433		other			0.0183	ALOX5
IFITM3		other			0.0183	SPP1
Ewsr1		other			0.0183	LMNA
GBP2		enzyme			0.0183	MMP9
GSTT1		enzyme			0.0183	GSTM3
Nedd4		enzyme			0.0183	THBS1
THSD4		other			0.0183	MMP9
SNRPA		other			0.0183	APP
Cyp2j9		enzyme			0.0183	ADIPOQ
PRR13		other			0.0183	THBS1
WASF1		other			0.0183	APP
HPSE		enzyme			0.0183	APP
NCOR1		transcription regulator			0.0188	CDH1,HP,MMP9
KDM1A		enzyme		-1.445	0.0191	CDH1,IGFBP4,RETN,SERPINE1,SFRP2
Mek		group		0.783	0.0193	ADIPOQ,CDH1,CRYAB,GDA,HSPB1,MMP2,MMP9,SERPINE1
HTATIP2		transcription regulator			0.0196	MMP2,SPP1
STAR		transporter			0.0196	CD5L,SPP1
mir-373		microrna			0.0196	CDH1,SERPINE1
PDE3B		enzyme			0.0196	ADIPOQ,SERPINE1
WWOX		enzyme			0.0196	MMP9,TIMP2
BRD7		transcription regulator			0.0196	NDRG1,VCAN
LAMA2		other			0.0196	CDH5,MMP9
PPP3CA		phosphatase			0.0196	APP,SPP1
SMURF2		enzyme			0.0196	CDH1,SERPINE1
PRKD1		kinase			0.0196	MMP1,MMP3
PRKAA1		kinase		0.447	0.02	CAMKK1,IGFBP4,MMP9,PCOLCE,TGM2
ALKBH5		enzyme			0.02	ASAH1,CLU,DDX3X,DNM1L,RPLP0
PDGF BB		complex		-0.942	0.0201	GFPT2,LMNA,MMP2,NAMPT,TGM2,THBS1
IGF2		growth factor			0.0204	IGFBP6,MMP3,TGFBI
IL3		cytokine			0.0204	CD14,MMP1,MMP3
TFEB		transcription regulator			0.0204	CDH1,CTSB,HEXA
LTB4R		g-protein coupled receptor			0.0204	ALOX5,MMP2,MMP9
UXT		transcription regulator			0.0204	ENO2,F5,SORD
USF1		transcription regulator			0.0205	CHI3L1,PRKAR1A,SERPINE1,SPP1
FHL2		transcription regulator			0.0222	CDH5,MPO,MRC2
MIR17HG		other		1.633	0.0224	APP,COL5A1,HSPG2,LRP1,NOTCH2,SMOC1
IL-1R		group			0.0229	APP,MMP9
Lymphotoxin		complex			0.0229	MMP1,MMP3
SLC9A3R1		other			0.0229	CDH1,S100A4
TICAM2		other			0.0229	MMP8,S100A8
ATXN1		transcription regulator			0.0229	APP,HMGB2
SKIL		transcription regulator			0.0229	CDH1,SERPINE1
TGFB1I1		transcription regulator			0.0229	LTBP2,SERPINE1
CPEB1		translation regulator			0.0229	CDH1,MMP9
TNFRSF12A		transmembrane receptor			0.0229	MMP1,MMP3
AK1	-1.366	kinase			0.0229	AK1,ENO1
THBS1	2.328	other			0.0229	MMP9,THBS1
PLA2G2E		enzyme			0.0229	S100A9,SERPINE1
ENPP2	1.673	enzyme			0.0229	ADIPOQ,ENPP2
IL22		cytokine		1.98	0.0229	FGA,HP,LBP,SAA1
CEBPD		transcription regulator			0.0229	CLU,MMP3,MMP8,PRTN3
RICTOR		other	Activated	2.53	0.0238	ATP5B,PSMA5,PSMA6,PSMC3,PSMC6,PSME1,PSME2,RPL30,RPL9,RPLP0
N-cor		group			0.0239	ADIPOQ,CRP,IDH1,MMP9,SNX1
FBXW7		transcription regulator			0.024	HSPB1,SERPINE1,STIP1
GAPDH		enzyme			0.024	ENO1,OAS3,SPP1
Cdc42		enzyme			0.024	CTSB,CTSH,CTSZ
Immunoglobulin		complex		-0.371	0.0242	CDH1,MMP2,MMP9,TIMP1
SMAD4		transcription regulator		1.172	0.0244	CDH5,FSCN1,NAMPT,NOTCH3,SERPINE1,THBS1,TIMP3
TLR9		transmembrane receptor		-0.478	0.0256	CAST,IDO1,IL18,NAMPT,OAS3,S100A8,SERPINE1,TIMP1
miR-145-5p (and other miRNAs w/seed UCCAGUU)		mature microrna			0.0259	AHNAK,FSCN1,MMP1
ITGB3		transmembrane receptor			0.0259	MMP1,MMP2,MMP9
TREM1		transmembrane receptor		-1.51	0.0263	CCL23,CD14,HTRA4,IDO1,MMP1,MMP19,SPP1,THBS1
IDH2		enzyme			0.0264	ADIPOQ,CDH1
MLX		transcription regulator			0.0264	NOV,THBS2
ITGA1		other			0.0264	MMP2,MMP9
ZBTB7A		transcription regulator			0.0264	ADH5,MIA
COL6A1		other			0.0264	AK1,IDH1
PDCD4		other			0.0264	CDH1,MMP3
CREB3		transcription regulator			0.0264	ANXA1,MMP9
PLAT		peptidase			0.0264	MMP9,SERPINE1
TARBP2		other			0.0264	PROS1,THBS1
MUC4		other			0.0264	CDH1,MMP9
NOTCH1		transcription regulator		-1.387	0.0268	ENO2,IGFBP4,IL18,MMP1,MMP3,PIN1
GLI2		transcription regulator			0.0269	CLU,MMP3,MMP9,SPP1
PDLIM2		other		-1.342	0.0271	CDH1,ENPP2,FSTL1,OAS3,SMOC1
RAC1		enzyme			0.0279	CDH1,MMP1,MMP9
USF2		transcription regulator			0.0279	CHI3L1,PRKAR1A,SERPINE1
OLR1		transmembrane receptor			0.0279	MMP1,MMP3,SPP1
TCF4		transcription regulator			0.0283	GIMAP4,HMGB2,MIA,SERPINB1,SPP1,VCAN,WISP2
CREBBP		transcription regulator		-0.651	0.0291	CAPG,CDH5,CTSG,FGL1,GIMAP4,MMP9,MPO,NDRG1,OAS3,SERPINE2,SMOC1
PRKCD		kinase		1.141	0.0292	CTSB,FBN1,JCHAIN,MMP2,MMP9,NOTCH2,SERPINE1
IL1RN		cytokine		1.007	0.0294	IGFBP4,MMP1,OAS3,SERPINE1,SPP1
MET		kinase		0.345	0.0294	CDH1,HSPB1,IL18,MMP2,SPP1
APC		enzyme			0.0294	APOB,CDH1,MMP3,SPP1,TIMP1
KRT14		other			0.03	MMP1,MMP19,MMP9
FST		other			0.03	ADIPOQ,HP,SAA1
CLEC11A		growth factor			0.03	ANXA1,CAP1,TKT
HSF2		transcription regulator			0.03	CLU,HSPB1,PSMA5
Brd4		kinase			0.03	CDH1,COL6A3,TIMP1
THRAP3		transcription regulator			0.03	ACY1,ADIPOQ
IL17C		cytokine			0.03	S100A8,S100A9
Mac		complex			0.03	MMP3,SPP1
NREP		other			0.03	MMP2,MMP9
RASSF1		other			0.03	MMP2,TUBB
PNN		other			0.03	CDH1,TIMP1
MDM4		enzyme			0.03	P4HB,RAC2
mir-515		microrna			0.03	CDH1,SERPINE1
PBX1		transcription regulator			0.03	CDH1,PF4
IL15		cytokine		1.212	0.0309	ENO1,ENO2,MAP2K1,PFKL,TFRC,TIMP1,TKT
mir-8		microrna		0.91	0.0313	CDH1,MMP1,YWHAB,YWHAG
LIF		cytokine		1.406	0.0318	AHNAK,FGB,FGG,SPP1,VWF
MED13		transcription regulator			0.0321	ENO1,GPD1,TKT
MUC1		other			0.0321	ALDH1A1,CDH1,CDH11
DNA-methyltransferase		group			0.0339	CDH1,MMP1
Ren2		peptidase			0.0339	SPP1,TIMP1
Wnt		group			0.0339	MMP9,SDC2
PTP4A3		phosphatase			0.0339	CDH1,HSP90AA1
SKI		transcription regulator			0.0339	CDH1,SERPINE1
SENP1		peptidase			0.0339	MMP2,MMP9
SCX		transcription regulator			0.0339	MMP3,TIMP3
FOSB		transcription regulator			0.0339	MMP2,MMP9
IFNGR1		transmembrane receptor			0.0343	IDO1,MMP2,MMP9
H2AFY	2.86	other			0.0343	ALDH1A3,SERPINE1,SPARC
JUND		transcription regulator			0.0343	MMP1,MMP9,TIMP1
BCL2L1		other			0.0343	ECM1,THBS1,TIMP1
GHR		transmembrane receptor			0.0343	ADIPOQ,IGFBP4,SPP1
IL12A		cytokine			0.0343	MMP2,MMP3,MMP9
TRAF3IP2		other			0.0343	MMP3,MMP9,S100A8
TYROBP		transmembrane receptor			0.0343	IDO1,IL18,SPP1
OR51E2		g-protein coupled receptor			0.0363	CDH1
ZMIZ1		other			0.0363	SERPINE1
KLF8		transcription regulator			0.0363	CDH1
Integrin alpha V beta 3		complex			0.0363	MMP1
SLC33A1		transporter			0.0363	IL18
RTN3		other			0.0363	APP
NLRP10		other			0.0363	ALOX5
SLC9A6		transporter			0.0363	APP
ENTPD2		enzyme			0.0363	SERPINE1
EPN3		other			0.0363	EHD1
RTN2		other			0.0363	APP
NAT8		transcription regulator			0.0363	APP
VPS33B		transporter			0.0363	VWF
FKRP		other			0.0363	LAMC1
RYR3		ion channel			0.0363	ADIPOQ
XIST		other			0.0363	HPRT1
GLRX3		enzyme			0.0363	TFRC
RRM2		enzyme			0.0363	THBS1
Ku		complex			0.0363	ADH5
ARTN		growth factor			0.0363	ALDH1A1
GGA1		transporter			0.0363	APP
CD82		other			0.0363	DCN
CCL1		cytokine			0.0363	SERPINE1
PKIA		other			0.0363	PRKAR1A
CD33		other			0.0363	APP
TAC4		other			0.0363	MMP2
SP100		transcription regulator			0.0363	MMP1
LAMA1		other			0.0363	MMP9
LAMA3		other			0.0363	MMP1
CCL18		cytokine			0.0363	S100A4
mir-663		microrna			0.0363	HSPG2
PLSCR3		enzyme			0.0363	ADIPOQ
NID1		other			0.0363	NID2
NUBP1		other			0.0363	TFRC
RPS14		translation regulator			0.0363	S100A8
HBP1		transcription regulator			0.0363	CTSB
EEF1D		translation regulator			0.0363	CDH1
H2AFX		transcription regulator			0.0363	CLU
TIMP4		other			0.0363	TIMP2
IDE		peptidase			0.0363	APP
SIPA1		other			0.0363	MMP9
PAK6		kinase			0.0363	MMP9
ZNF410		other			0.0363	MMP1
GGA3		transporter			0.0363	APP
PSMB2		peptidase			0.0363	ATG7
TP53INP1		other			0.0363	SPARC
CFH	1.969	other			0.0363	CRP
ZNF350		transcription regulator			0.0363	MMP9
NAGLU		enzyme			0.0363	LYZ
MARK3		kinase			0.0363	ADIPOQ
ALPL		phosphatase			0.0363	SPP1
MME		peptidase			0.0363	APP
PRDX3		enzyme			0.0363	ADIPOQ
GPX4		enzyme			0.0363	MMP1
ADAMTS5		peptidase			0.0363	VCAN
RACGAP1		transporter			0.0363	CD14
CDH13		other			0.0363	ADIPOQ
CRTAP		other			0.0363	SERPINE1
ATAD3A		other			0.0363	CDH1
NAT8B		enzyme			0.0363	APP
PODXL		kinase			0.0363	CDH1
VPS26B		transporter			0.0363	VPS35
LAMB2		enzyme			0.0363	LAMB1
SNRNP70	5.805	other			0.0363	APP
ZFYVE16		transporter			0.0363	SERPINE1
FTL	-3.11	enzyme			0.0363	TFRC
Rb		group			0.0366	CDH1,MMP3,PA2G4
KCNK9		ion channel			0.0366	A2M,DKK3,HP
C3AR1		g-protein coupled receptor			0.0366	DCN,LTBP2,SERPINE1
WISP2	-5.336	growth factor			0.0366	CDH1,SERPINE1,SPARC
MAP2K1/2		group		0.753	0.0378	CDH1,CHI3L1,HSPB1,MMP9
GRHL2		transcription regulator			0.038	CDH1,NOTCH3
XDH		enzyme			0.038	SERPINE1,SPP1
ACVR1		kinase			0.038	CD14,SERPINE1
PYCARD		transcription regulator			0.038	IL18,MMP9
STK4		kinase			0.038	MMP2,PROS1
CTBP1		enzyme			0.038	CDH1,ENPP2
IRF1		transcription regulator			0.0383	IDO1,IL18,MMP9,PSME1,PSME2
STK40		kinase			0.039	C1QA,C1QB,PF4
GPS2		transcription regulator			0.039	HP,IDH1,SNX1
RAC2	2.244	enzyme			0.039	ANXA1,CAP1,TKT
BMP6		growth factor			0.0396	MBL2,PCOLCE2,SORD,TIMP1
PTEN		phosphatase	Inhibited	-2.2	0.0399	ADIPOQ,CDH1,CDH5,CTSB,CTSZ,H2AFY,MMP3,MMP9,PF4
EZH2		transcription regulator		-0.277	0.0412	CDH1,FUCA1,MMP2,NOTCH2,S100A4,S100A8,S100A9,SAA1
PAX7		transcription regulator		-0.152	0.0414	ASS1,C1QTNF3,CAMK1D,CDH11
CXCL12		cytokine		-0.264	0.0414	CDH1,MMP9,TF,TIMP1
TCOF1		transporter			0.0414	ANXA2,GALK1,NDRG1,PSMC6
MAP3K7		kinase			0.0414	MMP3,SAA1,SERPINE1
AR		ligand-dependent nuclear receptor		-0.566	0.0418	ALDH1A1,CAST,CDH1,DNM1L,ENO2,GSN,PROS1,SERPINE1,SPP1,TF,THBS1,VCAN
EBF2		transcription regulator			0.0422	FAM129A,THBS4
BMPR2		kinase			0.0422	CLIC4,SPP1
SEL1L		other			0.0422	TIMP1,TIMP2
mir-135		microrna			0.0422	CDH1,SPP1
mir-96		microrna			0.0422	CDH1,GRB2
PRKCZ		kinase			0.0422	MMP2,MMP9
FDFT1		enzyme			0.0422	APOB,LRP1
BACH1		transcription regulator			0.0422	MMP1,SPP1
EOMES		transcription regulator		1.387	0.0426	ANXA1,COL6A3,CRABP1,MXRA5,TGFBI
NPC1		transporter			0.0439	CTSB,MMP8,S100A8
STAT5B		transcription regulator			0.044	AHNAK,CDH1,HEXA,NUCB1,TROVE2
CFTR		ion channel			0.045	CAPG,CFH,S100A8,SAA1
IL12 (complex)		complex		-0.445	0.0456	IDO1,IL18,MMP2,MMP9,TIMP1
HDAC2		transcription regulator			0.0456	ATG7,CDH1,DPT,MMP9,S100A9
ACOX1		enzyme	Activated	2.236	0.0457	ANXA2,IL1RAP,MBL2,MFGE8,QPCT,TAGLN2
HNF1B		transcription regulator			0.0465	CDH1,CPN1,HGFAC
PRMT5		enzyme			0.0466	ADIPOQ,RETN
MAT1A		enzyme			0.0466	LTA4H,SAA1
HOXA13		transcription regulator			0.0466	ALDH1A1,ENO1
PRKG1		kinase			0.0466	MPO,SERPINE1
CETP		enzyme			0.0466	APOB,LCAT
RETNLB		other		1	0.047	LMNB1,MMP2,THBS4,TIMP1
NR5A2		ligand-dependent nuclear receptor			0.047	CRP,FGB,HP,SAA1
PTGER4		g-protein coupled receptor		1.698	0.047	APP,CMPK2,CP,GBP6,IL18,MMP2
HMOX1		enzyme		-1.091	0.0489	ADIPOQ,MMP9,THBS1,THBS2
HDAC3		transcription regulator			0.0489	CDH1,HP,MMP9,SPP1
SHC1		other			0.0492	FTL,GDA,HMGB2
ID1		transcription regulator			0.0492	ALDH1A1,MMP9,TF
MAPKAPK2		kinase			0.0492	HSPB1,HSPB6,IL18
26s Proteasome		complex		1.96	0.197	ATG7,CTSB,HMGB2,TGM2
INHBA		growth factor		1.987	0.224	ACTN1,MMP2,S100A8,S100A9
PPARGC1A		transcription regulator		-1.968	0.273	ADIPOQ,AK1,APOA4,ATP5B,RBP4
GATA6		transcription regulator		1.98	0.371	ACO1,C1R,CD5L,SPARC

## Sheet: Canonical Pathways OA
Canonical pathways OA vs norm
Ingenuity Canonical Pathways	-log(p-value)	p-value	Ratio	z-score	Molecules
Coagulation System	16.3	5.01187e-17	0.429	2.324	F12,VWF,F7,FGG,F11,PLG,KLKB1,F10,F9,PROS1,F5,FGB,FGA,F13B,A2M
Complement System	15.8	1.58489e-16	0.405	1.897	MASP2,C3,C1S,C9,MASP1,C1QA,C1QC,C1QB,C8A,C1R,MBL2,CFI,C7,C6,C8G
Acute Phase Response Signaling	14.2	6.30957e-15	0.147	-0.728	HPX,C3,MAPK1,APOH,GRB2,C1S,C9,VWF,CP,STAT3,HNRNPK,CRABP1,FGG,C1R,PLG,KLKB1,IL18,ALB,MBL2,TF,MAPK3,FGB,FGA,MAP2K1,A2M
EIF2 Signaling	14.1	7.94328e-15	0.127	-3	RPL11,RPS19,EIF3C,MAPK1,GRB2,ACTB,RPS8,RPL12,RPS4X,RPL9,RPS6,PTBP1,PPP1CC,RPS20,HNRNPA1,MAPK3,EIF4A1,EIF3A,RPS15A,RPS2,RPS3,RPS12,RPS5,ACTC1,MAP2K1,EIF3L,RPSA,RPS24
Actin Cytoskeleton Signaling	12.1	7.94328e-13	0.115	-3.266	RAC2,MAPK1,MYL6,TLN1,IQGAP1,IQGAP2,DIAPH1,FLNA,MAPK3,EZR,MAP2K1,ACTC1,PXN,WASF2,CFL1,GRB2,CSK,ACTB,GSN,ROCK1,CDC42,PAK2,CD14,VAV1,ACTN4,NCKAP1L
Regulation of eIF4 and p70S6K Signaling	12.1	7.94328e-13	0.14	-1.134	RPS19,EIF3C,MAPK1,GRB2,RPS8,RPS4X,RPS6,PPP2CB,PPP2R1A,RPS20,MAPK3,EIF4A1,EIF3A,RPS15A,RPS2,RPS5,RPS12,RPS3,MAP2K1,EIF3L,RPS24,RPSA
Extrinsic Prothrombin Activation Pathway	11.3	5.01187e-12	0.562	1	F10,F12,PROS1,F5,FGB,F7,FGA,F13B,FGG
Clathrin-mediated Endocytosis Signaling	10.9	1.25893e-11	0.116	#NUM!	AP2M1,AP2A1,RAB5C,GRB2,ACTB,AP2B1,SH3GLB1,AP1B1,RAB5B,AP2A2,AP2S1,SH3GL1,PON1,ALB,TF,CDC42,CLTA,TFRC,DNM1L,ACTC1,CLU,DNM2,HIP1R
mTOR Signaling	10.8	1.58489e-11	0.114	-1.414	RPS19,EIF3C,MAPK1,GRB2,RHOC,RPS8,RPS4X,RPS6,PPP2CB,PPP2R1A,RHOG,RPS20,MAPK3,EIF4A1,EIF3A,RPS15A,RPS2,RPS5,RPS12,RPS3,EIF3L,RPS24,RPSA
Intrinsic Prothrombin Activation Pathway	10.7	1.99526e-11	0.286	2.887	COL1A2,F11,F10,KLKB1,F12,F9,PROS1,F5,FGB,FGA,F13B,FGG
IGF-1 Signaling	10.5	3.16228e-11	0.16	-2.646	IGFBP6,IGFBP4,PXN,YWHAG,MAPK1,YWHAE,YWHAH,YWHAB,GRB2,YWHAZ,IGFBP5,STAT3,YWHAQ,NOV,MAPK3,MAP2K1,PRKAR1A
Germ Cell-Sertoli Cell Junction Signaling	10.4	3.98107e-11	0.121	#NUM!	RAC2,PXN,MAPK1,CFL1,GRB2,RHOC,ACTB,GSN,IQGAP1,TUBB,RHOG,CDC42,MAPK3,PAK2,ZYX,TUBB4A,ACTN4,ACTC1,MAP2K1,A2M,RAB8B
Leukocyte Extravasation Signaling	10.4	3.98107e-11	0.109	-2.711	RAP1B,RAC2,PXN,MAPK1,PTK2B,MMP3,MYL6,GRB2,ACTB,MMP2,ROCK1,GNAI2,CDH5,CDC42,EZR,PLCG2,VAV1,ACTN4,ACTC1,ARHGAP1,VASP,MMP19,TIMP2
ERK/MAPK Signaling	10	1e-10	0.11	-2.668	RAP1B,RAC2,PXN,YWHAG,MAPK1,PTK2B,YWHAH,YWHAB,GRB2,YWHAZ,TLN1,STAT3,YWHAQ,PPP2CB,PPP2R1A,PPP1CC,MAPK3,PLCG2,PAK2,MAP2K1,PRKAR1A,HSPB1
Virus Entry via Endocytic Pathways	9.73	1.86209e-10	0.157	#NUM!	RAC2,AP2M1,AP2A1,GRB2,AP2B1,ACTB,AP1B1,AP2A2,AP2S1,CDC42,FLNA,PLCG2,CLTA,TFRC,ACTC1,DNM2
Signaling by Rho Family GTPases	9.55	2.81838e-10	0.0952	-3.273	GNAS,MAPK1,PTK2B,CFL1,MYL6,GRB2,RHOC,ACTB,CDH6,VIM,IQGAP1,CDH11,ROCK1,GNAI2,GNB1,RHOG,CDH5,CDC42,MAPK3,EZR,PAK2,ACTC1,MAP2K1,SEPT2
Ephrin B Signaling	8.72	1.90546e-09	0.178	-1.897	ROCK1,GNAI2,GNB1,RAC2,PXN,GNAS,MAPK1,CFL1,CDC42,MAPK3,CAP1,VAV1,HNRNPK
p70S6K Signaling	8.05	8.91251e-09	0.121	-1.897	YWHAG,MAPK1,YWHAE,YWHAH,YWHAB,GRB2,YWHAZ,RPS6,YWHAQ,GNAI2,PPP2CB,PPP2R1A,MAPK3,PLCG2,SYK,MAP2K1
Protein Kinase A Signaling	7.99	1.02329e-08	0.07	-4.082	RAP1B,HIST1H1C,MAPK1,YWHAH,MYL6,PTK2B,LIPE,GNB1,YWHAQ,PPP1CC,FLNA,MAPK3,APEX1,MAP2K1,VASP,PXN,YWHAG,GNAS,YWHAE,YWHAB,YWHAZ,PYGB,PYGL,ROCK1,GNAI2,CALM1 (includes others),PLCG2,PRKAR1A
Remodeling of Epithelial Adherens Junctions	7.97	1.07152e-08	0.174	#NUM!	RAB5C,MAPRE1,ACTB,ZYX,TUBB4A,ACTN4,RAB5B,TUBB,DNM1L,IQGAP1,ACTC1,DNM2
GP6 Signaling Pathway	7.95	1.12202e-08	0.119	0	RAP1B,APBB1IP,GRB2,COL12A1,TLN1,COL15A1,FGG,LAMC1,COL1A2,CALM1 (includes others),RHOG,PLCG2,SYK,LAMB1,FGB,FGA
RhoGDI Signaling	7.75	1.77828e-08	0.102	2	GNAS,WASF2,CFL1,MYL6,RHOC,ACTB,CDH6,CDH11,ROCK1,GNB1,GNAI2,RHOG,CDH5,CDC42,EZR,PAK2,ACTC1,ARHGAP1
Integrin Signaling	7.75	1.77828e-08	0.0913	-3.771	RAP1B,RAC2,PXN,MAPK1,GRB2,RHOC,ACTB,TLN1,GSN,ROCK1,RHOG,CDC42,MAPK3,PLCG2,PAK2,ZYX,ACTN4,ACTC1,MAP2K1,VASP
LXR/RXR Activation	7.72	1.90546e-08	0.124	1.807	HPX,C3,APOH,C9,A1BG,PON1,ALB,IL18,TF,LCAT,CD14,GC,FGA,PON3,CLU
Fcγ Receptor-mediated Phagocytosis in Macrophages and Monocytes	7.4	3.98107e-08	0.14	-3.606	RAC2,PXN,PTK2B,MAPK1,ACTB,TLN1,CDC42,MAPK3,EZR,SYK,VAV1,ACTC1,VASP
14-3-3-mediated Signaling	7.25	5.62341e-08	0.115	-3.464	YWHAG,YWHAE,YWHAH,MAPK1,YWHAB,GRB2,YWHAZ,VIM,TUBB,YWHAQ,MAPK3,PLCG2,TUBB4A,PDCD6IP,MAP2K1
FXR/RXR Activation	6.64	2.29087e-07	0.111	#NUM!	HPX,C3,APOH,C9,A1BG,PON1,ALB,IL18,TF,LCAT,GC,FGA,PON3,CLU
Phagosome Maturation	6.54	2.88403e-07	0.101	#NUM!	ATP6V1D,RAB5C,PRDX1,RAB5B,TUBB,ATP6V1A,CTSZ,ATP6V1E1,DYNC1I2,CTSH,CTSB,TUBB4A,CTSC,NAPA,ATP6V1B2
Opioid Signaling Pathway	6.36	4.36516e-07	0.0785	-3.9	RAP1B,RAC2,AP2M1,AP2A1,GNAS,MAPK1,CAMK1D,AP2B1,AP1B1,AP2A2,AP2S1,GNB1,GNAI2,CALM1 (includes others),CDC42,MAPK3,CLTA,MAP2K1,PRKAR1A
Breast Cancer Regulation by Stathmin1	6.08	8.31764e-07	0.0829	#NUM!	GNAS,MAPK1,CAMK1D,GRB2,TUBB,ROCK1,GNB1,GNAI2,CALM1 (includes others),PPP2CB,PPP2R1A,PPP1CC,CDC42,MAPK3,TUBB4A,MAP2K1,PRKAR1A
Semaphorin Signaling in Neurons	6.03	9.33254e-07	0.17	#NUM!	DPYSL2,ROCK1,RHOG,MAPK1,CFL1,RHOC,MAPK3,PAK2,ARHGAP1
VEGF Signaling	6	1e-06	0.117	-3.317	ROCK1,PXN,YWHAE,MAPK1,PTK2B,GRB2,MAPK3,PLCG2,ACTB,ACTN4,MAP2K1,ACTC1
Agrin Interactions at Neuromuscular Junction	5.97	1.07152e-06	0.145	-2.828	LAMC1,RAC2,PXN,MAPK1,CDC42,MAPK3,ACTB,PAK2,LAMB1,ACTC1
α-Adrenergic Signaling	5.9	1.25893e-06	0.126	-2.53	GNB1,GNAI2,CALM1 (includes others),GNAS,MAPK1,MAPK3,PLCG2,PYGL,PYGB,MAP2K1,PRKAR1A
PI3K/AKT Signaling	5.88	1.31826e-06	0.104	-2.496	YWHAQ,PPP2CB,PPP2R1A,CDC37,YWHAG,MAPK1,YWHAH,YWHAE,YWHAB,GRB2,MAPK3,YWHAZ,MAP2K1
B Cell Receptor Signaling	5.82	1.51356e-06	0.0838	-3.357	RAP1B,RAC2,APBB1IP,MAPK1,CFL1,PTK2B,GRB2,CSK,CALM1 (includes others),CDC42,MAPK3,PLCG2,SYK,IGHM,VAV1,MAP2K1
Regulation of Actin-based Motility by Rho	5.76	1.7378e-06	0.122	-3	ROCK1,RAC2,RHOG,CFL1,MYL6,RHOC,CDC42,ACTB,PAK2,GSN,ACTC1
IL-8 Signaling	5.64	2.29087e-06	0.0812	-3.357	RAC2,GNAS,MAPK1,PTK2B,GRB2,RHOC,MMP2,IQGAP1,ROCK1,GNB1,GNAI2,RHOG,MAPK3,PAK2,MAP2K1,VASP
ILK Signaling	5.64	2.29087e-06	0.0812	-2.324	PXN,MAPK1,MYL6,CFL1,GRB2,RHOC,ACTB,VIM,PPP2CB,PPP2R1A,RHOG,CDC42,FLNA,MAPK3,ACTN4,ACTC1
Ephrin Receptor Signaling	5.61	2.45471e-06	0.0857	-3.606	RAP1B,RAC2,PXN,GNAS,MAPK1,CFL1,GRB2,STAT3,ROCK1,GNB1,GNAI2,CDC42,MAPK3,PAK2,MAP2K1
Gα12/13 Signaling	5.5	3.16228e-06	0.0963	-3.606	ROCK1,PXN,MAPK1,PTK2B,MYL6,CDH5,GRB2,CDC42,MAPK3,CDH6,VAV1,MAP2K1,CDH11
Role of Pattern Recognition Receptors in Recognition of Bacteria and Viruses	5.43	3.71535e-06	0.0949	-0.632	C3,MAPK1,GRB2,C1QA,C1QC,C1QB,OAS3,IL18,MBL2,MAPK3,PLCG2,SYK,CASP1
CTLA4 Signaling in Cytotoxic T Lymphocytes	5.34	4.57088e-06	0.111	#NUM!	PPP2CB,AP2M1,AP2A1,PPP2R1A,GRB2,AP2B1,CLTA,SYK,AP1B1,AP2A2,AP2S1
FAK Signaling	5.34	4.57088e-06	0.111	#NUM!	PXN,MAPK1,GRB2,MAPK3,PLCG2,CSK,ACTB,PAK2,TLN1,MAP2K1,ACTC1
Axonal Guidance Signaling	5.31	4.89779e-06	0.0553	#NUM!	DPYSL2,RAP1B,RAC2,MAPK1,MYL6,MMP3,TUBB,GNB1,MAPK3,PSMD14,TUBB4A,MAP2K1,VASP,PXN,ADAMTS13,GNAS,CFL1,GRB2,MMP2,ROCK1,GNAI2,CDC42,PLCG2,PAK2,PRKAR1A
GNRH Signaling	5.23	5.88844e-06	0.0848	-3.051	PXN,GNAS,MAPK1,PTK2B,GRB2,MMP2,GNB1,GNAI2,CALM1 (includes others),CDC42,MAPK3,PAK2,MAP2K1,PRKAR1A
Ethanol Degradation II	5.14	7.24436e-06	0.189	#NUM!	ADH5,AKR1A1,ALDH1L1,ADH7,ALDH1A1,ALDH1A3,ALDH9A1
HIPPO signaling	5.04	9.12011e-06	0.115	3	YWHAQ,PPP2CB,PPP2R1A,PPP1CC,YWHAG,YWHAH,YWHAE,YWHAB,YWHAZ,MST1
Lipid Antigen Presentation by CD1	5	1e-05	0.231	#NUM!	AP2M1,AP2A1,AP2B1,AP1B1,AP2A2,AP2S1
Inhibition of Matrix Metalloproteases	4.98	1.04713e-05	0.179	-0.447	HSPG2,MMP3,MMP2,A2M,LRP1,TIMP2,MMP19
Chemokine Signaling	4.94	1.14815e-05	0.127	-2.333	GNAI2,CALM1 (includes others),CAMK1D,MAPK1,PTK2B,CFL1,MAPK3,PLCG2,MAP2K1
Noradrenaline and Adrenaline Degradation	4.9	1.25893e-05	0.175	#NUM!	ADH5,AKR1A1,ALDH1L1,ADH7,ALDH1A1,ALDH1A3,ALDH9A1
Paxillin Signaling	4.79	1.62181e-05	0.0973	-2.714	PXN,MAPK1,PTK2B,GRB2,CDC42,CSK,ACTB,PAK2,TLN1,ACTN4,ACTC1
Regulation of Cellular Mechanics by Calpain Protease	4.79	1.62181e-05	0.14	-1	PXN,MAPK1,GRB2,MAPK3,EZR,TLN1,ACTN4,CAST
Gαq Signaling	4.67	2.13796e-05	0.0807	-3.606	GNAS,PTK2B,MAPK1,RHOC,GRB2,CSK,GNB1,ROCK1,CALM1 (includes others),RHOG,MAPK3,PLCG2,MAP2K1
Rac Signaling	4.65	2.23872e-05	0.094	-3.162	IQGAP2,MAPK1,PTK2B,CFL1,GRB2,CDC42,MAPK3,PAK2,IQGAP1,MAP2K1,ANK1
CXCR4 Signaling	4.55	2.81838e-05	0.0788	-3.606	ROCK1,GNAI2,GNB1,PXN,GNAS,RHOG,MAPK1,MYL6,GRB2,RHOC,MAPK3,PAK2,MAP2K1
Histamine Degradation	4.55	2.81838e-05	0.263	#NUM!	ALDH1L1,ALDH1A1,HNMT,ALDH1A3,ALDH9A1
CDK5 Signaling	4.54	2.88403e-05	0.101	0	LAMC1,PPP2CB,PPP2R1A,PPP1CC,GNAS,MAPK1,MAPK3,LAMB1,MAP2K1,PRKAR1A
Cholecystokinin/Gastrin-mediated Signaling	4.47	3.38844e-05	0.099	-3.162	ROCK1,PXN,IL18,RHOG,MAPK1,PTK2B,RHOC,GRB2,MAPK3,MAP2K1
PAK Signaling	4.47	3.38844e-05	0.099	-3	PXN,MAPK1,PTK2B,CFL1,MYL6,GRB2,CDC42,MAPK3,PAK2,MAP2K1
Role of Tissue Factor in Cancer	4.44	3.63078e-05	0.0894	#NUM!	F10,MAPK1,PTK2B,CFL1,GRB2,CDC42,MAPK3,FGB,F7,FGA,FGG
Production of Nitric Oxide and Reactive Oxygen Species in Macrophages	4.43	3.71535e-05	0.0722	-0.832	RAP1B,MAPK1,RHOC,GRB2,PON1,PPP2CB,ALB,PPP1CC,PPP2R1A,RHOG,MAPK3,PLCG2,MAP2K1,CLU
Epithelial Adherens Junction Signaling	4.43	3.71535e-05	0.0822	#NUM!	RAP1B,NOTCH2,NOTCH3,MYL6,CDC42,ACTB,ZYX,TUBB4A,ACTN4,TUBB,IQGAP1,ACTC1
Tec Kinase Signaling	4.42	3.80189e-05	0.0765	-3.317	GNAS,PTK2B,GRB2,RHOC,ACTB,STAT3,GNB1,GNAI2,RHOG,PLCG2,PAK2,VAV1,ACTC1
Huntington's Disease Signaling	4.34	4.57088e-05	0.064	-0.378	MAPK1,GRB2,HSPA1A/HSPA1B,PSME2,AP2A2,TGM2,GNB1,DYNC1I2,PSME1,MAPK3,CLTA,CASP1,DCTN1,DNM1L,NAPA,DNM2
Oncostatin M Signaling	4.3	5.01187e-05	0.176	-1.633	MAPK1,MMP3,GRB2,MAPK3,STAT3,MAP2K1
CCR3 Signaling in Eosinophils	4.22	6.0256e-05	0.0846	-2.449	ROCK1,GNB1,GNAI2,CALM1 (includes others),GNAS,MAPK1,CFL1,GRB2,MAPK3,PAK2,MAP2K1
Glioma Invasiveness Signaling	4.13	7.4131e-05	0.114	-1.414	PLG,RHOG,MAPK1,RHOC,GRB2,MAPK3,MMP2,TIMP2
Caveolar-mediated Endocytosis Signaling	4.08	8.31764e-05	0.113	#NUM!	COPZ1,ALB,RAB5C,FLNA,ACTB,RAB5B,ACTC1,DNM2
Cardiac Hypertrophy Signaling	4.07	8.51138e-05	0.0636	-3.357	GNAS,MAPK1,MYL6,RHOC,GRB2,ROCK1,GNB1,GNAI2,CALM1 (includes others),RHOG,MAPK3,PLCG2,MAP2K1,PRKAR1A,HSPB1
Glioma Signaling	4.02	9.54993e-05	0.0877	-2.121	CALM1 (includes others),IGF2,PA2G4,CAMK1D,MAPK1,GRB2,MAPK3,PLCG2,MAP2K1,IDH1
G Beta Gamma Signaling	4.02	9.54993e-05	0.0877	-3.162	GNB1,GNAI2,GNAS,MAPK1,GRB2,CDC42,MAPK3,PLCG2,DNM2,PRKAR1A
Phospholipase C Signaling	3.97	0.000107152	0.0622	-3.207	RAP1B,GNAS,MYL6,MAPK1,RHOC,GRB2,TGM2,GNB1,CALM1 (includes others),RHOG,AHNAK,MAPK3,PLCG2,SYK,MAP2K1
Tryptophan Degradation X (Mammalian, via Tryptamine)	3.93	0.00011749	0.2	#NUM!	AKR1A1,ALDH1L1,ALDH1A1,ALDH1A3,ALDH9A1
Colanic Acid Building Blocks Biosynthesis	3.88	0.000131826	0.286	#NUM!	UGDH,GALK2,UGP2,GALE
Neuroprotective Role of THOP1 in Alzheimer's Disease	3.86	0.000138038	0.084	1.414	PLG,C1R,PREP,F11,HGFAC,YWHAE,MASP1,F7,PRKAR1A,APP
Gap Junction Signaling	3.81	0.000154882	0.0667	#NUM!	GNAS,MAPK1,GRB2,ACTB,TUBB,GNAI2,NOV,MAPK3,PLCG2,TUBB4A,ACTC1,MAP2K1,PRKAR1A
Systemic Lupus Erythematosus Signaling	3.74	0.00018197	0.0622	#NUM!	SNRPB,MAPK1,GRB2,C9,C8A,IL18,MAPK3,PLCG2,C7,SNRPD1,IGHM,C6,SNRPD3,C8G
Sphingosine-1-phosphate Signaling	3.69	0.000204174	0.08	-2.333	GNAI2,RHOG,MAPK1,PTK2B,RHOC,GRB2,MAPK3,PLCG2,CASP1,ASAH1
Thrombin Signaling	3.62	0.000239883	0.0637	-3.464	GNAS,CAMK1D,MYL6,MAPK1,RHOC,GRB2,GNB1,GNAI2,ROCK1,RHOG,MAPK3,PLCG2,MAP2K1
Sertoli Cell-Sertoli Cell Junction Signaling	3.61	0.000245471	0.0674	#NUM!	MAPK1,CDC42,MAPK3,ACTB,TUBB4A,ACTN4,TUBB,MAP2K1,ACTC1,A2M,RAB8B,PRKAR1A
IL-6 Signaling	3.6	0.000251189	0.0781	-1.667	IL18,MAPK1,TNFAIP6,GRB2,MAPK3,CD14,STAT3,MAP2K1,A2M,HSPB1
Formaldehyde Oxidation II (Glutathione-dependent)	3.4	0.000398107	1	#NUM!	ADH5,ESD
Cell Cycle: G2/M DNA Damage Checkpoint Regulation	3.39	0.00040738	0.122	#NUM!	YWHAQ,YWHAG,YWHAH,YWHAE,YWHAB,YWHAZ
Corticotropin Releasing Hormone Signaling	3.32	0.00047863	0.0719	-3	RAP1B,GNAI2,CALM1 (includes others),GNAS,MAPK1,MAPK3,PLCG2,KRT1,MAP2K1,PRKAR1A
Myc Mediated Apoptosis Signaling	3.32	0.00047863	0.1	#NUM!	YWHAQ,YWHAG,YWHAH,YWHAE,YWHAB,GRB2,YWHAZ
Colorectal Cancer Metastasis Signaling	3.31	0.000489779	0.0565	-1.941	GNB1,GNAS,RHOG,MAPK1,MMP3,GRB2,RHOC,MAPK3,MMP2,STAT3,MAP2K1,LRP1,MMP19,PRKAR1A
HGF Signaling	3.3	0.000501187	0.0783	-3	RAP1B,PXN,MAPK1,GRB2,CDC42,MAPK3,PLCG2,STAT3,MAP2K1
NRF2-mediated Oxidative Stress Response	3.29	0.000512861	0.0622	-2.828	AKR7A2,AKR1A1,MAPK1,PRDX1,GRB2,MAPK3,STIP1,ACTB,VCP,CCT7,MAP2K1,ACTC1
Melatonin Signaling	3.24	0.00057544	0.0972	-2.646	GNAI2,CALM1 (includes others),MAPK1,MAPK3,PLCG2,MAP2K1,PRKAR1A
MSP-RON Signaling Pathway	3.24	0.00057544	0.0972	#NUM!	F11,KLKB1,F12,GRB2,ACTB,MST1,ACTC1
GABA Receptor Signaling	3.2	0.000630957	0.0842	#NUM!	AP2M1,AP2A1,GNAS,AP2B1,AP1B1,AP2A2,AP2S1,ALDH9A1
Oxidative Ethanol Degradation III	3.15	0.000707946	0.19	#NUM!	ALDH1L1,ALDH1A1,ALDH1A3,ALDH9A1
NGF Signaling	3.14	0.000724436	0.0744	-2.828	ROCK1,RAP1B,RHOG,MAPK1,GRB2,CDC42,MAPK3,PLCG2,MAP2K1
TREM1 Signaling	3.13	0.00074131	0.0933	-2.646	IL18,MAPK1,GRB2,MAPK3,PLCG2,CASP1,STAT3
Synaptic Long Term Depression	3.12	0.000758578	0.0632	-1.508	GNAI2,PAFAH1B2,PPP2CB,PPP2R1A,GNAS,LCAT,MAPK1,MAPK3,PLCG2,MAP2K1,PAFAH1B3
Natural Killer Cell Signaling	3.12	0.000758578	0.0738	#NUM!	RAC2,MAPK1,GRB2,MAPK3,PLCG2,SYK,PAK2,VAV1,MAP2K1
Renin-Angiotensin Signaling	3.12	0.000758578	0.0738	-2.828	MAPK1,PTK2B,GRB2,MAPK3,PLCG2,PAK2,STAT3,MAP2K1,PRKAR1A
Serotonin Degradation	3.1	0.000794328	0.0921	#NUM!	ADH5,AKR1A1,ALDH1L1,ADH7,ALDH1A1,ALDH1A3,ALDH9A1
fMLP Signaling in Neutrophils	3.09	0.000812831	0.0732	-3	GNB1,GNAI2,CALM1 (includes others),GNAS,MAPK1,GRB2,CDC42,MAPK3,MAP2K1
Actin Nucleation by ARP-WASP Complex	3.07	0.000851138	0.107	-2.236	ROCK1,RHOG,RHOC,GRB2,CDC42,VASP
Fatty Acid α-oxidation	3.07	0.000851138	0.182	#NUM!	ALDH1L1,ALDH1A1,ALDH1A3,ALDH9A1
RhoA Signaling	3.07	0.000851138	0.0726	-2.333	ROCK1,PTK2B,CFL1,MYL6,EZR,ACTB,ARHGAP1,ACTC1,SEPT2
Atherosclerosis Signaling	2.99	0.00102329	0.0709	#NUM!	COL1A2,PAFAH1B2,PON1,ALB,IL18,LCAT,MMP3,CLU,PAFAH1B3
Putrescine Degradation III	2.99	0.00102329	0.174	#NUM!	ALDH1L1,ALDH1A1,ALDH1A3,ALDH9A1
Regulation of IL-2 Expression in Activated and Anergic T Lymphocytes	2.97	0.00107152	0.0875	#NUM!	CALM1 (includes others),MAPK1,GRB2,MAPK3,PLCG2,VAV1,MAP2K1
Relaxin Signaling	2.91	0.00123027	0.0637	-2.828	RAP1B,GNB1,GNAI2,GNAS,MAPK1,GRB2,MAPK3,APEX1,MAP2K1,PRKAR1A
Mechanisms of Viral Exit from Host Cells	2.89	0.00128825	0.122	#NUM!	SH3GL1,ACTB,SH3GLB1,PDCD6IP,ACTC1
Hepatic Fibrosis / Hepatic Stellate Cell Activation	2.86	0.00138038	0.0588	#NUM!	COL1A2,IGFBP4,IGF2,MYL6,COL12A1,CD14,IGFBP5,MMP2,A2M,COL15A1,TIMP2
AMPK Signaling	2.86	0.00138038	0.0556	-0.905	PPP2CB,PPP2R1A,RAB1A,GNAS,MAPK1,GRB2,ACTB,ADIPOQ,LIPE,PFKL,PFKP,PRKAR1A
Ethanol Degradation IV	2.85	0.00141254	0.16	#NUM!	ALDH1L1,ALDH1A1,ALDH1A3,ALDH9A1
autophagy	2.84	0.00144544	0.0968	#NUM!	CTSZ,ATG7,CTSH,ATG3,CTSB,CTSC
Growth Hormone Signaling	2.81	0.00154882	0.0824	-1.633	IGF2,MAPK1,GRB2,MAPK3,PLCG2,STAT3,A2M
Glycolysis I	2.78	0.00165959	0.154	#NUM!	PKM,GAPDH,PFKL,PFKP
Leptin Signaling in Obesity	2.78	0.00165959	0.0814	-2.236	MAPK1,GRB2,MAPK3,PLCG2,STAT3,MAP2K1,PRKAR1A
IL-2 Signaling	2.77	0.00169824	0.0938	-2.449	MAPK1,PTK2B,GRB2,MAPK3,SYK,MAP2K1
Thrombopoietin Signaling	2.73	0.00186209	0.0923	-2.449	MAPK1,GRB2,MAPK3,PLCG2,STAT3,MAP2K1
Neuregulin Signaling	2.72	0.00190546	0.0795	-2.646	RPS6,MAPK1,GRB2,MAPK3,PLCG2,DCN,MAP2K1
Bladder Cancer Signaling	2.72	0.00190546	0.0795	#NUM!	PA2G4,MAPK1,MMP3,MAPK3,MMP2,MAP2K1,MMP19
Glycogen Degradation II	2.71	0.00194984	0.231	#NUM!	PYGL,PYGB,AGL
ERK5 Signaling	2.7	0.00199526	0.0909	-2.449	YWHAQ,YWHAG,YWHAH,YWHAE,YWHAB,YWHAZ
Aryl Hydrocarbon Receptor Signaling	2.68	0.0020893	0.0638	#NUM!	TGM2,ALDH1L1,ALDH1A1,MAPK1,ALDH1A3,MAPK3,ALDH16A1,ALDH9A1,HSPB1
Xenobiotic Metabolism Signaling	2.66	0.00218776	0.0483	#NUM!	CAMK1D,MAPK1,GRB2,ALDH9A1,ESD,PPP2CB,ALDH1L1,PPP2R1A,ALDH1A1,ALDH1A3,MAPK3,CES5A,ALDH16A1,MAP2K1
Fc Epsilon RI Signaling	2.57	0.00269153	0.0672	-2.828	RAC2,MAPK1,GRB2,MAPK3,PLCG2,SYK,VAV1,MAP2K1
IL-12 Signaling and Production in Macrophages	2.57	0.00269153	0.0616	#NUM!	PON1,ALB,IL18,MAPK1,GRB2,MAPK3,MST1,MAP2K1,CLU
Protein Ubiquitination Pathway	2.57	0.00269153	0.0491	#NUM!	CRYAB,USP5,HSPA1A/HSPA1B,PSME2,PSME1,PSMA5,UCHL5,PSMD14,PSMD1,UBA1,PSMC3,HSPB6,HSPB1
Gαi Signaling	2.55	0.00281838	0.0667	-2.121	GNB1,GNAI2,GNAS,MAPK1,GRB2,MAPK3,STAT3,PRKAR1A
Role of JAK1 and JAK3 in γc Cytokine Signaling	2.54	0.00288403	0.0845	#NUM!	MAPK1,PTK2B,GRB2,MAPK3,SYK,STAT3
CCR5 Signaling in Macrophages	2.54	0.00288403	0.0737	-2.449	GNB1,GNAI2,CALM1 (includes others),GNAS,MAPK1,PTK2B,PLCG2
Glycogen Degradation III	2.52	0.00301995	0.2	#NUM!	PYGL,PYGB,AGL
Synaptic Long Term Potentiation	2.51	0.0030903	0.0656	-2.121	RAP1B,CALM1 (includes others),PPP1CC,MAPK1,MAPK3,PLCG2,MAP2K1,PRKAR1A
Role of MAPK Signaling in the Pathogenesis of Influenza	2.51	0.0030903	0.0833	#NUM!	PAFAH1B2,LCAT,MAPK1,MAPK3,MAP2K1,PAFAH1B3
Melanocyte Development and Pigmentation Signaling	2.46	0.00346737	0.0714	-2.646	GNAS,MAPK1,GRB2,MAPK3,PLCG2,MAP2K1,PRKAR1A
ErbB Signaling	2.46	0.00346737	0.0714	-2.646	MAPK1,GRB2,CDC42,MAPK3,PLCG2,PAK2,MAP2K1
CMP-N-acetylneuraminate Biosynthesis I (Eukaryotes)	2.42	0.00380189	0.4	#NUM!	NAGK,NANS
Galactose Degradation I (Leloir Pathway)	2.42	0.00380189	0.4	#NUM!	GALK2,GALE
Sperm Motility	2.4	0.00398107	0.063	-2.121	PAFAH1B2,CALM1 (includes others),GNAS,LCAT,PTK2B,PLCG2,PRKAR1A,PAFAH1B3
IL-15 Signaling	2.39	0.0040738	0.0789	#NUM!	MAPK1,GRB2,MAPK3,SYK,STAT3,MAP2K1
Antiproliferative Role of Somatostatin Receptor 2	2.39	0.0040738	0.0789	-2.449	RAP1B,GNB1,MAPK1,GRB2,MAPK3,MAP2K1
GDNF Family Ligand-Receptor Interactions	2.39	0.0040738	0.0789	-2.449	MAPK1,GRB2,CDC42,MAPK3,PLCG2,MAP2K1
Role of NFAT in Regulation of the Immune Response	2.37	0.0042658	0.0538	-3	GNB1,GNAI2,CALM1 (includes others),GNAS,MAPK1,GRB2,MAPK3,PLCG2,SYK,MAP2K1
RANK Signaling in Osteoclasts	2.36	0.00436516	0.0686	-2.646	CALM1 (includes others),MAPK1,PTK2B,GRB2,MAPK3,GSN,MAP2K1
PI3K Signaling in B Lymphocytes	2.34	0.00457088	0.0615	-2.828	CALM1 (includes others),C3,MAPK1,MAPK3,PLCG2,SYK,VAV1,MAP2K1
Role of NFAT in Cardiac Hypertrophy	2.33	0.00467735	0.0502	-2.714	GNB1,GNAI2,CALM1 (includes others),GNAS,CAMK1D,MAPK1,GRB2,MAPK3,PLCG2,MAP2K1,PRKAR1A
Endothelin-1 Signaling	2.31	0.00489779	0.0526	-2.53	GNAI2,PAFAH1B2,GNAS,LCAT,MAPK1,GRB2,MAPK3,PLCG2,CASP1,PAFAH1B3
Role of PI3K/AKT Signaling in the Pathogenesis of Influenza	2.31	0.00489779	0.0759	-2.236	KPNA3,GNAI2,MAPK1,GRB2,MAPK3,MAP2K1
Agranulocyte Adhesion and Diapedesis	2.29	0.00512861	0.0524	#NUM!	GNAI2,IL18,CDH5,MMP3,MYL6,EZR,ACTB,MMP2,ACTC1,MMP19
HMGB1 Signaling	2.28	0.00524807	0.0602	-2.828	IL18,RHOG,MAPK1,RHOC,GRB2,CDC42,MAPK3,MAP2K1
Glioblastoma Multiforme Signaling	2.28	0.00524807	0.0556	-2.333	IGF2,RHOG,MAPK1,RHOC,GRB2,CDC42,MAPK3,PLCG2,MAP2K1
P2Y Purigenic Receptor Signaling Pathway	2.26	0.00549541	0.0597	-2.121	GNB1,GNAI2,MAPK1,GRB2,MAPK3,PLCG2,MAP2K1,PRKAR1A
Dopamine Degradation	2.21	0.00616595	0.108	#NUM!	ALDH1L1,ALDH1A1,ALDH1A3,ALDH9A1
T Cell Receptor Signaling	2.21	0.00616595	0.0642	#NUM!	CALM1 (includes others),MAPK1,GRB2,MAPK3,CSK,VAV1,MAP2K1
Prolactin Signaling	2.2	0.00630957	0.0723	-2.449	MAPK1,GRB2,MAPK3,PLCG2,STAT3,MAP2K1
Renal Cell Carcinoma Signaling	2.2	0.00630957	0.0723	-2.449	MAPK1,GRB2,CDC42,MAPK3,PAK2,MAP2K1
Tight Junction Signaling	2.19	0.00645654	0.0539	#NUM!	PPP2CB,PPP2R1A,MYL6,CDC42,ACTB,ACTC1,NAPA,VASP,PRKAR1A
Cdc42 Signaling	2.19	0.00645654	0.0539	-3	IQGAP2,DIAPH1,MAPK1,CFL1,MYL6,CDC42,PAK2,VAV1,IQGAP1
Aldosterone Signaling in Epithelial Cells	2.17	0.00676083	0.0536	-2.236	CRYAB,MAPK1,GRB2,MAPK3,PLCG2,HSPA1A/HSPA1B,MAP2K1,HSPB6,HSPB1
Ephrin A Signaling	2.17	0.00676083	0.0833	#NUM!	ROCK1,CFL1,GRB2,CDC42,VAV1
Inflammasome pathway	2.16	0.00691831	0.15	#NUM!	IL18,CASP1,CTSB
Role of Osteoblasts, Osteoclasts and Chondrocytes in Rheumatoid Arthritis	2.14	0.00724436	0.0472	#NUM!	CALM1 (includes others),IL18,SPP1,FRZB,MAPK1,PTK2B,MMP3,GRB2,MAPK3,GSN,LRP1
Insulin Receptor Signaling	2.13	0.0074131	0.0567	-1.414	PPP1CC,MAPK1,GRB2,MAPK3,LIPE,ACLY,MAP2K1,PRKAR1A
LPS-stimulated MAPK Signaling	2.1	0.00794328	0.069	-2.449	MAPK1,GRB2,CDC42,MAPK3,CD14,MAP2K1
CNTF Signaling	2.08	0.00831764	0.0794	-2.236	MAPK1,GRB2,MAPK3,STAT3,MAP2K1
PDGF Signaling	2.03	0.00933254	0.0667	-2.449	MAPK1,GRB2,MAPK3,PLCG2,STAT3,MAP2K1
HIF1α Signaling	2.02	0.00954993	0.0593	#NUM!	MAPK1,MMP3,GRB2,MAPK3,MMP2,APEX1,MMP19
PTEN Signaling	2.01	0.00977237	0.0588	2.449	RAC2,YWHAH,MAPK1,GRB2,CDC42,MAPK3,MAP2K1
PPARα/RXRα Activation	1.99	0.0102329	0.05	0.707	GNAS,MAPK1,GRB2,MAPK3,PLCG2,ADIPOQ,MAP2K1,AP2A2,PRKAR1A
Pancreatic Adenocarcinoma Signaling	1.99	0.0102329	0.0583	-1.633	PA2G4,MAPK1,GRB2,CDC42,MAPK3,STAT3,MAP2K1
CREB Signaling in Neurons	1.99	0.0102329	0.0472	-3	GNB1,GNAI2,CALM1 (includes others),GNAS,MAPK1,GRB2,MAPK3,PLCG2,MAP2K1,PRKAR1A
Acute Myeloid Leukemia Signaling	1.97	0.0107152	0.0645	-2.236	MAPK1,GRB2,MAPK3,STAT3,MAP2K1,IDH1
EGF Signaling	1.94	0.0114815	0.0735	-2.236	MAPK1,GRB2,MAPK3,STAT3,MAP2K1
IL-22 Signaling	1.93	0.011749	0.125	#NUM!	MAPK1,MAPK3,STAT3
ErbB2-ErbB3 Signaling	1.92	0.0120226	0.0725	-2.236	MAPK1,GRB2,MAPK3,STAT3,MAP2K1
Role of JAK family kinases in IL-6-type Cytokine Signaling	1.88	0.0131826	0.12	#NUM!	MAPK1,MAPK3,STAT3
Molecular Mechanisms of Cancer	1.88	0.0131826	0.0381	#NUM!	RAP1B,RAC2,GNAS,PA2G4,MAPK1,RHOC,GRB2,GNAI2,RHOG,CDC42,MAPK3,PAK2,MAP2K1,LRP1,PRKAR1A
RAR Activation	1.85	0.0141254	0.0474	#NUM!	ADH7,ALDH1A1,MAPK1,ALDH1A3,CSK,ACTB,MAP2K1,CRABP1,PRKAR1A
ErbB4 Signaling	1.84	0.0144544	0.0694	-2.236	MAPK1,GRB2,MAPK3,PLCG2,MAP2K1
Sirtuin Signaling Pathway	1.83	0.0147911	0.0411	-0.333	HIST1H1C,SIRT2,ATG7,MAPK1,NDRG1,MAPK3,ATG3,G6PD,STAT3,ACLY,APEX1,APP
GM-CSF Signaling	1.82	0.0151356	0.0685	-2.236	MAPK1,GRB2,MAPK3,STAT3,MAP2K1
cAMP-mediated signaling	1.79	0.0162181	0.0441	-2.53	GNAI2,CALM1 (includes others),GNAS,CAMK1D,MAPK1,MAPK3,STAT3,APEX1,MAP2K1,PRKAR1A
Cellular Effects of Sildenafil (Viagra)	1.79	0.0162181	0.0534	#NUM!	CALM1 (includes others),GNAS,MYL6,PLCG2,ACTB,ACTC1,PRKAR1A
CD28 Signaling in T Helper Cells	1.78	0.0165959	0.053	-1.89	CALM1 (includes others),GRB2,CDC42,CSK,SYK,VAV1,MAP2K1
Dopamine-DARPP32 Feedback in cAMP Signaling	1.76	0.017378	0.0488	-1.414	GNAI2,PPP2CB,CALM1 (includes others),PPP2R1A,PPP1CC,GNAS,PLCG2,PRKAR1A
BMP signaling pathway	1.75	0.0177828	0.0658	-2.236	MAPK1,GRB2,MAPK3,MAP2K1,PRKAR1A
Amyloid Processing	1.73	0.0186209	0.0784	#NUM!	MAPK1,MAPK3,PRKAR1A,APP
Non-Small Cell Lung Cancer Signaling	1.73	0.0186209	0.0649	-2	PA2G4,MAPK1,GRB2,MAPK3,MAP2K1
Neurotrophin/TRK Signaling	1.73	0.0186209	0.0649	-2.236	MAPK1,GRB2,CDC42,MAPK3,MAP2K1
Glucocorticoid Receptor Signaling	1.72	0.0190546	0.0383	#NUM!	YWHAH,MAPK1,GRB2,ACTB,HSPA1A/HSPA1B,STAT3,FGG,KRT6C,MAPK3,ANXA1,KRT1,MAP2K1,A2M
UDP-N-acetyl-D-galactosamine Biosynthesis II	1.71	0.0194984	0.182	#NUM!	GALE,HK3
IL-17A Signaling in Airway Cells	1.7	0.0199526	0.0641	-2.236	MAPK1,GRB2,MAPK3,STAT3,MAP2K1
Acetyl-CoA Biosynthesis III (from Citrate)	1.7	0.0199526	1	#NUM!	ACLY
UDP-N-acetyl-D-galactosamine Biosynthesis I	1.7	0.0199526	1	#NUM!	GALE
Androgen Signaling	1.7	0.0199526	0.0511	-2.236	GNB1,GNAI2,CALM1 (includes others),GNAS,MAPK1,MAPK3,PRKAR1A
CD40 Signaling	1.68	0.020893	0.0633	-2.236	MAPK1,GRB2,MAPK3,STAT3,MAP2K1
Antioxidant Action of Vitamin C	1.68	0.020893	0.0556	1.633	PAFAH1B2,LCAT,MAPK1,MAPK3,PLCG2,PAFAH1B3
Cardiac β-adrenergic Signaling	1.65	0.0223872	0.05	0	GNB1,PPP2CB,PPP2R1A,PPP1CC,GNAS,APEX1,PRKAR1A
Calcium Signaling	1.64	0.0229087	0.0437	-2.449	RAP1B,CALM1 (includes others),CAMK1D,MAPK1,MYL6,MAPK3,TPM3,ACTC1,PRKAR1A
Erythropoietin Signaling	1.64	0.0229087	0.0617	#NUM!	MAPK1,GRB2,MAPK3,PLCG2,MAP2K1
Macropinocytosis Signaling	1.64	0.0229087	0.0617	#NUM!	GRB2,CDC42,PLCG2,CD14,ACTN4
Gαs Signaling	1.64	0.0229087	0.0545	-2.449	GNB1,GNAS,MAPK1,MAPK3,MAP2K1,PRKAR1A
Role of Macrophages, Fibroblasts and Endothelial Cells in Rheumatoid Arthritis	1.63	0.0234423	0.0385	#NUM!	ROCK1,CALM1 (includes others),IL18,FRZB,MAPK1,MMP3,GRB2,MAPK3,PLCG2,STAT3,MAP2K1,LRP1
Telomerase Signaling	1.62	0.0239883	0.0541	-0.816	PPP2CB,PPP2R1A,MAPK1,GRB2,MAPK3,MAP2K1
Melanoma Signaling	1.62	0.0239883	0.0727	-2	MAPK1,GRB2,MAPK3,MAP2K1
IL-3 Signaling	1.6	0.0251189	0.0602	-2.236	MAPK1,GRB2,MAPK3,STAT3,MAP2K1
JAK/Stat Signaling	1.6	0.0251189	0.0602	-2.236	MAPK1,GRB2,MAPK3,STAT3,MAP2K1
4-1BB Signaling in T Lymphocytes	1.59	0.025704	0.0938	#NUM!	MAPK1,MAPK3,MAP2K1
G Protein Signaling Mediated by Tubby	1.59	0.025704	0.0938	#NUM!	GNB1,GNAS,PLCG2
Ovarian Cancer Signaling	1.59	0.025704	0.0486	-1.633	PA2G4,MAPK1,GRB2,MAPK3,MMP2,MAP2K1,PRKAR1A
Nitric Oxide Signaling in the Cardiovascular System	1.59	0.025704	0.0531	-2.449	CALM1 (includes others),MAPK1,GRB2,MAPK3,MAP2K1,PRKAR1A
Granulocyte Adhesion and Diapedesis	1.56	0.0275423	0.0447	#NUM!	GNAI2,IL18,CDH5,MMP3,EZR,MMP2,MMP19,HSPB1
IL-17 Signaling	1.56	0.0275423	0.0588	#NUM!	MAPK1,MMP3,GRB2,MAPK3,MAP2K1
Neuropathic Pain Signaling In Dorsal Horn Neurons	1.56	0.0275423	0.0522	-2.449	CAMK1D,MAPK1,GRB2,MAPK3,PLCG2,PRKAR1A
FLT3 Signaling in Hematopoietic Progenitor Cells	1.54	0.0288403	0.0581	-2.236	MAPK1,GRB2,MAPK3,STAT3,MAP2K1
Retinoate Biosynthesis I	1.53	0.0295121	0.0882	#NUM!	ADH7,ALDH1A1,ALDH1A3
PEDF Signaling	1.52	0.0301995	0.0575	-1.342	ROCK1,WASF2,MAPK1,GRB2,MAPK3
TGF-β Signaling	1.52	0.0301995	0.0575	-2.236	MAPK1,GRB2,CDC42,MAPK3,MAP2K1
VEGF Family Ligand-Receptor Interactions	1.5	0.0316228	0.0568	-2.236	MAPK1,GRB2,MAPK3,PLCG2,MAP2K1
MIF-mediated Glucocorticoid Regulation	1.49	0.0323594	0.0857	#NUM!	MAPK1,MAPK3,CD14
Crosstalk between Dendritic Cells and Natural Killer Cells	1.49	0.0323594	0.0562	#NUM!	IL18,FSCN1,ACTB,TLN1,ACTC1
Apoptosis Signaling	1.47	0.0338844	0.0556	1.342	ROCK1,MAPK1,MAPK3,PLCG2,MAP2K1
Phospholipases	1.46	0.0346737	0.0645	#NUM!	PAFAH1B2,LCAT,PLCG2,PAFAH1B3
FGF Signaling	1.45	0.0354813	0.0549	-2.236	MAPK1,GRB2,MAPK3,STAT3,MAP2K1
Regulation of the Epithelial-Mesenchymal Transition Pathway	1.44	0.0363078	0.0423	#NUM!	NOTCH2,NOTCH3,MAPK1,GRB2,MAPK3,MMP2,STAT3,MAP2K1
IL-1 Signaling	1.43	0.0371535	0.0543	-2	GNB1,GNAI2,GNAS,MAPK1,PRKAR1A
Ceramide Signaling	1.42	0.0380189	0.0538	-1.342	PPP2CB,PPP2R1A,GRB2,MAPK3,MAP2K1
Endometrial Cancer Signaling	1.41	0.0389045	0.0625	-2	MAPK1,GRB2,MAPK3,MAP2K1
UDP-D-xylose and UDP-D-glucuronate Biosynthesis	1.4	0.0398107	0.5	#NUM!	UGDH
Guanine and Guanosine Salvage I	1.4	0.0398107	0.5	#NUM!	HPRT1
Spermine Biosynthesis	1.4	0.0398107	0.5	#NUM!	SMS
L-cysteine Degradation III	1.4	0.0398107	0.5	#NUM!	MPST
Adenine and Adenosine Salvage I	1.4	0.0398107	0.5	#NUM!	APRT
Pyridoxal 5'-phosphate Salvage Pathway	1.39	0.040738	0.0615	#NUM!	MAPK1,MAPK3,PAK2,MAP2K1
PPAR Signaling	1.38	0.0416869	0.0526	2.236	IL18,MAPK1,GRB2,MAPK3,MAP2K1
tRNA Charging	1.37	0.042658	0.0769	#NUM!	NARS,GARS,DARS
UVB-Induced MAPK Signaling	1.37	0.042658	0.0606	-2	MAPK1,GRB2,MAPK3,MAP2K1
RAN Signaling	1.35	0.0446684	0.118	#NUM!	KPNA3,RAN
Eicosanoid Signaling	1.35	0.0446684	0.0597	#NUM!	PAFAH1B2,PTGES,LCAT,PAFAH1B3
Prostate Cancer Signaling	1.35	0.0446684	0.0515	#NUM!	PA2G4,MAPK1,GRB2,MAPK3,MAP2K1
Thyroid Cancer Signaling	1.35	0.0446684	0.075	#NUM!	MAPK1,MAPK3,MAP2K1
Phagosome Formation	1.34	0.0457088	0.0462	#NUM!	RHOG,MBL2,RHOC,GRB2,PLCG2,SYK
IL-10 Signaling	1.31	0.0489779	0.058	#NUM!	IL18,MAPK1,CD14,STAT3
Role of IL-17A in Arthritis	1.31	0.0489779	0.058	#NUM!	MAPK1,GRB2,MAPK3,MAP2K1
G-Protein Coupled Receptor Signaling	1.29	0.0512861	0.0362	#NUM!	GNAI2,GNAS,MAPK1,PTK2B,GRB2,MAPK3,STAT3,APEX1,MAP2K1,PRKAR1A
Retinol Biosynthesis	1.29	0.0512861	0.0714	#NUM!	CES5A,LIPE,ESD
Th1 Pathway	1.27	0.0537032	0.0444	-0.816	NOTCH2,IL18,NOTCH3,GRB2,VAV1,STAT3
MIF Regulation of Innate Immunity	1.27	0.0537032	0.0698	#NUM!	MAPK1,MAPK3,CD14
UVC-Induced MAPK Signaling	1.27	0.0537032	0.0698	#NUM!	MAPK1,MAPK3,MAP2K1
Methylglyoxal Degradation III	1.27	0.0537032	0.105	#NUM!	AKR7A2,AKR1A1
SAPK/JNK Signaling	1.24	0.057544	0.0481	-2.236	GNB1,RAC2,GRB2,CDC42,HNRNPK
eNOS Signaling	1.24	0.057544	0.0407	-1.89	CALM1 (includes others),GNAS,GRB2,PLCG2,HSPA1A/HSPA1B,DNM2,PRKAR1A
GPCR-Mediated Integration of Enteroendocrine Signaling Exemplified by an L Cell	1.24	0.057544	0.0548	0	GNAI2,GNAS,PLCG2,PRKAR1A
L-carnitine Biosynthesis	1.23	0.0588844	0.333	#NUM!	ALDH9A1
NADH Repair	1.23	0.0588844	0.333	#NUM!	GAPDH
D-glucuronate Degradation I	1.23	0.0588844	0.333	#NUM!	AKR1A1
Inosine-5'-phosphate Biosynthesis II	1.23	0.0588844	0.333	#NUM!	ATIC
Hypusine Biosynthesis	1.23	0.0588844	0.333	#NUM!	EIF5A
Thiosulfate Disproportionation III (Rhodanese)	1.23	0.0588844	0.333	#NUM!	MPST
Granzyme A Signaling	1.23	0.0588844	0.1	#NUM!	HIST1H1C,APEX1
STAT3 Pathway	1.22	0.060256	0.0541	-2	MAPK1,MAPK3,STAT3,MAP2K1
Role of IL-17F in Allergic Inflammatory Airway Diseases	1.22	0.060256	0.0667	#NUM!	MAPK1,MAPK3,MAP2K1
iNOS Signaling	1.22	0.060256	0.0667	#NUM!	CALM1 (includes others),MAPK1,CD14
Pyrimidine Ribonucleotides Interconversion	1.22	0.060256	0.0667	#NUM!	HNRNPA1,ANXA1,DDX3X
Chronic Myeloid Leukemia Signaling	1.21	0.0616595	0.0472	#NUM!	PA2G4,MAPK1,GRB2,MAPK3,MAP2K1
Mouse Embryonic Stem Cell Pluripotency	1.21	0.0616595	0.0472	-2.236	MAPK1,GRB2,MAPK3,STAT3,MAP2K1
Osteoarthritis Pathway	1.2	0.0630957	0.0377	1.134	SPP1,RARRES2,FRZB,MMP3,DCN,ADIPOQ,CASP1,LRP1
Pyrimidine Ribonucleotides De Novo Biosynthesis	1.17	0.0676083	0.0638	#NUM!	HNRNPA1,ANXA1,DDX3X
Dopamine Receptor Signaling	1.17	0.0676083	0.0519	#NUM!	PPP2CB,PPP2R1A,PPP1CC,PRKAR1A
VDR/RXR Activation	1.15	0.0707946	0.0513	#NUM!	IGFBP6,SPP1,CD14,IGFBP5
Polyamine Regulation in Colon Cancer	1.15	0.0707946	0.0909	#NUM!	PSME1,PSME2
Cancer Drug Resistance By Drug Efflux	1.13	0.074131	0.0612	#NUM!	MAPK1,MAPK3,MAP2K1
Uracil Degradation II (Reductive)	1.11	0.0776247	0.25	#NUM!	DPYSL2
Pentose Phosphate Pathway (Oxidative Branch)	1.11	0.0776247	0.25	#NUM!	G6PD
Thymine Degradation	1.11	0.0776247	0.25	#NUM!	DPYSL2
N-acetylglucosamine Degradation II	1.11	0.0776247	0.25	#NUM!	NAGK
IL-17A Signaling in Gastric Cells	1.06	0.0870964	0.08	#NUM!	MAPK1,MAPK3
Dendritic Cell Maturation	1.04	0.0912011	0.0363	-1.89	COL1A2,IL18,MAPK1,GRB2,MAPK3,PLCG2,FSCN1
Trehalose Degradation II (Trehalase)	1.02	0.0954993	0.2	#NUM!	HK3
Tetrahydrofolate Salvage from 5,10-methenyltetrahydrofolate	1.02	0.0954993	0.2	#NUM!	MTHFD1
Citrulline-Nitric Oxide Cycle	1.02	0.0954993	0.2	#NUM!	ASL
Folate Polyglutamylation	1.02	0.0954993	0.2	#NUM!	MTHFD1
Role of NANOG in Mammalian Embryonic Stem Cell Pluripotency	1.01	0.0977237	0.041	-2.236	MAPK1,GRB2,MAPK3,STAT3,MAP2K1
PKCθ Signaling in T Lymphocytes	1	0.1	0.0377	-2.449	RAC2,MAPK1,GRB2,MAPK3,PLCG2,VAV1
IL-7 Signaling Pathway	0.965	0.108393	0.044	-1	MAPK1,GRB2,MAPK3,IGHM
Reelin Signaling in Neurons	0.952	0.111686	0.0435	#NUM!	PAFAH1B2,GRB2,PAFAH1B3,APP
Estrogen Receptor Signaling	0.947	0.11298	0.0391	#NUM!	MAPK1,GRB2,MAPK3,HNRNPD,MAP2K1
Arginine Biosynthesis IV	0.944	0.113763	0.167	#NUM!	ASL
Urea Cycle	0.944	0.113763	0.167	#NUM!	ASL
Glycogen Biosynthesis II (from UDP-D-Glucose)	0.944	0.113763	0.167	#NUM!	UGP2
Death Receptor Signaling	0.939	0.11508	0.043	-1	ROCK1,ACTB,ACTC1,HSPB1
Salvage Pathways of Pyrimidine Ribonucleotides	0.915	0.121619	0.0421	#NUM!	MAPK1,MAPK3,PAK2,MAP2K1
Wnt/β-catenin Signaling	0.886	0.130017	0.0349	0.447	PPP2CB,PPP2R1A,CDH5,FRZB,PIN1,LRP1
Adenine and Adenosine Salvage III	0.881	0.131522	0.143	#NUM!	HPRT1
Ceramide Degradation	0.881	0.131522	0.143	#NUM!	ASAH1
TR/RXR Activation	0.879	0.13213	0.0408	#NUM!	F10,GRB2,PFKP,FGA
Inhibition of Angiogenesis by TSP1	0.833	0.146893	0.0588	#NUM!	HSPG2,MAPK1
Airway Pathology in Chronic Obstructive Pulmonary Disease	0.828	0.148594	0.125	#NUM!	MMP2
Histidine Degradation III	0.828	0.148594	0.125	#NUM!	MTHFD1
Lymphotoxin β Receptor Signaling	0.826	0.149279	0.0448	#NUM!	MAPK1,GRB2,MAPK3
IL-17A Signaling in Fibroblasts	0.813	0.153815	0.0571	#NUM!	MAPK1,MAPK3
LPS/IL-1 Mediated Inhibition of RXR Function	0.806	0.156315	0.0315	#NUM!	ALDH1L1,IL18,ALDH1A1,ALDH1A3,CD14,ALDH16A1,ALDH9A1
UVA-Induced MAPK Signaling	0.792	0.161436	0.0377	-2	MAPK1,GRB2,MAPK3,PLCG2
Th1 and Th2 Activation Pathway	0.782	0.165196	0.0324	#NUM!	NOTCH2,IL18,NOTCH3,GRB2,VAV1,STAT3
Sphingosine and Sphingosine-1-phosphate Metabolism	0.781	0.165577	0.111	#NUM!	ASAH1
Prostanoid Biosynthesis	0.781	0.165577	0.111	#NUM!	PTGES
Folate Transformations I	0.781	0.165577	0.111	#NUM!	MTHFD1
Cell Cycle Regulation by BTG Family Proteins	0.775	0.16788	0.0541	#NUM!	PPP2CB,PPP2R1A
Neuroinflammation Signaling Pathway	0.769	0.170216	0.0289	-1	IL18,MAPK1,MMP3,GRB2,MAPK3,PLCG2,SYK,CASP1,APP
Notch Signaling	0.757	0.174985	0.0526	#NUM!	NOTCH2,NOTCH3
Amyotrophic Lateral Sclerosis Signaling	0.742	0.181134	0.036	1	RAB5C,GRB2,CASP1,RAB5B
Ketogenesis	0.739	0.18239	0.1	#NUM!	ACAT2
Ketolysis	0.739	0.18239	0.1	#NUM!	ACAT2
GDP-glucose Biosynthesis	0.739	0.18239	0.1	#NUM!	HK3
GPCR-Mediated Nutrient Sensing in Enteroendocrine Cells	0.733	0.184927	0.0357	-1	GNAI2,GNAS,PLCG2,PRKAR1A
Toll-like Receptor Signaling	0.714	0.193197	0.0395	#NUM!	IL18,MAPK1,CD14
Type II Diabetes Mellitus Signaling	0.712	0.194089	0.0325	-1	MAPK1,GRB2,MAPK3,PKM,ADIPOQ
Glucose and Glucose-1-phosphate Degradation	0.702	0.198609	0.0909	#NUM!	HK3
Pentose Phosphate Pathway	0.702	0.198609	0.0909	#NUM!	G6PD
Purine Nucleotides De Novo Biosynthesis II	0.702	0.198609	0.0909	#NUM!	ATIC
FcγRIIB Signaling in B Lymphocytes	0.681	0.208449	0.038	#NUM!	GRB2,PLCG2,SYK
Estrogen-Dependent Breast Cancer Signaling	0.681	0.208449	0.038	#NUM!	MAPK1,GRB2,MAPK3
Cyclins and Cell Cycle Regulation	0.67	0.213796	0.0375	#NUM!	PPP2CB,PPP2R1A,PA2G4
BER pathway	0.668	0.214783	0.0833	#NUM!	APEX1
IL-9 Signaling	0.646	0.225944	0.0444	#NUM!	GRB2,STAT3
Mevalonate Pathway I	0.638	0.230144	0.0769	#NUM!	ACAT2
iCOS-iCOSL Signaling in T Helper Cells	0.637	0.230675	0.0325	-1	CALM1 (includes others),GRB2,CSK,VAV1
Role of Oct4 in Mammalian Embryonic Stem Cell Pluripotency	0.632	0.233346	0.0435	#NUM!	SPP1,SH3GLB1
Isoleucine Degradation I	0.61	0.245471	0.0714	#NUM!	ACAT2
NF-κB Activation by Viruses	0.601	0.250611	0.0345	#NUM!	MAPK1,GRB2,MAPK3
HER-2 Signaling in Breast Cancer	0.592	0.255859	0.0341	#NUM!	GRB2,CDC42,MMP2
Telomere Extension by Telomerase	0.584	0.260615	0.0667	#NUM!	HNRNPA1
Superpathway of Citrulline Metabolism	0.584	0.260615	0.0667	#NUM!	ASL
TNFR1 Signaling	0.58	0.263027	0.04	#NUM!	CDC42,PAK2
Glutaryl-CoA Degradation	0.56	0.275423	0.0625	#NUM!	ACAT2
Parkinson's Signaling	0.56	0.275423	0.0625	#NUM!	MAPK1
Docosahexaenoic Acid (DHA) Signaling	0.557	0.277332	0.0385	#NUM!	GRB2,APP
Phototransduction Pathway	0.545	0.285102	0.0377	#NUM!	GNB1,PRKAR1A
Superpathway of Geranylgeranyldiphosphate Biosynthesis I (via Mevalonate)	0.538	0.289734	0.0588	#NUM!	ACAT2
Transcriptional Regulatory Network in Embryonic Stem Cells	0.534	0.292415	0.037	#NUM!	HIST1H4A,STAT3
Sumoylation Pathway	0.524	0.299226	0.0312	#NUM!	RHOG,RHOC,RAN
Unfolded protein response	0.523	0.299916	0.0364	#NUM!	VCP,HSPA1A/HSPA1B
ATM Signaling	0.508	0.310456	0.0306	#NUM!	PPP2CB,PPP2R1A,PPP1CC
Role of CHK Proteins in Cell Cycle Checkpoint Control	0.502	0.314775	0.0351	#NUM!	PPP2CB,PPP2R1A
Glutamate Receptor Signaling	0.502	0.314775	0.0351	#NUM!	GNB1,CALM1 (includes others)
Maturity Onset Diabetes of Young (MODY) Signaling	0.462	0.345144	0.0476	#NUM!	GAPDH
Th2 Pathway	0.456	0.349945	0.0267	0	NOTCH2,NOTCH3,GRB2,VAV1
PXR/RXR Activation	0.429	0.372392	0.0308	#NUM!	ALDH1A1,PRKAR1A
Netrin Signaling	0.429	0.372392	0.0308	#NUM!	RAC2,PRKAR1A
Mitotic Roles of Polo-Like Kinase	0.42	0.380189	0.0303	#NUM!	PPP2CB,PPP2R1A
Cell Cycle: G1/S Checkpoint Regulation	0.42	0.380189	0.0303	#NUM!	RPL11,PA2G4
Tumoricidal Function of Hepatic Natural Killer Cells	0.417	0.382825	0.0417	#NUM!	SRGN
Role of JAK1, JAK2 and TYK2 in Interferon Signaling	0.417	0.382825	0.0417	#NUM!	STAT3
Tryptophan Degradation III (Eukaryotic)	0.403	0.395367	0.04	#NUM!	ACAT2
Antiproliferative Role of TOB in T Cell Signaling	0.39	0.40738	0.0385	#NUM!	MAPK1
Gluconeogenesis I	0.39	0.40738	0.0385	#NUM!	GAPDH
D-myo-inositol (1,4,5)-Trisphosphate Biosynthesis	0.377	0.419759	0.037	#NUM!	PLCG2
T Helper Cell Differentiation	0.368	0.428549	0.0274	#NUM!	IL18,STAT3
IL-15 Production	0.366	0.430527	0.0357	#NUM!	PTK2B
Superpathway of Cholesterol Biosynthesis	0.366	0.430527	0.0357	#NUM!	ACAT2
Sonic Hedgehog Signaling	0.343	0.453942	0.0333	#NUM!	PRKAR1A
Angiopoietin Signaling	0.335	0.462381	0.0256	#NUM!	GRB2,PAK2
DNA Methylation and Transcriptional Repression Signaling	0.305	0.49545	0.0294	#NUM!	HIST1H4A
Role of JAK2 in Hormone-like Cytokine Signaling	0.305	0.49545	0.0294	#NUM!	STAT3
Superpathway of Inositol Phosphate Compounds	0.298	0.503501	0.0213	#NUM!	PPP1CC,GRB2,PLCG2,CILP,VAV1
B Cell Development	0.296	0.505825	0.0286	#NUM!	IGHM
Small Cell Lung Cancer Signaling	0.295	0.506991	0.0235	#NUM!	PA2G4,GRB2
Altered T Cell and B Cell Signaling in Rheumatoid Arthritis	0.269	0.53827	0.0222	#NUM!	IL18,SPP1
April Mediated Signaling	0.264	0.544503	0.0256	#NUM!	MAPK1
Communication between Innate and Adaptive Immune Cells	0.251	0.561048	0.0213	#NUM!	IL18,IGHM
B Cell Activating Factor Signaling	0.25	0.562341	0.0244	#NUM!	MAPK1
nNOS Signaling in Skeletal Muscle Cells	0.25	0.562341	0.0244	#NUM!	CALM1 (includes others)
tRNA Splicing	0.25	0.562341	0.0244	#NUM!	APEX1
3-phosphoinositide Biosynthesis	0.247	0.566239	0.02	#NUM!	PPP1CC,GRB2,CILP,VAV1
Role of Hypercytokinemia/hyperchemokinemia in the Pathogenesis of Influenza	0.237	0.579429	0.0233	#NUM!	IL18
Role of p14/p19ARF in Tumor Suppression	0.237	0.579429	0.0233	#NUM!	GRB2
Hematopoiesis from Pluripotent Stem Cells	0.213	0.61235	0.0213	#NUM!	IGHM
nNOS Signaling in Neurons	0.213	0.61235	0.0213	#NUM!	CALM1 (includes others)
Primary Immunodeficiency Signaling	0.208	0.619441	0.0208	#NUM!	IGHM
Graft-versus-Host Disease Signaling	0.208	0.619441	0.0208	#NUM!	IL18
p53 Signaling	0	1	0.018	#NUM!	GRB2,SERPINE2
Hepatic Cholestasis	0	1	0.0188	#NUM!	IL18,CD14,PRKAR1A
Mitochondrial Dysfunction	0	1	0.00585	#NUM!	APP
Role of BRCA1 in DNA Damage Response	0	1	0.0125	#NUM!	ACTB
Activation of IRF by Cytosolic Pattern Recognition Receptors	0	1	0.0159	#NUM!	PIN1
Calcium-induced T Lymphocyte Apoptosis	0	1	0.0152	#NUM!	CALM1 (includes others)
CD27 Signaling in Lymphocytes	0	1	0.0189	#NUM!	MAP2K1
Role of Cytokines in Mediating Communication between Immune Cells	0	1	0.0185	#NUM!	IL18
Factors Promoting Cardiogenesis in Vertebrates	0	1	0.0109	#NUM!	LRP1
Human Embryonic Stem Cell Pluripotency	0	1	0.014	#NUM!	GNAS,GRB2
Type I Diabetes Mellitus Signaling	0	1	0.00901	#NUM!	MAPK1
Retinoic acid Mediated Apoptosis Signaling	0	1	0.0161	#NUM!	CRABP1
Hereditary Breast Cancer Signaling	0	1	0.0139	#NUM!	GRB2,ACTB
Nur77 Signaling in T Lymphocytes	0	1	0.0169	#NUM!	CALM1 (includes others)
Heparan Sulfate Biosynthesis	0	1	0.0122	#NUM!	LIPE
Nicotine Degradation III	0	1	0.0182	#NUM!	ADH7
Heparan Sulfate Biosynthesis (Late Stages)	0	1	0.0133	#NUM!	LIPE
D-myo-inositol-5-phosphate Metabolism	0	1	0.0185	#NUM!	PPP1CC,PLCG2,CILP
Triacylglycerol Degradation	0	1	0.0189	#NUM!	LIPE
D-myo-inositol (1,4,5,6)-Tetrakisphosphate Biosynthesis	0	1	0.0139	#NUM!	PPP1CC,CILP
Nicotine Degradation II	0	1	0.0156	#NUM!	ADH7
D-myo-inositol (3,4,5,6)-tetrakisphosphate Biosynthesis	0	1	0.0139	#NUM!	PPP1CC,CILP
3-phosphoinositide Degradation	0	1	0.0127	#NUM!	PPP1CC,CILP
Adipogenesis pathway	0	1	0.0149	#NUM!	SIRT2,ATG7
PCP pathway	0	1	0.0164	#NUM!	ROCK1
Wnt/Ca+ pathway	0	1	0.0159	#NUM!	PLCG2
IL-4 Signaling	0	1	0.0112	#NUM!	GRB2
p38 MAPK Signaling	0	1	0.0167	#NUM!	IL18,HSPB1
NF-κB Signaling	0	1	0.0166	#NUM!	IL18,GRB2,PLCG2
Gustation Pathway	0	1	0.0196	#NUM!	GNB1,APEX1,PRKAR1A

## Sheet: Disease and Function OA
Disease and function OA vs norm
Categories	Diseases or Functions Annotation	p-Value	Predicted Activation State	Activation z-score	Flags	Molecules	# Molecules
Cell Death and Survival	Cell death	1.25e-37	Increased	2.354		A2M,ACTB,ACTC1,ACTN4,ADAMTS13,ADH5,ADIPOQ,ALB,ALDH1A1,ALDH1A3,ALDH1L1,ANK1,ANXA1,AP2A2,AP2B1,AP2M1,APEX1,API5,APP,APRT,ARHGAP1,ASAH1,ASNA1,ATG3,ATG7,BPI,C1QA,C3,C6,C8A,C8G,C9,CALM1 (includes others),CAMK1D,CASP1,CAST,CCT7,CCT8,CD14,CD5L,CDC37,CDC42,CDH5,CDH6,CFI,CFL1,CLU,COPZ1,CP,CPB2,CRYAB,CTSB,CTSH,CTSZ,DCN,DCTD,DCTN1,DCTN2,DDB1,DDX17,DDX3X,DNM1L,DNM2,EEF1A1,EHD4,EIF3C,EIF3L,EIF5A,EZR,F11,F5,F7…	219
Cellular Movement	Cell movement	1.22e-36	Decreased	-3.804		A2M,ACTB,ACTC1,ACTN4,ADAMTS13,ADIPOQ,AHNAK,ALB,ANXA1,AP2M1,APBB1IP,APP,ARHGAP1,ATG3,ATG7,C3,C6,CALU,CAMK1D,CAP1,CAPG,CASP1,CAST,CD14,CD5L,CDC42,CDH11,CDH5,CFL1,CLU,CORO1B,CORO1C,CPB2,CPNE3,CRYAB,CSK,CTSB,CTSC,CTSH,CTSZ,CYTL1,DCN,DDX3X,DIAPH1,DNM2,DPYSL2,EIF3A,ENPP2,EZR,F10,F12,F7,FBLN2,FBLN5,FBN1,FERMT3,FGA,FGB,FLNA,FSCN1,G6PD,GAPDH,GBP2,GC,GNAI2,GNAS,GNB1,GPC1,GPNMB,GPSM3,GRB2,GSN,HCLS1,HEBP1,HN…	168
Cellular Movement	Migration of cells	5.98e-35	Decreased	-4.222		A2M,ACTB,ACTN4,ADAMTS13,ADIPOQ,AHNAK,ALB,ANXA1,AP2M1,APBB1IP,APP,ARHGAP1,ATG3,ATG7,C3,C6,CALU,CAMK1D,CAP1,CAPG,CASP1,CAST,CD14,CD5L,CDC42,CDH11,CDH5,CFL1,CLU,CORO1B,CORO1C,CPB2,CPNE3,CRYAB,CSK,CTSB,CTSC,CTSH,CTSZ,CYTL1,DCN,DDX3X,DIAPH1,DNM2,DPYSL2,ENPP2,EZR,F10,F12,F7,FBLN2,FBLN5,FERMT3,FGA,FGB,FLNA,FSCN1,G6PD,GC,GNAI2,GNAS,GPC1,GPNMB,GPSM3,GRB2,GSN,HCLS1,HEBP1,HNRNPK,HNRNPL,HSPA1A/HSPA1B,HSPB1,I…	153
Cell Death and Survival	Necrosis	8.8e-33	Increased	2.559		A2M,ACTB,ACTC1,ADAMTS13,ADH5,ADIPOQ,ALB,ALDH1A1,ALDH1L1,ANXA1,AP2A2,AP2B1,AP2M1,APEX1,API5,APP,APRT,ARHGAP1,ASAH1,ATG3,ATG7,BPI,C1QA,C3,CASP1,CAST,CCT7,CCT8,CD14,CD5L,CDC37,CDC42,CDH5,CDH6,CLU,COPZ1,CPB2,CRYAB,CTSB,CTSZ,DCN,DCTD,DCTN1,DCTN2,DDX17,DDX3X,DNM1L,DNM2,EEF1A1,EHD4,EIF3C,EIF3L,EIF5A,EZR,F11,F5,F7,FBLN1,FGA,FLNA,FRZB,G6PD,GAPDH,GIMAP4,GNAI2,GNAS,GNB1,GPC1,GRB2,GSN,HCLS1,HIST1H1C,HNRNPA1,…	182
Cancer, Organismal Injury and Abnormalities	Abdominal neoplasm	8.37e-30		0.166		A1BG,A2M,ACAT2,ACLY,ACTB,ACTC1,ACTN4,ACTR1A,ACY1,ADAMTS13,ADH5,ADH7,ADIPOQ,AEBP1,AGL,AHNAK,AKR1A1,AKR7A2,ALB,ALDH16A1,ALDH1A1,ALDH1A3,ALDH1L1,ALDH9A1,ANK1,ANKRD44,ANXA1,AP1B1,AP2A1,AP2A2,AP2M1,AP2S1,APBB1IP,APEX1,API5,APOH,APP,ARHGAP1,ASAH1,ASL,ASNA1,ATG3,ATG7,ATIC,ATP6V1A,ATP6V1B2,ATP6V1D,ATP6V1E1,BPI,BZW1,C1QA,C1QC,C1R,C1S,C2orf40,C3,C6,C7,C8A,C8G,C9,CALM1 (includes others),CALU,CAMK1D,CAP1,CAP…	417
Cancer, Gastrointestinal Disease, Organismal Injury and Abnormalities	Digestive organ tumor	3.68e-28		0.285		A1BG,A2M,ACAT2,ACLY,ACTB,ACTC1,ACTN4,ACTR1A,ACY1,ADAMTS13,ADH5,ADH7,ADIPOQ,AEBP1,AGL,AHNAK,AKR1A1,AKR7A2,ALB,ALDH16A1,ALDH1A1,ALDH1A3,ALDH1L1,ALDH9A1,ANK1,ANKRD44,ANXA1,AP1B1,AP2A1,AP2A2,AP2M1,APBB1IP,APEX1,API5,APOH,APP,ARHGAP1,ASAH1,ASL,ASNA1,ATG3,ATG7,ATIC,ATP6V1A,ATP6V1B2,ATP6V1D,ATP6V1E1,BPI,BZW1,C1QA,C1QC,C1R,C1S,C2orf40,C3,C6,C7,C8A,C8G,C9,CALM1 (includes others),CALU,CAMK1D,CAP1,CAPG,CAPZ…	406
Cancer, Organismal Injury and Abnormalities	Non-melanoma solid tumor	1.97e-26		1.628		A1BG,A2M,ACLY,ACTB,ACTC1,ACTN4,ACTR1A,ACY1,ADAMTS13,ADH5,ADH7,ADIPOQ,AEBP1,AGL,AHNAK,AKR1A1,AKR7A2,ALB,ALDH16A1,ALDH1A1,ALDH1A3,ALDH1L1,ALDH9A1,ANK1,ANKRD44,ANXA1,AP1B1,AP2A1,AP2A2,AP2M1,AP2S1,APBB1IP,APEX1,API5,APP,ARHGAP1,ASAH1,ASL,ASNA1,ATG3,ATG7,ATIC,ATP6V1A,ATP6V1B2,ATP6V1D,ATP6V1E1,BPI,BZW1,C1QC,C1R,C1S,C2orf40,C3,C6,C7,C8A,C8G,C9,CALM1 (includes others),CALU,CAMK1D,CAP1,CAPG,CAPZA1,CAPZA2,…	410
Cancer, Gastrointestinal Disease, Organismal Injury and Abnormalities	Digestive system cancer	1.99e-26		1.202		A1BG,A2M,ACLY,ACTB,ACTC1,ACTN4,ACTR1A,ACY1,ADAMTS13,ADH5,ADH7,ADIPOQ,AEBP1,AGL,AHNAK,AKR1A1,AKR7A2,ALB,ALDH16A1,ALDH1A1,ALDH1A3,ALDH1L1,ALDH9A1,ANK1,ANKRD44,ANXA1,AP1B1,AP2A1,AP2A2,AP2M1,APBB1IP,APEX1,API5,APP,ARHGAP1,ASAH1,ASL,ASNA1,ATG3,ATG7,ATIC,ATP6V1B2,ATP6V1D,ATP6V1E1,BPI,BZW1,C1QC,C1R,C1S,C2orf40,C3,C6,C7,C8A,C8G,C9,CALM1 (includes others),CALU,CAMK1D,CAP1,CAPG,CAPZA2,CAPZB,CASP1,CAST,CCT7…	383
Cellular Movement, Immune Cell Trafficking	Leukocyte migration	2.33e-26	Decreased	-3.275		ACTB,ACTN4,ADAMTS13,ADIPOQ,ALB,ANXA1,APBB1IP,APP,ARHGAP1,ATG7,C3,C6,CAMK1D,CAPG,CASP1,CAST,CD14,CD5L,CDH5,CPB2,CRYAB,CSK,CTSB,CTSC,CTSZ,CYTL1,DCN,DIAPH1,DPYSL2,ENPP2,EZR,F7,FERMT3,FGB,FLNA,GC,GNAI2,GNAS,GPSM3,GSN,HCLS1,HEBP1,HNRNPL,HSPA1A/HSPA1B,IL18,IQGAP1,LCAT,LGALS1,LRP1,LSP1,MAPK3,MMP2,MPP1,MST1,MYO1F,NARS,NCKAP1L,NDRG1,PA2G4,PCOLCE2,PGLYRP2,PIN1,PLCG2,PLG,PPIA,PRDX1,PTGES,PTK2B,RAC2,RAP1B,RA…	86
Protein Synthesis	Metabolism of protein	4.62e-26		-1.529		ACY1,ADAMTS13,ADIPOQ,ANXA1,APEX1,APP,ATG7,C1S,C3,CASP1,CAST,CCT7,CCT8,CFL1,CLU,CPB2,CPN1,CPNE1,CRYAB,CTSB,CTSC,CTSH,CTSZ,DARS,DDB1,DDX39B,DDX3X,DIAPH1,EEF1A1,EIF3C,EIF3L,EIF4H,F7,F9,FAM129A,FLNA,GAPDH,GPC1,GSN,HIP1R,HNRNPD,HNRNPK,HNRNPL,HSPA1A/HSPA1B,HSPB1,HSPG2,IFI30,IGF2,IGFBP5,IGHM,IL18,ILF3,KLKB1,LCAT,LGMN,LRP1,MAP2K1,MAPK1,MAPK3,MMP19,MMP2,MMP3,PDCD10,PIN1,PLG,PREP,PSMD14,PTBP1,PTK2B,RAD23A,…	91
Cancer, Organismal Injury and Abnormalities	Solid tumor	3.39e-25		-0.141		A1BG,A2M,ACAT2,ACLY,ACTB,ACTC1,ACTN4,ACTR1A,ACY1,ADAMTS13,ADH5,ADH7,ADIPOQ,AEBP1,AGL,AHNAK,AKR1A1,AKR7A2,ALB,ALDH16A1,ALDH1A1,ALDH1A3,ALDH1L1,ALDH9A1,ANK1,ANKRD44,ANXA1,AP1B1,AP2A1,AP2A2,AP2M1,AP2S1,APBB1IP,APEX1,API5,APOH,APP,ARHGAP1,ASAH1,ASL,ASNA1,ATG3,ATG7,ATIC,ATP6V1A,ATP6V1B2,ATP6V1D,ATP6V1E1,BPI,BZW1,C1QA,C1QC,C1R,C1S,C2orf40,C3,C6,C7,C8A,C8G,C9,CALM1 (includes others),CALU,CAMK1D,CAP1,CAP…	425
Cancer, Organismal Injury and Abnormalities	Abdominal cancer	3.64e-25		0.917		A1BG,A2M,ACLY,ACTB,ACTC1,ACTN4,ACTR1A,ACY1,ADAMTS13,ADH5,ADH7,ADIPOQ,AEBP1,AGL,AHNAK,AKR1A1,AKR7A2,ALB,ALDH16A1,ALDH1A1,ALDH1A3,ALDH1L1,ALDH9A1,ANK1,ANKRD44,ANXA1,AP1B1,AP2A1,AP2A2,AP2M1,APBB1IP,APEX1,API5,APOH,APP,ARHGAP1,ASAH1,ASL,ASNA1,ATG3,ATG7,ATIC,ATP6V1A,ATP6V1B2,ATP6V1D,ATP6V1E1,BPI,BZW1,C1QC,C1R,C1S,C2orf40,C3,C6,C7,C8A,C8G,C9,CALM1 (includes others),CALU,CAMK1D,CAP1,CAPG,CAPZA1,CAPZA2,C…	399
Cellular Movement	Cell movement of tumor cell lines	4.65e-25	Decreased	-2.243		A2M,ACTN4,ADIPOQ,AHNAK,ANXA1,AP2M1,APP,C3,CALU,CAP1,CDC42,CDH11,CDH5,CLU,CPNE3,CSK,CTSB,CTSH,CTSZ,DCN,DIAPH1,DNM2,DPYSL2,EIF3A,ENPP2,EZR,F7,FBLN2,FBLN5,FBN1,FERMT3,FGA,FLNA,FSCN1,GBP2,GC,GNAS,GNB1,GRB2,HNRNPK,IGF2,IGFBP4,IGFBP6,ILF3,IQGAP1,ITGBL1,LGALS1,LGALS3BP,LRP1,LTBP2,MAP2K1,MAPK1,MAPK3,MMP19,MMP2,MMP3,MST1,NDRG1,NOTCH2,NOTCH3,NOV,PA2G4,PAK2,PDCD4,PIN1,PKM,PLG,PPIA,PTK2B,PXN,RAP1B,RARRES2,RH…	91
Cell Death and Survival	Apoptosis	7.27e-25		1.92		A2M,ACTC1,ACTN4,ADAMTS13,ADIPOQ,ALB,ALDH1A1,ALDH1A3,ALDH1L1,ANXA1,AP2A2,AP2M1,APEX1,API5,APP,ARHGAP1,ASAH1,ATG3,ATG7,BPI,C1QA,C3,C6,CAMK1D,CASP1,CAST,CD14,CD5L,CDC37,CDC42,CDH5,CFL1,CLU,COPZ1,CRYAB,CTSB,CTSH,CTSZ,DCN,DCTN1,DDB1,DDX17,DDX3X,DNM1L,DNM2,EEF1A1,EHD4,EIF3C,EIF5A,EZR,F7,FBLN1,FBN1,FLNA,FMOD,FRZB,G6PD,GAPDH,GIMAP4,GNAI2,GNAS,GNB1,GSN,HCLS1,HIP1R,HIST1H1C,HNRNPA1,HNRNPK,HSPA1A/HSPA1B,HSP…	164
Infectious Diseases	Viral Infection	1.08e-24	Decreased	-5.196	bias	ACTC1,ADIPOQ,ALB,ANXA1,AP1B1,AP2A1,AP2B1,AP2M1,APBB1IP,ATG7,ATP6V1A,ATP6V1B2,BPI,C1R,C1S,C3,CAMK1D,CD14,CDC42,CFI,CLTA,CLU,COPZ1,CRYAB,CTSB,CTSZ,DCTN1,DCTN2,DDX3X,DIAPH1,DNM1L,DNM2,EEF1A1,EIF3A,EIF3C,EIF3L,F10,F12,F5,F7,F9,FBN1,FERMT3,FGA,FLNA,FSCN1,GANAB,GAPDH,GRB2,HIP1R,HIST1H1C,HIST2H2BE,HNRNPF,HNRNPK,HNRNPU,IDH1,IGHM,IL18,ILF3,JCHAIN,LGALS1,LSP1,MAN2B1,MAPK1,MAPRE1,MBL2,MNDA,MYO1F,OAS3,OXSR1,…	119
Cellular Movement, Hematological System Development and Function, Immune Cell Trafficking	Cell movement of leukocytes	1.21e-24	Decreased	-3.234		ACTB,ACTN4,ADAMTS13,ADIPOQ,ALB,ANXA1,APBB1IP,APP,ARHGAP1,C3,C6,CAMK1D,CAPG,CASP1,CAST,CD14,CPB2,CRYAB,CSK,CTSB,CTSZ,CYTL1,DCN,DIAPH1,DPYSL2,ENPP2,EZR,F7,FERMT3,FGB,FLNA,GNAI2,GNAS,GPSM3,GSN,HCLS1,HEBP1,HNRNPL,IL18,IQGAP1,LCAT,LGALS1,LRP1,LSP1,MAPK3,MMP2,MPP1,MST1,MYO1F,NARS,NCKAP1L,NDRG1,PCOLCE2,PGLYRP2,PIN1,PLCG2,PLG,PPIA,PRDX1,PTGES,PTK2B,RAC2,RAP1B,RARRES2,ROCK1,RPS19,S100A4,SERPINE2,SPARC,SPP…	78
Cancer, Organismal Injury and Abnormalities	Cancer	1.58e-24		1.261		A1BG,A2M,ACLY,ACTB,ACTC1,ACTN4,ACTR1A,ACY1,ADAMTS13,ADH5,ADH7,ADIPOQ,AEBP1,AGL,AHNAK,AKR1A1,AKR7A2,ALB,ALDH16A1,ALDH1A1,ALDH1A3,ALDH1L1,ALDH9A1,ANK1,ANKRD44,ANXA1,AP1B1,AP2A1,AP2A2,AP2M1,APBB1IP,APEX1,API5,APOH,APP,ARHGAP1,ASAH1,ASL,ASNA1,ATG3,ATG7,ATIC,ATP6V1A,ATP6V1B2,ATP6V1D,ATP6V1E1,BPI,BZW1,C1QA,C1QC,C1R,C1S,C2orf40,C3,C6,C7,C8A,C8G,C9,CALM1 (includes others),CALU,CAMK1D,CAP1,CAPG,CAPZA1,CAP…	421
Cancer, Organismal Injury and Abnormalities	Nonhematologic malignant neoplasm	1.62e-24		0.746		A1BG,A2M,ACLY,ACTB,ACTC1,ACTN4,ACTR1A,ACY1,ADAMTS13,ADH5,ADH7,ADIPOQ,AEBP1,AGL,AHNAK,AKR1A1,AKR7A2,ALB,ALDH16A1,ALDH1A1,ALDH1A3,ALDH1L1,ALDH9A1,ANK1,ANKRD44,ANXA1,AP1B1,AP2A1,AP2A2,AP2M1,APBB1IP,APEX1,API5,APOH,APP,ARHGAP1,ASAH1,ASL,ASNA1,ATG3,ATG7,ATIC,ATP6V1A,ATP6V1B2,ATP6V1D,ATP6V1E1,BPI,BZW1,C1QA,C1QC,C1R,C1S,C2orf40,C3,C6,C7,C8A,C8G,C9,CALM1 (includes others),CALU,CAMK1D,CAP1,CAPG,CAPZA1,CAP…	418
Cancer, Organismal Injury and Abnormalities	Malignant solid tumor	3.31e-24		0.973		A1BG,A2M,ACLY,ACTB,ACTC1,ACTN4,ACTR1A,ACY1,ADAMTS13,ADH5,ADH7,ADIPOQ,AEBP1,AGL,AHNAK,AKR1A1,AKR7A2,ALB,ALDH16A1,ALDH1A1,ALDH1A3,ALDH1L1,ALDH9A1,ANK1,ANKRD44,ANXA1,AP1B1,AP2A1,AP2A2,AP2M1,APBB1IP,APEX1,API5,APOH,APP,ARHGAP1,ASAH1,ASL,ASNA1,ATG3,ATG7,ATIC,ATP6V1A,ATP6V1B2,ATP6V1D,ATP6V1E1,BPI,BZW1,C1QA,C1QC,C1R,C1S,C2orf40,C3,C6,C7,C8A,C8G,C9,CALM1 (includes others),CALU,CAMK1D,CAP1,CAPG,CAPZA1,CAP…	419
Cancer, Organismal Injury and Abnormalities	Tumorigenesis of tissue	4.05e-24		1.386		A1BG,A2M,ACLY,ACTB,ACTC1,ACTN4,ACTR1A,ACY1,ADAMTS13,ADH5,ADH7,ADIPOQ,AEBP1,AGL,AHNAK,AKR1A1,AKR7A2,ALB,ALDH16A1,ALDH1A1,ALDH1A3,ALDH1L1,ALDH9A1,ANK1,ANKRD44,ANXA1,AP1B1,AP2A1,AP2A2,AP2M1,APBB1IP,APEX1,API5,APP,ARHGAP1,ASAH1,ASL,ASNA1,ATG3,ATG7,ATIC,ATP6V1A,ATP6V1B2,ATP6V1D,ATP6V1E1,BPI,BZW1,C1QC,C1R,C1S,C2orf40,C3,C6,C7,C8A,C8G,C9,CALM1 (includes others),CALU,CAMK1D,CAP1,CAPG,CAPZA1,CAPZA2,CAPZB,…	405
Organismal Survival	Organismal death	7.18e-24	Increased	4.202	bias	ACLY,ACTB,ACTC1,ACTN4,ADAMTS13,ADH5,ADH7,ADIPOQ,AEBP1,AGL,ALDH1A1,ALDH1A3,ANXA1,AP2M1,APEX1,APOH,APP,APRT,ARHGAP1,ASAH1,ASL,ASNA1,ATG3,ATG7,C1QA,C3,CAP1,CAPZA2,CAPZB,CASP1,CAST,CD14,CDH5,CFL1,COL12A1,CPB2,CRABP1,CRLF3,CRYAB,CSK,CTSB,DCN,DCTN1,DDB1,DDX1,DDX17,DDX3X,DNM1L,DNM2,EFEMP2,EHD4,EIF4A1,ENPP2,F10,F11,F5,F7,F9,FBLN1,FBN1,FBN2,FERMT3,FGA,FGG,FLNA,FSCN1,G6PD,GNAI2,GNAS,GNB1,GPNMB,GRB2,GSN,H2A…	158
Organismal Survival	Morbidity or mortality	1.02e-23	Increased	4.378	bias	ACLY,ACTB,ACTC1,ACTN4,ADAMTS13,ADH5,ADH7,ADIPOQ,AEBP1,AGL,ALDH1A1,ALDH1A3,ANXA1,AP2M1,APEX1,APOH,APP,APRT,ARHGAP1,ASAH1,ASL,ASNA1,ATG3,ATG7,C1QA,C3,CAP1,CAPZA2,CAPZB,CASP1,CAST,CD14,CDH5,CFL1,COL12A1,CPB2,CRABP1,CRLF3,CRYAB,CSK,CTSB,DCN,DCTN1,DDB1,DDX1,DDX17,DDX3X,DNM1L,DNM2,EFEMP2,EHD4,EIF4A1,ENPP2,F10,F11,F5,F7,F9,FBLN1,FBN1,FBN2,FERMT3,FGA,FGG,FLNA,FSCN1,G6PD,GNAI2,GNAS,GNB1,GPNMB,GRB2,GSN,H2A…	159
Cancer, Organismal Injury and Abnormalities	Neoplasia of epithelial tissue	3.23e-23		1.511		A1BG,A2M,ACLY,ACTB,ACTC1,ACTN4,ACTR1A,ACY1,ADAMTS13,ADH5,ADH7,ADIPOQ,AEBP1,AGL,AHNAK,AKR1A1,AKR7A2,ALB,ALDH16A1,ALDH1A1,ALDH1A3,ALDH1L1,ALDH9A1,ANK1,ANKRD44,ANXA1,AP1B1,AP2A1,AP2A2,AP2M1,APBB1IP,APEX1,API5,APP,ARHGAP1,ASAH1,ASL,ASNA1,ATG3,ATG7,ATIC,ATP6V1A,ATP6V1B2,ATP6V1D,ATP6V1E1,BPI,BZW1,C1QC,C1R,C1S,C2orf40,C3,C6,C7,C8A,C8G,C9,CALM1 (includes others),CALU,CAMK1D,CAP1,CAPG,CAPZA1,CAPZA2,CAPZB,…	402
Cancer, Organismal Injury and Abnormalities	Carcinoma	3.28e-23		1.342		A1BG,A2M,ACLY,ACTB,ACTC1,ACTN4,ACTR1A,ACY1,ADAMTS13,ADH5,ADH7,ADIPOQ,AEBP1,AGL,AHNAK,AKR1A1,AKR7A2,ALB,ALDH16A1,ALDH1A1,ALDH1A3,ALDH1L1,ALDH9A1,ANK1,ANKRD44,ANXA1,AP1B1,AP2A1,AP2A2,AP2M1,APBB1IP,APEX1,API5,APP,ARHGAP1,ASAH1,ASL,ASNA1,ATG3,ATG7,ATIC,ATP6V1A,ATP6V1B2,ATP6V1D,ATP6V1E1,BPI,BZW1,C1QC,C1R,C1S,C2orf40,C3,C6,C7,C8A,C8G,C9,CALM1 (includes others),CALU,CAMK1D,CAP1,CAPG,CAPZA1,CAPZA2,CAPZB,…	401
Cellular Movement	Invasion of cells	1.03e-22	Decreased	-2.614		ACTN4,ADIPOQ,AHNAK,ANXA1,APEX1,APP,ATG7,CAP1,CD14,CDC42,CDH11,CDH5,CLU,CSK,CTSB,CTSH,CTSZ,DBNL,DCN,DIAPH1,DNM2,DPYSL2,EIF3A,ENPP2,EZR,F7,FBLN1,FBLN2,FBLN5,FSCN1,GNAS,GPC1,GRB2,GSN,IGF2,IL18,ILF3,IQGAP1,LAMC1,LGALS1,LGMN,LRP1,LYPLA1,MAP2K1,MAPK1,MIA,MMP2,MMP3,MST1,NDRG1,NOTCH2,NOV,OTUB1,PA2G4,PAK2,PDCD4,PIN1,PKM,PLG,PTBP1,PTK2B,PXN,RHOC,RHOG,ROCK1,RPSA,S100A4,SERPINE2,SPARC,SPP1,STAT3,TAGLN2,TIMP2…	80
Cellular Development, Cellular Growth and Proliferation	Cell proliferation of tumor cell lines	1.57e-21	Decreased	-3.929		A2M,ACLY,ACTB,ACTN4,ADIPOQ,AHNAK,ALDH1A1,ALDH1L1,ANXA1,APEX1,API5,APP,ASAH1,ATG7,CASP1,CDC37,CDC42,CDH11,CLU,COPZ1,CTSB,DCN,DDX17,DDX3X,EEF1A1,EEF1B2,EIF3A,EIF3C,EIF4H,EIF5A,EMILIN1,EZR,F12,F7,FBLN2,FBLN5,FLNA,FSCN1,G6PD,GAPDH,GNAS,GPC1,GRB2,H2AFY,HNRNPA1,HNRNPH2,HNRNPK,HSPB1,HSPB6,IGF2,IGFBP4,IGFBP5,IGHM,IL18,ILF3,IQGAP1,IQGAP2,LGALS1,LRP1,MAP2K1,MAPK1,MAPK3,MAPRE1,MASP1,MBL2,MIA,MMP19,MMP2,NDRG…	119
Cardiovascular System Development and Function	Development of vasculature	1.6e-21	Decreased	-2.124		ACTN4,ADIPOQ,ANXA1,AP2B1,APOH,APP,ATG7,BPI,C1QA,C3,C6,CASP1,CDC42,CDH5,CLU,COL15A1,COL1A2,CRYAB,CSK,CTSB,CTSH,DCN,DDX3X,DNM2,EFEMP2,EHD4,ENPP2,F12,F7,FBLN1,FBLN2,FBLN5,FBN1,FBN2,FERMT3,FGA,FLNA,FMOD,G6PD,GPC1,GSN,HSPB1,HSPB6,HSPG2,IGF2,IGFBP4,IGHM,IL18,KRT1,LGALS1,LRP1,LTBP1,MAN2B1,MAP2K1,MAPK1,MMP2,MMP3,NDRG1,NID1,NOTCH2,NOTCH3,NOV,PDCD10,PKM,PLG,PPIA,PROS1,PTGES,PTK2B,PXN,RAC2,RAP1B,RHOG,ROCK1,…	90
Cellular Movement	Migration of tumor cell lines	1.61e-21	Decreased	-2.545		A2M,ACTN4,ADIPOQ,AHNAK,ANXA1,AP2M1,APP,CALU,CDC42,CDH11,CDH5,CLU,CPNE3,CSK,CTSB,CTSH,CTSZ,DCN,DIAPH1,DNM2,DPYSL2,ENPP2,EZR,F7,FBLN2,FBLN5,FGA,FLNA,FSCN1,GNAS,HNRNPK,IGF2,IGFBP4,IGFBP6,ILF3,IQGAP1,ITGBL1,LGALS1,LGALS3BP,LRP1,LTBP2,MAP2K1,MAPK1,MAPK3,MMP19,MMP2,MMP3,MST1,NDRG1,NOTCH2,NOV,PAK2,PDCD4,PIN1,PKM,PLG,PTK2B,PXN,RAP1B,RHOC,RHOG,S100A4,SPARC,SPP1,STAT3,SYK,TGM2,TIMP2,TPM3,USP5,VASP,VCAN,VCP…	76
Cell-To-Cell Signaling and Interaction, Hematological System Development and Function, Inflammatory Response	Aggregation of blood platelets	1.07e-20		-1.56		ACTB,ADAMTS13,ADIPOQ,ALB,APP,ATG7,CLIC1,F11,F12,FERMT3,FGA,FGB,FGG,FLNA,GNAI2,GNAS,GSN,HCLS1,HSPB1,IGHM,LGALS1,PLCG2,PLG,PTK2B,RAP1B,RHOG,SERPINE2,SYK,TIMP2,TLN1,VASP,VAV1,VWF	33
Cellular Function and Maintenance	Engulfment of cells	7.9e-20	Decreased	-2.778	bias	ACTN4,ADIPOQ,ANXA1,AP2A1,AP2A2,AP2M1,AP2S1,APOH,APP,ATG3,ATG7,ATP6V1A,ATP6V1B2,ATP6V1D,ATP6V1E1,C1QA,C3,CAMK1D,CAPG,CD14,CDC42,COLEC12,CORO1C,CSK,DNM2,EHD4,EPB41L2,EZR,F10,FLNA,GRB2,GSN,HIP1R,IGHM,LRP1,MBL2,PLG,PROS1,PXN,RAB31,RAB5B,RAB5C,RAC2,RHOG,SFPQ,SYK,TGM2,VAV1,VIM	49
Cardiovascular System Development and Function, Organismal Development	Angiogenesis	9.85e-20	Decreased	-2.382		ADIPOQ,ANXA1,AP2B1,APOH,APP,ATG7,BPI,C1QA,C3,C6,CASP1,CDC42,CDH5,COL15A1,COL1A2,CRYAB,CSK,CTSB,CTSH,DCN,DNM2,EFEMP2,EHD4,ENPP2,F12,FBLN1,FBLN2,FBLN5,FERMT3,FLNA,G6PD,GPC1,GSN,HSPB1,HSPB6,HSPG2,IGF2,IGFBP4,IL18,KRT1,LGALS1,LRP1,LTBP1,MAN2B1,MAP2K1,MAPK1,MMP2,MMP3,NDRG1,NOTCH2,NOTCH3,NOV,PDCD10,PKM,PLG,PPIA,PROS1,PTGES,PTK2B,PXN,RAC2,RAP1B,RHOG,ROCK1,RPSA,SERPINH1,SPARC,SPP1,SRGN,STAT3,SYK,TF,TGM2,…	80
Cellular Function and Maintenance	Endocytosis	1.36e-19	Decreased	-3.513	bias	ACTN4,ANK1,ANXA1,AP2A1,AP2A2,AP2B1,AP2M1,AP2S1,APP,ATG7,ATP6V1A,ATP6V1B2,ATP6V1D,ATP6V1E1,C3,CAP1,CAPG,CD14,CDC42,CLU,CSK,DNM2,DPYSL2,EHD4,EPB41L2,EZR,FLNA,GRB2,GSN,HIP1R,HNRNPK,HSPG2,IGHM,LRP1,MAPK1,MAPK3,MBL2,PLG,PROS1,RAB1A,RAB31,RAB5B,RAB5C,RAC2,RHOG,SFPQ,SYK,TF,TGM2,VAV1,VCP,VIM,WASF2	53
Connective Tissue Disorders, Inflammatory Disease, Inflammatory Response, Organismal Injury and Abnormalities, Skeletal and Muscular Disorders	Inflammation of joint	5.86e-19		-0.586		A1BG,ACLY,ADAMTS13,ADIPOQ,AKR1A1,ALB,ANXA1,ATIC,C1QA,C1R,C3,C6,CASP1,CAST,CDH11,CILP,CLEC3B,CLU,CRYAB,CSK,CTSB,CTSC,CYTL1,DCTN1,DDX39B,DNM1L,EFEMP2,EHD4,ENPP2,F10,FGA,FGB,FGG,FMOD,FRZB,GBP2,GBP6,GNAI2,GPSM3,GSN,HCLS1,HNMT,HNRNPA1,HPRT1,HSPA1A/HSPA1B,HSPG2,IGFBP4,IGFBP5,IGHM,IL18,LGALS1,LIPE,LRP1,MAPK3,MAPRE1,MBL2,MMP19,MMP2,MMP3,NUDCD2,PGLYRP2,PLCG2,PLG,PON1,PRDX1,PREP,PTGES,PTK2B,PXN,RARRES2,RCS…	85
Cellular Movement	Invasion of tumor cell lines	8.47e-19	Decreased	-2.502		ACTN4,ADIPOQ,AHNAK,ANXA1,APEX1,APP,CAP1,CDC42,CDH11,CLU,CSK,CTSB,CTSH,CTSZ,DBNL,DCN,DIAPH1,DPYSL2,EIF3A,ENPP2,EZR,F7,FBLN1,FBLN2,FBLN5,FSCN1,GNAS,IGF2,ILF3,IQGAP1,LGALS1,LRP1,LYPLA1,MAP2K1,MAPK1,MIA,MMP2,MMP3,MST1,NDRG1,NOTCH2,NOV,PA2G4,PAK2,PDCD4,PIN1,PKM,PLG,PTBP1,PTK2B,PXN,RHOC,ROCK1,RPSA,S100A4,SERPINE2,SPARC,SPP1,STAT3,TAGLN2,TIMP2,VCAN,VCP,VIM,WASF2,YWHAG,YWHAQ	67
Cancer, Gastrointestinal Disease, Organismal Injury and Abnormalities	Gastrointestinal neoplasia	2.4e-18		1.513		A1BG,A2M,ACLY,ACTC1,ACTR1A,ACY1,ADAMTS13,ADH7,AEBP1,AGL,AHNAK,AKR1A1,AKR7A2,ALB,ALDH16A1,ALDH1A1,ALDH1A3,ALDH1L1,ALDH9A1,ANK1,ANKRD44,ANXA1,AP1B1,AP2A1,AP2A2,AP2M1,APBB1IP,APEX1,API5,APP,ARHGAP1,ASAH1,ASL,ATG3,ATG7,ATIC,ATP6V1D,ATP6V1E1,BPI,BZW1,C1QC,C1R,C1S,C3,C6,C7,C8A,C8G,C9,CALM1 (includes others),CALU,CAMK1D,CAP1,CAPG,CAPZA2,CAPZB,CASP1,CAST,CCT7,CCT8,CD109,CD5L,CDC37,CDC42,CDH11,CDH5,CDH6,C…	342
Connective Tissue Disorders, Inflammatory Disease, Organismal Injury and Abnormalities, Skeletal and Muscular Disorders	Rheumatic Disease	3.08e-18		-0.901		A1BG,ACLY,ADAMTS13,ADIPOQ,AKR1A1,ALB,ANXA1,APOH,ATIC,BPI,C1QA,C1QB,C1R,C1S,C3,C6,CASP1,CAST,CDH11,CILP,CLEC3B,CLU,CRYAB,CSK,CTSB,CTSC,CYTL1,DCTN1,DDX39B,DNM1L,EFEMP2,EHD4,ENPP2,F10,FBN1,FGA,FGB,FGG,FMOD,FRZB,GBP2,GBP6,GNAI2,GPSM3,GSN,HCLS1,HNMT,HNRNPA1,HPRT1,HSPA1A/HSPA1B,HSPG2,IGFBP4,IGFBP5,IGHM,IL18,LGALS1,LIPE,LRP1,MAPK3,MAPRE1,MBL2,MMP19,MMP2,MMP3,NUDCD2,PGLYRP2,PLCG2,PLG,PON1,PRDX1,PREP,PTGE…	91
Metabolic Disease	Amyloidosis	7.83e-18		1.249	bias	A2M,ACLY,ACTB,ALB,ALDH1L1,APP,ATP6V1E1,C1R,C3,C7,C9,CASP1,CAST,CD14,CLEC3B,CLU,CRABP1,CTSB,DCN,DNM1L,DPYSL2,F12,FGA,GAPDH,GBP2,GC,GSN,HNRNPA1,HNRNPU,HPX,HSPA1A/HSPA1B,HSPG2,IGF2,IGFBP5,IGFBP6,IGHM,LGALS1,LGMN,LRP1,MMP2,OGN,PLCG2,PLG,PON1,PRDX1,PROS1,PSMD1,QPCT,RAN,SERPINE2,SPARC,SPON1,STAT3,STIP1,TF,TFRC,TGM2,TUBB,VIM,VPS35,YWHAZ	61
Cell Death and Survival	Cell death of tumor cell lines	8.07e-18	Increased	2.53		ADH5,ADIPOQ,ALB,ALDH1L1,AP2A2,AP2M1,APEX1,API5,APP,ASAH1,ATG3,ATG7,CASP1,CAST,CCT7,CCT8,CD14,CDC37,CDC42,CLU,COPZ1,CRYAB,CTSB,DCTD,DCTN1,DDX3X,DNM1L,DNM2,EEF1A1,EIF5A,EZR,FBLN1,G6PD,GAPDH,GIMAP4,GNAS,GPC1,GSN,HCLS1,HNRNPA1,HNRNPK,HSPA1A/HSPA1B,HSPB1,IGF2,IGFBP4,IGFBP5,IGFBP6,IGHM,IL18,IQGAP2,LGALS1,LGALS3BP,LRP1,LSP1,LTBP1,LYPLA1,MAP2K1,MAPK1,MAPK3,MIA,MMP3,MST1,MVP,NAPA,NDRG1,NOTCH2,NOTCH3,OAS3,…	108
Cancer, Gastrointestinal Disease, Organismal Injury and Abnormalities	Gastrointestinal tract cancer	1.87e-17				A1BG,A2M,ACLY,ACTC1,ACTR1A,ACY1,ADAMTS13,ADH7,AEBP1,AGL,AHNAK,AKR1A1,AKR7A2,ALB,ALDH16A1,ALDH1A1,ALDH1A3,ALDH1L1,ALDH9A1,ANK1,ANKRD44,ANXA1,AP1B1,AP2A1,AP2A2,AP2M1,APBB1IP,APEX1,API5,APP,ARHGAP1,ASAH1,ASL,ATG3,ATG7,ATIC,ATP6V1D,ATP6V1E1,BPI,BZW1,C1QC,C1R,C1S,C3,C6,C7,C8A,C8G,C9,CALM1 (includes others),CALU,CAMK1D,CAP1,CAPG,CAPZA2,CAPZB,CASP1,CAST,CCT7,CCT8,CD109,CD5L,CDC37,CDC42,CDH11,CDH5,CDH6,C…	334
Organismal Injury and Abnormalities	Blood clot	2.31e-17		-1.117		ADAMTS13,ADIPOQ,APOH,APP,ATG7,C1QA,C3,CFI,CPB2,F10,F11,F12,F13B,F5,FBN1,FGA,FGB,FGG,FLNA,HCLS1,KLKB1,LGALS1,LGALS3BP,MMP2,PLG,PON1,PROS1,PTK2B,RAP1B,RHOG,SERPINE2,SYK,TGM2,VWF	34
Cancer, Organismal Injury and Abnormalities	Adenocarcinoma	2.54e-17		0.163		A1BG,A2M,ACLY,ACTC1,ACTN4,ACTR1A,ACY1,ADAMTS13,ADH7,AEBP1,AGL,AHNAK,AKR1A1,AKR7A2,ALB,ALDH16A1,ALDH1A1,ALDH1A3,ALDH1L1,ALDH9A1,ANK1,ANKRD44,ANXA1,AP1B1,AP2A1,AP2A2,AP2M1,APBB1IP,APEX1,API5,APP,ARHGAP1,ASAH1,ASL,ASNA1,ATG3,ATG7,ATIC,ATP6V1B2,ATP6V1D,ATP6V1E1,BPI,BZW1,C1QC,C1R,C1S,C2orf40,C3,C6,C7,C8A,C8G,C9,CALM1 (includes others),CALU,CAMK1D,CAP1,CAPG,CAPZA1,CAPZA2,CAPZB,CASP1,CAST,CCT7,CCT8,CD10…	364
Cancer, Hematological Disease, Organismal Injury and Abnormalities	Hematopoietic neoplasm	3.23e-17		0.9		ACTB,ADIPOQ,AGL,AHNAK,ALDH1A1,ALDH9A1,ANXA1,AP2A2,APEX1,APP,ARHGAP1,ASNA1,ATG7,ATIC,ATP6V1A,ATP6V1B2,ATP6V1E1,C1R,C3,C6,C7,C9,CASP1,CCT7,CD14,CDH11,CFL1,CLU,COL12A1,COL15A1,COL1A2,CP,CPNE1,CRYAB,CSK,CTSC,CTSH,DCN,DCTN2,DDB1,DDX1,DDX3X,DHDH,DIAPH1,DNM1L,DNM2,EEF1A1,EFEMP2,EIF3C,EIF4A1,ENPP2,F10,F12,F5,F7,FBN1,FBN2,FGG,FLNA,FRZB,GBP2,GNAS,GNB1,GRB2,GSN,HCLS1,HIST1H1C,HK3,HPRT1,HSPA1A/HSPA1B,HSPB1,H…	153
Cancer, Organismal Injury and Abnormalities	Breast or pancreatic cancer	3.29e-17		0.024		A1BG,ADAMTS13,ADIPOQ,AEBP1,AGL,AKR1A1,AKR7A2,ALDH16A1,ALDH1A1,ALDH1A3,ALDH1L1,ANK1,ANXA1,AP1B1,API5,APOH,APP,ATG7,ATIC,ATP6V1B2,BPI,C1R,C2orf40,C3,C8G,C9,CALM1 (includes others),CAPZA2,CAPZB,CASP1,CAST,CD109,CDC42,CDH11,CDH5,CDH6,CES5A,CFI,CILP,CLEC3B,CLIC1,CLU,COL12A1,COL15A1,COL1A2,COLEC12,CORO1B,CP,CPB2,CRYAB,CTSB,CTSC,CTSZ,DCN,DCTD,DCTN1,DDB1,DDX1,DDX17,DDX39B,DDX3X,DIAPH1,DNM1L,DYNC1I2,EFEMP…	226
Cancer, Organismal Injury and Abnormalities, Reproductive System Disease	Mammary tumor	4.71e-17		-0.451		ADAMTS13,ADIPOQ,AKR7A2,ALDH1A1,ALDH1A3,ALDH1L1,ANK1,ANXA1,APP,ATG7,BPI,C3,CALM1 (includes others),CAPZA2,CAPZB,CAST,CDC37,CDH11,CDH5,CDH6,CILP,CLU,COL12A1,COL1A2,CORO1B,CP,CPNE3,CRYAB,CTSB,CTSC,CTSZ,DCN,DDB1,DDX17,DDX39B,DYNC1I2,EFEMP2,EIF3A,EIF3C,EIF4A1,EMILIN1,F10,F7,FAM129A,FBLN1,FBLN2,FBLN5,FBN1,FBN2,FERMT3,FGA,FLNA,FRZB,FSCN1,GBP2,GNAS,GSN,H2AFY,HGFAC,HIST1H1C,HIST2H2BE,HK3,HNRNPA1,HNRNPR,HP…	156
Cancer, Organismal Injury and Abnormalities	Genitourinary tumor	4.89e-17		0		A1BG,A2M,ACLY,ACTB,ACTC1,ACTN4,ACTR1A,ACY1,ADAMTS13,AEBP1,AGL,AHNAK,AKR1A1,AKR7A2,ALB,ALDH16A1,ALDH1A1,ALDH1L1,ALDH9A1,ANK1,ANKRD44,ANXA1,AP1B1,AP2A2,AP2S1,APBB1IP,APEX1,API5,APOH,APP,ASNA1,ATIC,ATP6V1A,ATP6V1B2,ATP6V1D,BZW1,C1QC,C1R,C1S,C2orf40,C3,C6,C7,C8A,C9,CALM1 (includes others),CALU,CAP1,CAPZA1,CAPZB,CASP1,CAST,CD109,CD14,CD5L,CDC42,CDH11,CDH5,CDH6,CFI,CILP,CLEC3B,CLIC1,CLU,COL12A1,COL15A1…	277
Organismal Injury and Abnormalities	Bleeding	6.94e-17		-0.441	bias	ADAMTS13,ADIPOQ,ALB,ALDH1A1,ANXA1,APP,C3,CAST,DDX3X,DNM1L,EFEMP2,F10,F11,F5,F7,F9,FBLN1,FBN1,FERMT3,FGA,FGB,FGG,FLNA,G6PD,HCLS1,HNRNPD,HSPG2,IDH1,IL18,KLKB1,LAMC1,LRP1,MAPK1,MAPK3,PCBP2,PGLYRP2,PLG,PROS1,RAP1B,SNX2,SPP1,SYK,TF,TIMP2,TMOD3,VPS26A,VWF,WASF2	48
Hereditary Disorder, Organismal Injury and Abnormalities	Autosomal dominant disease	7.75e-17				A2M,ACLY,ACTB,ACTC1,ACTN4,AEBP1,AHNAK,ALB,ANK1,AP2S1,APP,ARHGAP1,ATP6V1B2,C1R,C1S,C3,CALM1 (includes others),CAP1,CASP1,CFI,CFL1,CLU,COL1A2,COLEC12,CRYAB,DCN,DCTN1,DIAPH1,DNM2,EFEMP2,EMILIN1,F10,F12,F5,F9,FBLN1,FBLN5,FBN1,FBN2,FGA,G6PD,GANAB,GARS,GNAI2,GNAS,GNB1,GSN,HNMT,HNRNPA1,HNRNPK,HNRNPU,HSPB1,IFI30,IGF2,IGFBP5,KRT1,KRT6C,LOXL1,MAP2K1,MBL2,MMP19,NOTCH2,NOTCH3,PKM,PLCG2,PPP2R1A,PRKAR1A,PROS1,…	88
Cancer, Organismal Injury and Abnormalities, Reproductive System Disease	Breast or ovarian cancer	1.08e-16		1.431		A1BG,ADAMTS13,AEBP1,AGL,AKR1A1,AKR7A2,ALDH16A1,ALDH1A1,ALDH1A3,ALDH1L1,ANK1,ANXA1,AP1B1,APOH,APP,ATG7,ATIC,ATP6V1B2,BPI,C3,C9,CALM1 (includes others),CAPZA2,CAPZB,CAST,CD109,CDC42,CDH11,CDH5,CDH6,CILP,CLEC3B,CLIC1,CLU,COL12A1,COL15A1,COL1A2,CORO1B,CP,CPB2,CRYAB,CTSB,CTSC,CTSZ,DCN,DDB1,DDX17,DDX39B,DDX3X,DIAPH1,DYNC1I2,EFEMP2,EIF3A,EIF3C,EIF4A1,EMILIN1,ENPP2,F10,F7,FAM129A,FBLN1,FBLN2,FBLN5,FBN1,F…	183
Cellular Assembly and Organization, Cellular Function and Maintenance	Organization of cytoskeleton	1.35e-16		-1.859	bias	A2M,ACTB,ACTN4,ADIPOQ,AHNAK,ANXA1,APP,ATG7,ATP6V1D,C1QA,C3,CALU,CAMK1D,CAP1,CAPG,CAPZB,CAST,CDC42,CFL1,CLU,CORO1B,CORO1C,CORO7/CORO7-PAM16,DBNL,DCTN1,DCTN2,DIAPH1,DNM1L,DNM2,DPYSL2,EEF1A1,EPB41L2,ERC2,EZR,F7,FERMT3,FLNA,FSCN1,GALK2,GAPDH,GNAS,GSN,HIP1R,HNRNPK,HPRT1,IQGAP1,KRT6C,LAMB1,LAMC1,LRP1,LSP1,MAP2K1,MAPK1,MAPK3,MAPRE1,MIA,MYO1F,NCKAP1L,NDRG1,PAK2,PKM,PLCG2,PLG,PON1,PTGES,PTK2B,PXN,RAB31,RA…	98
Cellular Assembly and Organization, Cellular Function and Maintenance	Organization of cytoplasm	1.61e-16		-1.859	bias	A2M,ACTB,ACTN4,ADIPOQ,AHNAK,ANXA1,APP,ATG7,ATP6V1D,C1QA,C3,CALU,CAMK1D,CAP1,CAPG,CAPZB,CAST,CDC42,CFL1,CLU,CORO1B,CORO1C,CORO7/CORO7-PAM16,DBNL,DCTN1,DCTN2,DIAPH1,DNM1L,DNM2,DPYSL2,EEF1A1,EPB41L2,ERC2,EZR,F7,FERMT3,FLNA,FSCN1,GALK2,GAPDH,GNAS,GSN,HIP1R,HNRNPK,HPRT1,IQGAP1,KRT6C,LAMB1,LAMC1,LRP1,LSP1,MAP2K1,MAPK1,MAPK3,MAPRE1,MIA,MYO1F,NCKAP1L,NDRG1,PAK2,PKM,PLCG2,PLG,PON1,PTGES,PTK2B,PXN,RAB1A,RA…	104
Cellular Movement	Cell movement of myeloid cells	1.66e-16	Decreased	-2.755		ADAMTS13,ADIPOQ,ALB,ANXA1,APP,ARHGAP1,C3,C6,CAMK1D,CAPG,CASP1,CAST,CRYAB,CSK,CTSB,CYTL1,FERMT3,FLNA,GNAI2,GSN,HEBP1,IL18,LCAT,LGALS1,LRP1,LSP1,MAPK3,MPP1,MST1,MYO1F,NCKAP1L,NDRG1,PCOLCE2,PLCG2,PLG,PPIA,PTGES,PTK2B,RAC2,RAP1B,RARRES2,ROCK1,RPS19,S100A4,SPP1,STAT3,SYK,TGM2,TIMP2,TLN1,VASP,VAV1,VWF	53
Organismal Injury and Abnormalities, Tissue Morphology	Morphology of lesion	1.87e-16				ACAT2,ADAMTS13,ADH5,ADIPOQ,ANXA1,APP,C1QA,C3,CASP1,CLU,CPB2,CRYAB,CTSB,CTSZ,F11,F12,F5,FGB,FGG,GNAI2,GSN,IGF2,IL18,IQGAP1,IQGAP2,LCAT,LIPE,LSP1,MAP2K1,MAPK1,MASP2,MMP3,PON1,PON3,PPIA,PRDX1,PTGES,SH3GLB1,SPP1,STIP1,TGM2,TIMP2,VWF	43
Cardiovascular System Development and Function, Organismal Development	Vasculogenesis	2.44e-16		-1.964		ADIPOQ,ANXA1,AP2B1,APOH,APP,ATG7,BPI,C1QA,C3,C6,CASP1,CDC42,CDH5,COL15A1,CRYAB,CTSB,DCN,DNM2,EFEMP2,EHD4,ENPP2,F12,FBLN1,FBLN5,FERMT3,FLNA,G6PD,GPC1,GSN,HSPG2,IGF2,IGFBP4,IL18,KRT1,LGALS1,LRP1,LTBP1,MAN2B1,MAP2K1,MAPK1,MMP2,MMP3,NOTCH2,NOTCH3,PDCD10,PKM,PLG,PPIA,PROS1,PTK2B,RAP1B,RHOG,SERPINH1,SPARC,SPP1,STAT3,SYK,TF,TGM2,TIMP2,VIM,VWF,WASF2,YWHAG,YWHAZ	65
Organismal Injury and Abnormalities, Tissue Morphology	Size of lesion	2.7e-16				ACAT2,ADAMTS13,ADH5,ADIPOQ,ANXA1,APP,C1QA,C3,CASP1,CLU,CPB2,CRYAB,CTSB,CTSZ,F11,F12,F5,FGB,FGG,GNAI2,GSN,IGF2,IL18,IQGAP1,IQGAP2,LCAT,LIPE,MAP2K1,MAPK1,MASP2,MMP3,PON1,PON3,PPIA,PTGES,SH3GLB1,SPP1,STIP1,TGM2,TIMP2,VWF	41
Neurological Disease, Organismal Injury and Abnormalities, Psychological Disorders	Tauopathy	2.87e-16				A2M,ACLY,ACTB,ALB,ALDH1L1,APP,ATP6V1E1,C1R,C3,C7,C9,CASP1,CD14,CLEC3B,CLU,CRABP1,CTSB,DCN,DNM1L,DPYSL2,F12,GAPDH,GBP2,GC,HNRNPA1,HNRNPU,HPX,HSPA1A/HSPA1B,HSPG2,IGF2,IGFBP6,IGHM,LGALS1,LGMN,LRP1,MMP2,OGN,PIN1,PLCG2,PLG,PON1,PRDX1,PROS1,QPCT,RAN,SERPINE2,SPARC,SPON1,STAT3,STIP1,TF,TFRC,TGM2,TUBB,TUBB4A,VIM,VPS35,YWHAZ	58
Cellular Movement, Hematological System Development and Function, Immune Cell Trafficking, Inflammatory Response	Cell movement of phagocytes	4.55e-16	Decreased	-2.925	bias	ADAMTS13,ADIPOQ,ALB,ANXA1,APP,ARHGAP1,C3,C6,CAMK1D,CAPG,CASP1,CAST,CTSB,CTSZ,CYTL1,FERMT3,FLNA,GNAI2,GSN,HCLS1,HEBP1,IL18,LCAT,LGALS1,LRP1,LSP1,MAPK3,MPP1,MST1,MYO1F,NARS,NCKAP1L,NDRG1,PCOLCE2,PLCG2,PLG,PPIA,PTGES,PTK2B,RAC2,RAP1B,RARRES2,ROCK1,RPS19,S100A4,SPP1,STAT3,SYK,TIMP2,TLN1,VAV1,VWF	52
Cell Death and Survival	Apoptosis of tumor cell lines	6.61e-16	Increased	2.401		ADIPOQ,ALB,ALDH1L1,AP2A2,AP2M1,API5,APP,ATG7,CASP1,CAST,CD14,CDC42,CLU,COPZ1,CRYAB,CTSB,DNM1L,DNM2,EEF1A1,EZR,FBLN1,G6PD,GAPDH,GIMAP4,GNAS,GSN,HCLS1,HNRNPA1,HNRNPK,HSPA1A/HSPA1B,HSPB1,IGF2,IGFBP4,IGFBP5,IGFBP6,IGHM,IL18,LGALS1,LGALS3BP,LRP1,LSP1,LTBP1,LYPLA1,MAP2K1,MAPK1,MAPK3,MIA,MVP,NAPA,NDRG1,NOTCH2,NOTCH3,OAS3,OTUB1,PA2G4,PAK2,PCBP2,PDCD4,PDCD6IP,PKM,PLG,PPIA,PPP2R1A,PRDX1,PRKAR1A,PTK2B,RABGG…	89
Inflammatory Response	Inflammatory response	7.89e-16	Decreased	-2.153		ADIPOQ,ANXA1,APOH,APP,ATG7,BPI,C3,C6,CAMK1D,CAPG,CASP1,CD14,CPB2,CTSB,CYTL1,DIAPH1,F7,FGG,GC,GNAI2,GNAS,GPSM3,GSN,HEBP1,HSPB1,HSPG2,IGHM,IL18,KLKB1,KRT1,LGALS1,LGALS3BP,LRP1,LSP1,MAPK3,MMP19,MMP2,MPP1,MST1,MYO1F,NCKAP1L,NOV,PDCD4,PGLYRP2,PLCG2,PLG,PPIA,PROS1,PTGES,PTK2B,RAC2,RARRES2,ROCK1,RPS19,S100A4,SPP1,STAT3,SYK,TGM2,TNFAIP6,TUBB4A,VAV1,VPS35	63
Metabolic Disease, Neurological Disease, Organismal Injury and Abnormalities, Psychological Disorders	Alzheimer disease	8.23e-16				A2M,ACLY,ACTB,ALB,ALDH1L1,APP,ATP6V1E1,C1R,C3,C7,C9,CASP1,CD14,CLEC3B,CLU,CRABP1,CTSB,DCN,DNM1L,DPYSL2,F12,GAPDH,GBP2,GC,HNRNPA1,HNRNPU,HPX,HSPA1A/HSPA1B,HSPG2,IGF2,IGFBP6,IGHM,LGALS1,LGMN,LRP1,MMP2,OGN,PLCG2,PLG,PON1,PRDX1,PROS1,QPCT,RAN,SERPINE2,SPARC,SPON1,STAT3,STIP1,TF,TFRC,TGM2,TUBB,VIM,VPS35,YWHAZ	56
Cancer, Hematological Disease, Organismal Injury and Abnormalities	Hematologic cancer	8.49e-16		1.99		ACTB,ADIPOQ,AGL,AHNAK,ALDH1A1,ALDH9A1,ANXA1,AP2A2,APEX1,APP,ARHGAP1,ASNA1,ATG7,ATIC,ATP6V1A,ATP6V1B2,ATP6V1E1,C1R,C3,C6,C7,C9,CCT7,CD14,CDH11,CFL1,CLU,COL12A1,COL15A1,COL1A2,CP,CPNE1,CRYAB,CSK,CTSC,CTSH,DCN,DCTN2,DDB1,DDX1,DDX3X,DHDH,DIAPH1,DNM1L,DNM2,EEF1A1,EFEMP2,EIF3C,EIF4A1,ENPP2,F10,F12,F7,FBN1,FBN2,FGG,FLNA,FRZB,GBP2,GNAS,GNB1,GRB2,GSN,HCLS1,HIST1H1C,HK3,HPRT1,HSPA1A/HSPA1B,HSPB1,HSPG2,IDH1…	148
Cellular Assembly and Organization	Development of cytoplasm	1.07e-15		-1.726		ADIPOQ,APP,ATG3,ATG7,CAPZB,CDC42,CFL1,CORO1C,CORO7/CORO7-PAM16,DBNL,DCTN1,DIAPH1,DNM1L,DPYSL2,EHD4,F7,FLNA,GNAI2,GNAS,GNB1,GRB2,GSN,HCLS1,HIP1R,LRP1,MAP2K1,MAPK1,MAPRE1,MMP2,NCKAP1L,PDCD6IP,PTK2B,PXN,RAB1A,RAB5B,RHOC,ROCK1,RPS3,RPS6,SPARC,STAT3,TPM3,TUBB,TUBB4A,VASP,VCP,WASF2,ZYX	48
Organismal Injury and Abnormalities	Benign lesion	1.5e-15		0.982		ACTC1,AEBP1,AHNAK,ALB,ALDH1A1,ANXA1,AP2S1,APP,ATG7,ATP6V1B2,C3,CLEC3B,CLU,COL12A1,COL15A1,COL1A2,CP,CRYAB,CTSB,CTSC,DCN,DDX17,DNM1L,FBLN1,FBN1,FMOD,GALK2,GNAS,GRB2,HIST1H1C,HNMT,IDH1,IGF2,IGFBP4,IGFBP5,IQGAP1,IQGAP2,JCHAIN,KPNA3,LAMC1,LGALS1,LGMN,LSP1,LTBP1,MAP2K1,MAPK1,MAPK3,MIA,MMP2,MMP3,MXRA5,MYL6,NDRG1,NOTCH3,PDCD10,PDCD4,PKM,PLG,PPP2R1A,PRDX1,PRKAR1A,PTGES,RAC2,RHOG,RPL9,RPS19,S100A4,SERPINE…	80
Connective Tissue Disorders, Organismal Injury and Abnormalities, Skeletal and Muscular Disorders	Non-traumatic arthropathy	1.77e-15		-0.528		A1BG,ACLY,ADAMTS13,ADIPOQ,AKR1A1,ALB,ANXA1,ATIC,C1QA,C1R,C3,CASP1,CDH11,CLU,CRYAB,CTSB,CTSC,CYTL1,DDX39B,DNM1L,EFEMP2,EHD4,F10,FGB,FMOD,FRZB,GBP2,GBP6,GPSM3,GSN,HCLS1,HNMT,HNRNPA1,HPRT1,HSPA1A/HSPA1B,IGFBP4,IGFBP5,IGHM,IL18,LGALS1,LRP1,MAPK3,MAPRE1,MBL2,MMP19,MMP2,MMP3,NUDCD2,PLG,PON1,PRDX1,PREP,PTGES,PTK2B,PXN,RARRES2,RCSD1,RPL11,RPS24,RPS3,RPSA,SPP1,STAT3,SYK,TF,TFRC,TIMP2,TNFAIP6,TUBB4A,VIM	70
Cardiovascular Disease, Hematological Disease, Organismal Injury and Abnormalities	Thrombus	1.95e-15		-1.418		ADAMTS13,ADIPOQ,APOH,APP,ATG7,C1QA,C3,CFI,F10,F11,F12,F13B,F5,FBN1,FGA,FGB,FGG,FLNA,HCLS1,KLKB1,LGALS3BP,MMP2,PLG,PON1,PROS1,PTK2B,RAP1B,RHOG,SERPINE2,SYK,VWF	31
Cell-To-Cell Signaling and Interaction	Activation of cells	2.43e-15		-0.921		ADAMTS13,ADIPOQ,AHNAK,ALB,ANXA1,APOH,APP,BPI,C3,C6,CAST,CD14,CFL1,CLIC1,CPB2,CRYAB,CSK,CTSH,EIF3A,ERC2,F5,FGA,FGG,GC,GNAI2,GNAS,GPNMB,GRB2,HNRNPD,HPRT1,IGF2,IGHM,IL18,IQGAP1,KLKB1,LGALS1,LGALS3BP,LRP1,LSP1,MAPK3,MMP19,MMP2,NDRG1,PAK2,PGLYRP2,PKM,PLCG2,PLG,PRDX1,PROS1,PSME1,PSME2,PTGES,PTK2B,RAB5B,RAB8B,RARRES2,SERPINE2,SPP1,STAT3,SYK,TGM2,TPT1,VASP,VAV1,VIM,VWF	67
Cancer, Organismal Injury and Abnormalities, Reproductive System Disease	Tumorigenesis of genital organ	2.74e-15		1		A1BG,A2M,ACLY,ACTC1,ACTN4,ACTR1A,ACY1,ADAMTS13,AEBP1,AGL,AHNAK,AKR1A1,AKR7A2,ALB,ALDH16A1,ALDH1A1,ALDH1L1,ALDH9A1,ANK1,ANKRD44,ANXA1,AP1B1,AP2A2,AP2S1,APBB1IP,APEX1,API5,APOH,APP,ASNA1,ATIC,ATP6V1A,ATP6V1B2,ATP6V1D,BZW1,C1QC,C1R,C1S,C2orf40,C3,C6,C7,C8A,C9,CALM1 (includes others),CALU,CAPZA1,CAPZB,CASP1,CAST,CD109,CD14,CD5L,CDC42,CDH11,CDH5,CDH6,CFI,CILP,CLEC3B,CLIC1,CLU,COL12A1,COL15A1,COL1A2,CO…	258
Cancer, Organismal Injury and Abnormalities, Reproductive System Disease	Genital tumor	2.87e-15		1		A1BG,A2M,ACLY,ACTC1,ACTN4,ACTR1A,ACY1,ADAMTS13,AEBP1,AGL,AHNAK,AKR1A1,AKR7A2,ALB,ALDH16A1,ALDH1A1,ALDH1L1,ALDH9A1,ANK1,ANKRD44,ANXA1,AP1B1,AP2A2,AP2S1,APBB1IP,APEX1,API5,APOH,APP,ASNA1,ATIC,ATP6V1A,ATP6V1B2,ATP6V1D,BZW1,C1QC,C1R,C1S,C2orf40,C3,C6,C7,C8A,C9,CALM1 (includes others),CALU,CAPZA1,CAPZB,CASP1,CAST,CD109,CD14,CD5L,CDC42,CDH11,CDH5,CDH6,CFI,CILP,CLEC3B,CLIC1,CLU,COL12A1,COL15A1,COL1A2,CO…	258
Cancer, Organismal Injury and Abnormalities, Reproductive System Disease	Breast cancer	3.07e-15		1.431		ADAMTS13,AKR7A2,ALDH1A1,ALDH1A3,ALDH1L1,ANK1,ANXA1,APP,ATG7,BPI,C3,CALM1 (includes others),CAPZA2,CAPZB,CAST,CDH11,CDH5,CDH6,CILP,CLU,COL12A1,COL1A2,CORO1B,CP,CRYAB,CTSB,CTSC,CTSZ,DCN,DDB1,DDX17,DDX39B,DYNC1I2,EFEMP2,EIF3A,EIF3C,EIF4A1,EMILIN1,F10,F7,FAM129A,FBLN1,FBLN2,FBLN5,FBN1,FBN2,FGA,FLNA,FRZB,FSCN1,GBP2,GNAS,GSN,H2AFY,HGFAC,HIST1H1C,HIST2H2BE,HK3,HNRNPA1,HNRNPR,HPX,HSPB1,HSPG2,IBSP,IDH1,IG…	147
Cellular Movement	Homing of cells	3.87e-15	Decreased	-2.669	bias	A2M,ANXA1,APP,C3,CAMK1D,CAPG,CDC42,CORO1B,CSK,CYTL1,DIAPH1,ENPP2,F10,F7,FBN1,FSCN1,GNAI2,GNAS,GNB1,GPSM3,GRB2,GSN,HEBP1,IL18,LGALS1,LRP1,LSP1,MAP2K1,MAPK1,MAPK3,MMP2,MPP1,MST1,MYO1F,NCKAP1L,NOV,PLCG2,PLG,PPIA,PTGES,PTK2B,PXN,RAC2,RARRES2,RHOG,ROCK1,RPS19,S100A4,SPP1,STAT3,SYK,VAV1	52
Cell-To-Cell Signaling and Interaction	Aggregation of cells	6.17e-15		-1.745		ACTB,ADAMTS13,ADIPOQ,ALB,APP,ATG7,CDH11,CLIC1,CLU,F11,F12,FERMT3,FGA,FGB,FGG,FLNA,GNAI2,GNAS,GSN,HCLS1,HSPB1,IGHM,LGALS1,PLCG2,PLG,PTK2B,RAP1B,RHOG,ROCK1,SERPINE2,SYK,TIMP2,TLN1,VASP,VAV1,VWF	36
Cellular Assembly and Organization, Tissue Development	Fibrogenesis	6.55e-15		-1.526		A2M,ACTC1,ADIPOQ,CAPZB,CD14,CDC42,CFL1,CORO7/CORO7-PAM16,DCTN1,DIAPH1,DPYSL2,F7,GNAI2,GNB1,GRB2,GSN,HCLS1,HIP1R,HSPB1,LRP1,MAP2K1,MAPK1,MAPRE1,MMP2,NCKAP1L,PDCD4,PDCD6IP,PRKAR1A,PTK2B,PXN,RHOC,ROCK1,RPS3,SERPINH1,SPARC,STAT3,TMOD3,TPM3,TUBB,TUBB4A,VASP,VIM,WASF2,ZYX	44
Neurological Disease, Organismal Injury and Abnormalities, Psychological Disorders	Dementia	7.56e-15				A2M,ACLY,ACTB,ALB,ALDH1L1,APP,ATP6V1E1,C1R,C3,C7,C9,CASP1,CD14,CLEC3B,CLU,CRABP1,CTSB,DCN,DNM1L,DPYSL2,F12,GAPDH,GBP2,GC,HNRNPA1,HNRNPU,HPX,HSPA1A/HSPA1B,HSPG2,IGF2,IGFBP6,IGHM,LGALS1,LGMN,LRP1,MMP2,OGN,PLCG2,PLG,PON1,PRDX1,PROS1,QPCT,RAN,SERPINE2,SPARC,SPON1,STAT3,STIP1,TF,TFRC,TGM2,TUBB,VCP,VIM,VPS35,YWHAZ	57
Immunological Disease	Allergy	9.02e-15		-0.419		ACTB,ADIPOQ,AHNAK,ALB,ANXA1,C1R,C1S,C3,CAPG,CAPZB,CASP1,CFL1,CORO1B,CPNE1,DPYSL2,EEF1A1,F12,FLNA,GAPDH,GSN,HNMT,HNRNPR,IFI30,IGF2,IGHM,IL18,KLKB1,KRT1,LGALS1,LGMN,NAGK,NAPA,PPIA,PRDX1,PTGES,SYK,TFRC,TGM2,TNFAIP6,TPM3,TUBB,VAV1,VCP,ZYX	44
Cellular Assembly and Organization, Tissue Development	Formation of filaments	1.01e-14		-1.876		A2M,ACTC1,ADIPOQ,CAPZB,CDC42,CFL1,CORO7/CORO7-PAM16,DCTN1,DIAPH1,DPYSL2,F7,GNAI2,GNB1,GRB2,GSN,HCLS1,HIP1R,HSPB1,LRP1,MAP2K1,MAPK1,MAPRE1,MMP2,NCKAP1L,PDCD6IP,PTK2B,PXN,RHOC,ROCK1,RPS3,SERPINH1,SPARC,STAT3,TMOD3,TPM3,TUBB,TUBB4A,VASP,VIM,WASF2,ZYX	41
Cell-To-Cell Signaling and Interaction	Interaction of tumor cell lines	1.02e-14		-0.996		ACTN4,ANXA1,APOH,APP,CD14,CDC42,CPB2,CSK,CTSB,CTSZ,DCN,EMILIN1,EZR,F10,F9,FBLN5,FERMT3,FGA,FLNA,IGF2,IL18,LGALS3BP,LRP1,MAP2K1,MAPK1,MMP19,MMP2,NID1,NOV,PAK2,PKM,PROS1,PTK2B,PXN,RPSA,SNX1,SPP1,SRGN,STAT3,TFRC,TGM2,VCAN,ZYX	43
Protein Synthesis	Synthesis of protein	1.09e-14		-1.943		ANXA1,APEX1,APP,C3,DARS,DDX39B,DDX3X,EEF1A1,EIF3C,EIF3L,EIF4H,F7,FAM129A,GAPDH,GPC1,GSN,HNRNPD,HNRNPK,HNRNPL,HSPA1A/HSPA1B,HSPB1,IGF2,IGFBP5,IGHM,IL18,ILF3,MAP2K1,MAPK1,MAPK3,PLG,PTBP1,PTK2B,RPS15A,RPS20,RPS24,RPS3,RPS4X,RPS5,RPS6,SPP1,STAT3,STIP1,SYNCRIP	43
Cell Morphology, Cellular Movement	Cell spreading	1.43e-14		-1.331	bias	ACTN4,ALB,C3,CAP1,CAST,CDC42,CDH11,CRYAB,CSK,FBN1,FERMT3,FLNA,GBP2,HSPG2,LGALS1,MAPK3,PDCD6IP,PLCG2,PTBP1,PTK2B,PXN,RAP1B,RHOG,SPARC,STAT3,SYK,TLN1,VASP,VIM,VWF,YWHAZ,ZYX	32
Cell-To-Cell Signaling and Interaction	Binding of tumor cell lines	1.48e-14		-0.996		ACTN4,ANXA1,APOH,APP,CD14,CDC42,CPB2,CSK,CTSB,CTSZ,DCN,EMILIN1,F10,F9,FBLN5,FERMT3,FGA,FLNA,IGF2,IL18,LGALS3BP,LRP1,MAP2K1,MAPK1,MMP19,MMP2,NID1,NOV,PAK2,PKM,PROS1,PTK2B,PXN,RPSA,SNX1,SPP1,SRGN,STAT3,TFRC,TGM2,VCAN,ZYX	42
Connective Tissue Disorders, Hereditary Disorder, Organismal Injury and Abnormalities	Hereditary connective tissue disorder	1.5e-14		0.915	bias	ACTB,ALB,ANXA1,ASAH1,ATP6V1A,ATP6V1E1,C12orf57,C1R,C1S,CASP1,CLU,COL12A1,COL1A2,CORO7/CORO7-PAM16,CTSC,DIAPH1,DNM2,EFEMP2,FBLN5,FBN1,FBN2,FERMT3,FLNA,GC,GNAS,GSN,HNRNPA1,HNRNPK,HSPG2,IDH1,IGF2,LIPE,LTBP2,MAN2B1,MAP2K1,MASP1,MMP2,MTHFD1,NANS,NOTCH2,PLCG2,PRKAR1A,PTK2B,SERPINH1,SMS,SNRPB,SPARC,TUBB4A,UBA1,VCP	50
Cancer, Organismal Injury and Abnormalities	Benign neoplasia	1.6e-14		0.219		ACTC1,AEBP1,ALB,ALDH1A1,ANXA1,AP2S1,ATG7,ATP6V1B2,C3,CLEC3B,CLU,COL12A1,COL15A1,COL1A2,CP,CRYAB,CTSB,CTSC,DCN,DDX17,DNM1L,FBLN1,FBN1,FMOD,GALK2,GNAS,GRB2,HIST1H1C,HNMT,IDH1,IGF2,IGFBP4,IGFBP5,IQGAP1,IQGAP2,JCHAIN,KPNA3,LGALS1,LSP1,LTBP1,MAP2K1,MAPK1,MAPK3,MIA,MMP2,MMP3,MXRA5,MYL6,NDRG1,NOTCH3,PDCD10,PDCD4,PKM,PPP2R1A,PRDX1,PRKAR1A,PTGES,RAC2,RHOG,RPL9,RPS19,S100A4,SERPINE2,SPP1,STAT3,SYK,TGM2,TUB…	73
Cancer, Gastrointestinal Disease, Organismal Injury and Abnormalities	Intestinal tumor	1.61e-14				A1BG,A2M,ACLY,ACTC1,ACTR1A,ACY1,ADAMTS13,ADH7,AEBP1,AGL,AHNAK,AKR1A1,AKR7A2,ALB,ALDH16A1,ALDH1A1,ALDH1A3,ALDH1L1,ALDH9A1,ANK1,ANKRD44,ANXA1,AP1B1,AP2A1,AP2A2,AP2M1,APBB1IP,APEX1,API5,APP,ARHGAP1,ASAH1,ASL,ATG3,ATG7,ATIC,ATP6V1D,ATP6V1E1,BPI,BZW1,C1QC,C1R,C1S,C3,C6,C7,C8A,C8G,C9,CALU,CAMK1D,CAP1,CAPG,CAPZA2,CAPZB,CASP1,CAST,CCT7,CCT8,CD109,CD5L,CDC37,CDC42,CDH11,CDH5,CDH6,CES5A,CFI,CFL1,CILP,CLEC3…	317
Cancer, Gastrointestinal Disease, Organismal Injury and Abnormalities	Large intestine neoplasm	1.98e-14				A1BG,A2M,ACLY,ACTC1,ACTR1A,ACY1,ADAMTS13,ADH7,AEBP1,AGL,AHNAK,AKR1A1,AKR7A2,ALB,ALDH16A1,ALDH1A1,ALDH1A3,ALDH1L1,ALDH9A1,ANK1,ANKRD44,ANXA1,AP1B1,AP2A1,AP2A2,AP2M1,APBB1IP,APEX1,API5,APP,ARHGAP1,ASAH1,ASL,ATG3,ATG7,ATIC,ATP6V1D,ATP6V1E1,BPI,BZW1,C1QC,C1R,C1S,C3,C6,C7,C8A,C8G,C9,CALU,CAMK1D,CAP1,CAPG,CAPZA2,CAPZB,CASP1,CAST,CCT7,CCT8,CD109,CD5L,CDC37,CDC42,CDH11,CDH5,CDH6,CES5A,CFI,CFL1,CILP,CLEC3…	316
Cellular Movement	Chemotaxis	2.44e-14	Decreased	-2.469	bias	A2M,ANXA1,APP,C3,CAMK1D,CAPG,CDC42,CORO1B,CSK,CYTL1,DIAPH1,ENPP2,F10,F7,FBN1,GNAI2,GNAS,GNB1,GPSM3,GRB2,GSN,HEBP1,IL18,LGALS1,LRP1,LSP1,MAP2K1,MAPK1,MAPK3,MMP2,MPP1,MST1,MYO1F,NCKAP1L,NOV,PLCG2,PLG,PPIA,PTGES,PTK2B,RAC2,RARRES2,RHOG,ROCK1,RPS19,S100A4,SPP1,SYK,VAV1	49
Cancer, Gastrointestinal Disease, Organismal Injury and Abnormalities	Intestinal cancer	3.13e-14				A1BG,A2M,ACLY,ACTC1,ACTR1A,ACY1,ADAMTS13,ADH7,AEBP1,AGL,AHNAK,AKR1A1,AKR7A2,ALB,ALDH16A1,ALDH1A1,ALDH1A3,ALDH1L1,ALDH9A1,ANK1,ANKRD44,ANXA1,AP1B1,AP2A1,AP2A2,AP2M1,APBB1IP,APEX1,API5,APP,ARHGAP1,ASAH1,ASL,ATG3,ATG7,ATIC,ATP6V1D,ATP6V1E1,BPI,BZW1,C1QC,C1R,C1S,C3,C6,C7,C8A,C8G,C9,CALU,CAMK1D,CAP1,CAPG,CAPZA2,CAPZB,CASP1,CAST,CCT7,CCT8,CD109,CD5L,CDC37,CDC42,CDH11,CDH5,CDH6,CES5A,CFI,CFL1,CILP,CLEC3…	315
Cancer, Gastrointestinal Disease, Organismal Injury and Abnormalities	Malignant neoplasm of large intestine	4.19e-14				A1BG,A2M,ACLY,ACTC1,ACTR1A,ACY1,ADAMTS13,ADH7,AEBP1,AGL,AHNAK,AKR1A1,AKR7A2,ALB,ALDH16A1,ALDH1A1,ALDH1A3,ALDH1L1,ALDH9A1,ANK1,ANKRD44,ANXA1,AP1B1,AP2A1,AP2A2,AP2M1,APBB1IP,APEX1,API5,APP,ARHGAP1,ASAH1,ASL,ATG3,ATG7,ATIC,ATP6V1D,ATP6V1E1,BPI,BZW1,C1QC,C1R,C1S,C3,C6,C7,C8A,C8G,C9,CALU,CAMK1D,CAP1,CAPG,CAPZA2,CAPZB,CASP1,CAST,CCT7,CCT8,CD109,CD5L,CDC37,CDC42,CDH11,CDH5,CDH6,CES5A,CFI,CFL1,CILP,CLEC3…	314
Cancer, Organismal Injury and Abnormalities	Growth of tumor	4.6e-14		-1.902		ACLY,ACTN4,ADH5,ADIPOQ,ATG7,CASP1,CDH5,CLU,CTSB,CTSZ,DCN,DNM2,EFEMP2,EZR,FBLN5,FERMT3,FGA,FLNA,GAPDH,GPC1,GPNMB,H2AFY,HSPA1A/HSPA1B,IGF2,IGFBP5,IGHM,IL18,ILF3,IQGAP1,IQGAP2,LAMB1,LGALS1,MAP2K1,MMP2,MMP3,MST1,NDRG1,NOTCH2,NOTCH3,PA2G4,PIN1,PKM,PLG,PPP2R1A,PTGES,PTK2B,RARRES2,RPS4X,SH3GL1,SPARC,SPP1,SRGN,STAT3,TGM2,TIMP2,TPT1,UBA5,VCAN	58
Cancer, Organismal Injury and Abnormalities	Urogenital cancer	6.6e-14		-0.447		A1BG,A2M,ACLY,ACTB,ACTC1,ACTN4,ACTR1A,ACY1,ADAMTS13,AEBP1,AGL,AHNAK,AKR1A1,AKR7A2,ALB,ALDH16A1,ALDH1A1,ALDH1L1,ALDH9A1,ANK1,ANKRD44,ANXA1,AP1B1,AP2A2,APBB1IP,APEX1,API5,APOH,APP,ASNA1,ATIC,ATP6V1A,ATP6V1B2,ATP6V1D,BZW1,C1QC,C1R,C1S,C2orf40,C3,C6,C7,C8A,C9,CALM1 (includes others),CALU,CAP1,CAPZA1,CAPZB,CASP1,CAST,CD109,CD14,CD5L,CDC42,CDH11,CDH5,CDH6,CFI,CILP,CLEC3B,CLIC1,CLU,COL12A1,COL15A1,COL1A…	264
Cell-To-Cell Signaling and Interaction, Cellular Movement	Recruitment of cells	8.23e-14		-0.795	bias	ADAMTS13,ANXA1,APP,ATG7,CASP1,CD14,CD5L,CDH5,CPB2,CRYAB,CTSC,FERMT3,GC,GSN,HSPA1A/HSPA1B,IL18,LGALS1,LRP1,LSP1,MMP2,PDCD10,PGLYRP2,PLG,RAP1B,RARRES2,RHOG,ROCK1,S100A4,SPP1,STAT3,SYK,TPT1,VASP,VAV1,VIM,VWF	36
Cellular Assembly and Organization, Cellular Function and Maintenance	Microtubule dynamics	8.46e-14	Decreased	-2.18	bias	A2M,ACTB,ACTN4,ADIPOQ,AHNAK,APP,ATG7,ATP6V1D,C1QA,C3,CALU,CAMK1D,CAP1,CAPG,CAPZB,CAST,CDC42,CFL1,CLU,DBNL,DCTN1,DIAPH1,DNM1L,DNM2,DPYSL2,EEF1A1,ERC2,EZR,F7,FERMT3,FLNA,FSCN1,GALK2,GAPDH,GNAS,GSN,HNRNPK,HPRT1,IQGAP1,LAMB1,LAMC1,LRP1,MAP2K1,MAPK1,MAPRE1,MIA,NDRG1,PAK2,PKM,PLCG2,PLG,PON1,PTGES,PTK2B,PXN,RAB31,RAC2,RAN,RAP1B,RHOC,RHOG,ROCK1,RPS3,RPS6,S100A4,SEPT2,SH3BP1,SNX1,SPARC,STAT3,STIP1,SYK,TLN…	82
Cell-To-Cell Signaling and Interaction	Binding of blood cells	9.49e-14		-0.459	bias	A2M,ADAMTS13,ADIPOQ,ANXA1,APBB1IP,APOH,APP,BPI,C3,CD14,CSK,DCN,DIAPH1,EZR,F10,F12,F5,F9,FERMT3,FGA,GNAI2,IGHM,IL18,LSP1,MAP2K1,NOTCH2,PAK2,PLCG2,PTK2B,RAC2,RAP1B,ROCK1,SPP1,SYK,TFRC,TGM2,TLN1,VASP,VAV1,VWF	40
Hematological System Development and Function	Hemostasis	1.01e-13		1.452		ADAMTS13,APOH,APP,C3,C9,CALU,CLIC1,CPB2,F10,F11,F12,F13B,F5,F7,F9,FERMT3,FGA,FGB,FGG,GNAI2,IGHM,KLKB1,PLCG2,PLG,PROS1,SERPINE2,SYK,VASP,VWF	29
Gastrointestinal Disease, Hepatic System Disease, Organismal Injury and Abnormalities	Liver lesion	1.22e-13		-0.048		A1BG,A2M,ACAT2,ACLY,ACTB,ACTC1,ACTN4,ACTR1A,ACY1,ADAMTS13,ADH5,ADH7,ADIPOQ,AEBP1,AHNAK,ALB,ALDH16A1,ALDH1A1,ALDH1A3,ALDH1L1,ALDH9A1,ANK1,ANKRD44,ANXA1,AP1B1,AP2A1,AP2A2,APBB1IP,APEX1,API5,APOH,APP,ASAH1,ASNA1,ATG3,ATG7,ATIC,ATP6V1A,ATP6V1B2,ATP6V1D,ATP6V1E1,BPI,BZW1,C1QA,C1QC,C1R,C1S,C2orf40,C3,C7,C8A,C9,CALU,CAMK1D,CAP1,CAPG,CASP1,CAST,CCT8,CD109,CD14,CD5L,CDC42,CDH11,CDH5,CDH6,CES5A,CILP,CLEC3B…	305
Developmental Disorder, Hereditary Disorder, Immunological Disease, Organismal Injury and Abnormalities	Complement component deficiency	1.53e-13				C1QA,C1QB,C1QC,C1S,C3,C6,C7,C8A,C9,MASP2	10
Cancer, Organismal Injury and Abnormalities	Pelvic tumor	1.56e-13				A1BG,A2M,ACLY,ACTB,ACTC1,ACTN4,ACTR1A,ACY1,ADAMTS13,ADH7,AEBP1,AGL,AHNAK,AKR1A1,AKR7A2,ALB,ALDH16A1,ALDH1A1,ALDH1L1,ALDH9A1,ANK1,ANKRD44,ANXA1,AP1B1,AP2A2,APBB1IP,APEX1,API5,APOH,APP,ASNA1,ATIC,ATP6V1A,ATP6V1B2,ATP6V1D,BZW1,C1QC,C1R,C1S,C2orf40,C3,C6,C7,C8A,C9,CALM1 (includes others),CALU,CAPZA1,CAPZB,CASP1,CAST,CD109,CD14,CD5L,CDC42,CDH11,CDH5,CDH6,CFI,CILP,CLEC3B,CLIC1,CLU,COL12A1,COL15A1,COL1A…	256
Humoral Immune Response, Inflammatory Response	Complement activation	1.7e-13		0.246		C1QA,C3,C6,C7,C8A,CLU,CPB2,CPN1,FMOD,JCHAIN,KRT1,MASP1,MASP2,MBL2	14
Cellular Movement	Cell movement of connective tissue cells	1.81e-13		-1.631	bias	ACTB,ADIPOQ,DNM2,ENPP2,EZR,F12,F7,FBN1,GSN,LGALS1,LRP1,MAP2K1,MAPK1,MAPK3,NOV,PRKAR1A,PTK2B,PXN,RAC2,SPARC,SPP1,STAT3,TIMP2,VASP,VIM,WASF2,ZYX	27
Inflammatory Response, Organismal Injury and Abnormalities	Inflammation of organ	1.84e-13		-0.381		ACTB,ACTN4,ADIPOQ,AHNAK,ALB,ANXA1,APOH,APP,APRT,ATG7,C1QA,C3,C6,CAPG,CAPZB,CASP1,CD14,CD5L,CDH11,CFL1,CLU,COL1A2,CPNE1,CSK,CTSB,DCN,DIAPH1,DPYSL2,EEF1A1,F10,F11,F5,FGA,FLNA,GAPDH,GBP2,GC,GNAI2,GSN,HNMT,HNRNPR,HPRT1,HPX,IFI30,IGF2,IGHM,IL18,KRT1,LGALS1,LGMN,MAP2K1,MAPK3,MMP19,MMP2,MMP3,MST1,NAGK,NAPA,NOTCH2,PDCD4,PGLYRP2,PKM,PLCG2,PLG,PON1,PON3,PPIA,PRDX1,PROS1,PSMD1,PTGES,S100A4,SPARC,SPP1,STAT3,…	88
Cancer, Organismal Injury and Abnormalities	Pelvic cancer	1.94e-13				A1BG,A2M,ACLY,ACTB,ACTC1,ACTN4,ACTR1A,ACY1,ADAMTS13,ADH7,AEBP1,AGL,AHNAK,AKR1A1,AKR7A2,ALB,ALDH16A1,ALDH1A1,ALDH1L1,ALDH9A1,ANK1,ANKRD44,ANXA1,AP1B1,AP2A2,APBB1IP,APEX1,API5,APOH,APP,ASNA1,ATIC,ATP6V1A,ATP6V1B2,ATP6V1D,BZW1,C1QC,C1R,C1S,C2orf40,C3,C6,C7,C8A,C9,CALM1 (includes others),CALU,CAPZA1,CAPZB,CASP1,CAST,CD109,CD14,CD5L,CDC42,CDH11,CDH5,CDH6,CFI,CILP,CLEC3B,CLIC1,CLU,COL12A1,COL15A1,COL1A…	255
Cellular Movement	Cell movement of sarcoma cell lines	2.15e-13	Decreased	-2.892	bias	ACTN4,AHNAK,AP2M1,APP,CDC42,CTSB,FBLN5,FLNA,HNRNPK,IGF2,IGFBP6,MAP2K1,MAPK1,NOV,PXN,TIMP2,TLN1,TPM3,VCAN,VCP	20
Cell-To-Cell Signaling and Interaction, Cellular Movement	Recruitment of blood cells	2.38e-13		-0.866	bias	ADAMTS13,ANXA1,APP,ATG7,CASP1,CD14,CD5L,CDH5,CPB2,CRYAB,CTSC,FERMT3,GC,GSN,HSPA1A/HSPA1B,IL18,LGALS1,LRP1,LSP1,MMP2,PGLYRP2,PLG,RAP1B,RARRES2,RHOG,ROCK1,S100A4,SPP1,STAT3,SYK,TPT1,VASP,VAV1,VWF	34
Cellular Movement	Migration of sarcoma cell lines	2.63e-13	Decreased	-2.585	bias	ACTN4,AHNAK,AP2M1,APP,CDC42,FBLN5,FLNA,HNRNPK,IGF2,IGFBP6,MAP2K1,MAPK1,NOV,PXN,TIMP2,TPM3,VCAN,VCP	18
Protein Degradation, Protein Synthesis	Catabolism of protein	2.75e-13		-0.023		ACY1,ADAMTS13,ADIPOQ,APP,ATG7,C1S,CASP1,CAST,CCT7,CCT8,CFL1,CLU,CPB2,CPN1,CPNE1,CRYAB,CTSB,CTSC,CTSH,CTSZ,DDB1,DIAPH1,F9,FLNA,GAPDH,HIP1R,HSPA1A/HSPA1B,HSPG2,IFI30,KLKB1,LGMN,LRP1,MMP19,MMP2,MMP3,PDCD10,PIN1,PLG,PREP,PSMD14,RAD23A,RPL11,SERPINE2,SH3GLB1,SIRT2,SNX1,TF,TIMP2,VAV1,VCP,VPS35	51
Cell-To-Cell Signaling and Interaction	Binding of connective tissue cells	3.76e-13		-0.886	bias	CDC42,CDH11,CSK,DCN,DNM2,GSN,IGF2,IQGAP1,LGALS3BP,LRP1,MAP2K1,MAPK1,MAPK3,MMP2,PDCD6IP,PTK2B,ROCK1,SPARC,SPP1,TGM2,TIMP2,TLN1,WISP2,ZYX	24
Cardiovascular Disease	Vascular lesion	3.81e-13	Decreased	-2.01		ACAT2,ADAMTS13,ADIPOQ,APP,C1QA,CTSC,DNM2,EFEMP2,F5,FBN1,FGG,HSPG2,IGF2,LAMC1,LCAT,LIPE,LRP1,MMP2,MMP3,PLG,PON1,PON3,PTGES,SPARC,SPP1,STAT3,TIMP2,VCAN,VWF	29
Cellular Assembly and Organization	Formation of cytoskeleton	3.82e-13		-1.485		ADIPOQ,CAPZB,CDC42,CFL1,CORO1C,CORO7/CORO7-PAM16,DBNL,DCTN1,DIAPH1,DPYSL2,F7,FLNA,GNAI2,GNB1,GRB2,GSN,HCLS1,HIP1R,LRP1,MAP2K1,MAPK1,MAPRE1,MMP2,NCKAP1L,PDCD6IP,PTK2B,PXN,RHOC,ROCK1,RPS3,SPARC,STAT3,TPM3,TUBB,TUBB4A,VASP,WASF2,ZYX	38
Cardiovascular System Development and Function	Morphology of cardiovascular system	3.93e-13				ACTC1,ACTN4,ADIPOQ,APP,ARHGAP1,ATG7,CAPZB,CDH5,CLU,COL15A1,CRYAB,CTSB,CTSC,EFEMP2,EHD4,ENPP2,F11,F7,FBLN1,FBLN5,FBN1,FLNA,FMOD,G6PD,GNAI2,GRB2,GSN,HIST1H1C,HPRT1,HSPG2,IGF2,IGFBP4,IL18,LCAT,LTBP1,MAN2B1,MAP2K1,MAPK1,MAPK3,MMP2,NID1,NOTCH3,NOV,PDCD10,PROS1,PTGES,PXN,RAB1A,RHOG,ROCK1,SERPINH1,SPP1,STAT3,SYK,TGM2,TIMP2,TLN1,VIM,VWF,WASF2,YWHAE	61
Cancer, Gastrointestinal Disease, Organismal Injury and Abnormalities	Gastrointestinal carcinoma	4.74e-13				A1BG,A2M,ACLY,ACTC1,ACTR1A,ACY1,ADAMTS13,ADH7,AEBP1,AGL,AHNAK,AKR1A1,AKR7A2,ALB,ALDH16A1,ALDH1A1,ALDH1A3,ALDH1L1,ALDH9A1,ANK1,ANKRD44,ANXA1,AP1B1,AP2A1,AP2A2,AP2M1,APBB1IP,APEX1,API5,APP,ARHGAP1,ASAH1,ASL,ATG3,ATG7,ATIC,ATP6V1D,ATP6V1E1,BPI,BZW1,C1QC,C1R,C1S,C3,C6,C7,C8A,C8G,C9,CALM1 (includes others),CALU,CAMK1D,CAP1,CAPG,CAPZA2,CAPZB,CASP1,CAST,CCT7,CCT8,CD109,CD5L,CDC37,CDC42,CDH11,CDH5,CDH6,C…	311
Cardiovascular System Development and Function	Morphology of vessel	4.91e-13				ACTN4,ADIPOQ,APP,CDH5,CLU,COL15A1,CRYAB,EFEMP2,EHD4,ENPP2,F7,FBLN1,FBLN5,FBN1,FBN2,FLNA,FMOD,G6PD,HSPG2,IGFBP4,IGHM,LTBP1,MMP2,NID1,NOTCH2,NOTCH3,PROS1,PTGES,PXN,ROCK1,SERPINH1,SPP1,SYK,TIMP2,VIM,WASF2	36
Cell-To-Cell Signaling and Interaction	Adhesion of tumor cell lines	5.83e-13		-1.86		ACTN4,ANXA1,APOH,CDC42,CPB2,CSK,CTSB,CTSZ,DCN,EMILIN1,F10,FBLN5,FERMT3,FGA,FLNA,IL18,MAP2K1,MAPK1,MMP19,MMP2,NID1,NOV,PAK2,PKM,PTK2B,PXN,RPSA,SNX1,SPP1,SRGN,STAT3,TGM2,VCAN,ZYX	34
Cellular Movement, Embryonic Development	Cell movement of embryonic cell lines	8.65e-13		-1.94	bias	ADIPOQ,APP,ATG3,C3,CDC42,CDH11,CSK,CYTL1,F10,FBLN2,FGA,FLNA,FSCN1,GPC1,IGF2,NARS,PLG,PPIA,PTBP1,PXN,RHOC,RHOG,ROCK1,STAT3,VIM	25
Cell-To-Cell Signaling and Interaction, Cellular Movement	Recruitment of myeloid cells	1.24e-12		-0.821	bias	ADAMTS13,ANXA1,APP,ATG7,CASP1,CD14,CD5L,CDH5,CPB2,CRYAB,CTSC,FERMT3,GC,GSN,HSPA1A/HSPA1B,IL18,LGALS1,LRP1,LSP1,MMP2,PLG,RAP1B,RARRES2,ROCK1,S100A4,SPP1,STAT3,TPT1,VAV1,VWF	30
Immunological Disease	Hypersensitive reaction	1.32e-12		0.901		ADIPOQ,AHNAK,ALB,ANXA1,C3,CAPG,CAPZB,CFL1,CORO1B,CPNE1,DCN,DPYSL2,EEF1A1,FLNA,GARS,GSN,HNMT,HNRNPR,HSPA1A/HSPA1B,IFI30,IGHM,IL18,KRT1,KRT6C,LGALS1,LGALS3BP,LGMN,MMP19,MMP3,NAGK,NAPA,PPIA,PSME2,PTGES,SIRT2,SPP1,SYK,TPM3,VAV1,VCP,ZYX	41
Cancer, Gastrointestinal Disease, Hepatic System Disease, Organismal Injury and Abnormalities	Liver tumor	1.54e-12		0.824		A1BG,A2M,ACAT2,ACLY,ACTB,ACTC1,ACTN4,ACTR1A,ACY1,ADAMTS13,ADH5,ADH7,ADIPOQ,AEBP1,AHNAK,ALB,ALDH16A1,ALDH1A1,ALDH1A3,ALDH1L1,ALDH9A1,ANK1,ANKRD44,ANXA1,AP1B1,AP2A1,AP2A2,APBB1IP,APEX1,API5,APOH,APP,ASAH1,ASNA1,ATG3,ATG7,ATIC,ATP6V1A,ATP6V1B2,ATP6V1D,ATP6V1E1,BPI,BZW1,C1QA,C1QC,C1R,C1S,C2orf40,C3,C7,C8A,C9,CALU,CAMK1D,CAP1,CAPG,CASP1,CAST,CCT8,CD109,CD5L,CDC42,CDH11,CDH5,CDH6,CES5A,CILP,CLEC3B,CLIC…	298
Hematological System Development and Function, Organismal Functions	Coagulation of blood	1.88e-12		1.329		ADAMTS13,APOH,APP,C3,C9,CALU,CLIC1,CPB2,F10,F11,F12,F13B,F5,F7,F9,FGA,FGG,GNAI2,PLG,PROS1,SERPINE2,SYK,VASP,VWF	24
Cancer, Organismal Injury and Abnormalities	Breast or colorectal cancer	2.33e-12		1.86		ACLY,ADAMTS13,ADH7,AEBP1,AGL,AKR7A2,ALB,ALDH16A1,ALDH1A1,ALDH1A3,ALDH1L1,ANK1,ANXA1,AP2A1,AP2A2,AP2M1,APBB1IP,APEX1,API5,APP,ARHGAP1,ASAH1,ATG3,ATG7,ATIC,ATP6V1E1,BPI,BZW1,C1R,C3,C7,C8G,C9,CALM1 (includes others),CAMK1D,CAP1,CAPG,CAPZA2,CAPZB,CASP1,CAST,CCT7,CD5L,CDC42,CDH11,CDH5,CDH6,CFI,CFL1,CILP,CLEC3B,CLIC1,CLIC5,CLU,COL12A1,COL1A2,COLEC12,CORO1B,CORO1C,CORO7/CORO7-PAM16,CP,CRABP1,CRYAB,CTSB,…	255
Cancer, Organismal Injury and Abnormalities	Lymphoid Cancer and Tumors	2.68e-12	Increased	2.378		ACTB,AGL,AHNAK,ALDH1A1,ALDH9A1,ANXA1,APP,ARHGAP1,ATG7,ATIC,ATP6V1B2,C1R,C3,C7,C9,CCT7,CD14,CDH11,CFL1,CLU,COL12A1,COL15A1,COL1A2,CSK,CTSC,CTSH,DCN,DDB1,DIAPH1,DNM1L,DNM2,EFEMP2,F10,F7,FBN1,FBN2,FRZB,GBP2,GNAI2,GNB1,GRB2,GSN,HCLS1,HIST1H1C,HPRT1,HSPB1,IDH1,IFI30,IGF2,IGFBP4,IGHM,IQGAP1,JCHAIN,KPNA3,KRT1,LAMB1,LGALS1,LOXL1,LTBP1,LTBP2,LYPLA1,MAP2K1,MAPK3,MMP2,NARS,NID1,NID2,NOTCH2,NOTCH3,PDCD4,PLCG…	103
Cancer, Organismal Injury and Abnormalities, Reproductive System Disease	Genital tract cancer	2.76e-12				A1BG,A2M,ACLY,ACTC1,ACTN4,ACTR1A,ACY1,ADAMTS13,AEBP1,AGL,AHNAK,AKR1A1,AKR7A2,ALB,ALDH16A1,ALDH1A1,ALDH1L1,ALDH9A1,ANK1,ANKRD44,ANXA1,AP1B1,AP2A2,APBB1IP,APEX1,API5,APOH,APP,ASNA1,ATIC,ATP6V1A,ATP6V1B2,ATP6V1D,BZW1,C1QC,C1R,C1S,C2orf40,C3,C6,C7,C8A,C9,CALM1 (includes others),CALU,CAPZA1,CAPZB,CASP1,CAST,CD109,CD14,CD5L,CDC42,CDH11,CDH5,CDH6,CFI,CILP,CLEC3B,CLIC1,CLU,COL12A1,COL15A1,COL1A2,COLEC12,…	245
Cell-To-Cell Signaling and Interaction, Cellular Movement, Hematological System Development and Function, Immune Cell Trafficking	Recruitment of leukocytes	2.84e-12		-0.743	bias	ADAMTS13,ANXA1,APP,ATG7,CASP1,CD14,CD5L,CDH5,CPB2,CRYAB,CTSC,FERMT3,GC,GSN,HSPA1A/HSPA1B,IL18,LGALS1,LRP1,LSP1,MMP2,PGLYRP2,PLG,RAP1B,RARRES2,ROCK1,S100A4,SPP1,STAT3,SYK,TPT1,VAV1,VWF	32
Cell Morphology, Cellular Assembly and Organization, Cellular Function and Maintenance	Formation of cellular protrusions	3e-12	Decreased	-2.858	bias	A2M,ACTB,ACTN4,ADIPOQ,AHNAK,APP,ATG7,ATP6V1D,C3,CALU,CAMK1D,CAP1,CAPG,CAPZB,CAST,CDC42,CFL1,CLU,DBNL,DCTN1,DIAPH1,DNM1L,DNM2,DPYSL2,EEF1A1,ERC2,EZR,F7,FERMT3,FLNA,FSCN1,GSN,HNRNPK,HPRT1,IQGAP1,LAMB1,LAMC1,LRP1,MAP2K1,PAK2,PLCG2,PLG,PTK2B,PXN,RAB31,RAC2,RAP1B,RHOC,RHOG,ROCK1,RPS6,S100A4,SEPT2,SH3BP1,SNX1,SPARC,STAT3,STIP1,SYK,TPM3,VASP,VAV1,VIM,VWF,WASF2,YWHAH	66
Cellular Movement, Connective Tissue Development and Function	Cell movement of fibroblasts	3.24e-12		-0.823		ACTB,ADIPOQ,ENPP2,EZR,F12,F7,FBN1,GSN,LRP1,MAP2K1,MAPK1,NOV,PRKAR1A,PXN,RAC2,SPARC,SPP1,STAT3,TIMP2,VASP,VIM,WASF2,ZYX	23
Cell-To-Cell Signaling and Interaction, Cellular Movement, Hematological System Development and Function, Immune Cell Trafficking, Inflammatory Response	Recruitment of phagocytes	3.27e-12		-0.982	bias	ADAMTS13,ANXA1,APP,ATG7,CASP1,CD14,CD5L,CDH5,CPB2,CRYAB,CTSC,FERMT3,GC,GSN,HSPA1A/HSPA1B,IL18,LRP1,LSP1,MMP2,PLG,RAP1B,RARRES2,ROCK1,S100A4,SPP1,STAT3,VAV1,VWF	28
Free Radical Scavenging	Synthesis of reactive oxygen species	3.78e-12		-0.778		ACTB,ADIPOQ,ALB,APP,ATG7,CD14,CDC42,CDH5,CRYAB,DNM1L,F7,G6PD,GSN,H2AFY,HNRNPK,HSPB1,HSPB6,IDH1,IL18,IQGAP1,LCAT,LRP1,LTBP1,MAP2K1,MAPK1,MBL2,PIN1,PLCG2,PON3,PPIA,PRDX1,RAC2,SH3BP1,STAT3,SYK,TFRC,TGM2,YWHAZ	38
Free Radical Scavenging	Metabolism of reactive oxygen species	4.01e-12		-0.905		ACTB,ADIPOQ,ALB,APP,ATG7,CD14,CDC42,CDH5,CRYAB,DNM1L,F7,G6PD,GSN,H2AFY,HNRNPK,HSPB1,HSPB6,IDH1,IL18,IQGAP1,LCAT,LRP1,LTBP1,MAP2K1,MAPK1,MBL2,PIN1,PLCG2,PON3,PPIA,PRDX1,PXDN,RAC2,SH3BP1,STAT3,SYK,TFRC,TGM2,YWHAZ	39
Immunological Disease	Systemic autoimmune syndrome	4.26e-12	Decreased	-2.412		A1BG,ACLY,ADIPOQ,AKR1A1,ALB,ANXA1,ATIC,BPI,C1QA,C1R,C1S,C3,CAPG,CASP1,CAST,CDH11,CLU,COL12A1,COL1A2,CTSB,CTSC,CYTL1,DDX39B,DNM1L,EHD4,F10,FGB,FRZB,GANAB,GBP2,GBP6,GIMAP4,GPNMB,GPSM3,GSN,HCLS1,HNMT,HNRNPA1,HPRT1,HSPA1A/HSPA1B,IGFBP4,IGFBP5,IGHM,IL18,LGALS1,MAPK3,MAPRE1,MBL2,MMP2,MMP3,MYO1F,NUDCD2,PDCD4,PON1,PRDX1,PREP,PTGES,PTK2B,PXN,RAB31,RAB5B,RARRES2,RCSD1,RPL11,RPS24,RPS3,RPSA,S100A4,SPP1,STAT…	76
Infectious Diseases	Infection of cells	4.53e-12	Decreased	-3.91	bias	AP1B1,AP2A1,AP2B1,AP2M1,ATG7,C1R,C1S,C3,CAMK1D,CASP1,CDC42,CFI,CLTA,COPZ1,CRYAB,CTSB,CTSZ,DCTN1,DDX3X,DIAPH1,DNM2,EIF3A,F10,F7,F9,GANAB,HIP1R,HNRNPF,HNRNPK,HNRNPU,IDH1,IL18,ILF3,MAPRE1,MBL2,MYO1F,PCBP2,PFKL,PIN1,PSMA5,PSMC3,PSME2,RAB5C,RAB8B,RAD23A,RAP1B,RHOC,RPL12,RPS6,SNRPD3,STIP1,TAGLN2,TFRC,TPT1,VWF,WASF2,WISP2,ZYX	58
Cardiovascular System Development and Function, Tissue Morphology	Morphology of blood vessel	4.78e-12				ACTN4,ADIPOQ,APP,CDH5,CLU,COL15A1,CRYAB,EFEMP2,EHD4,ENPP2,F7,FBLN1,FBLN5,FBN1,FLNA,FMOD,G6PD,HSPG2,IGFBP4,LTBP1,MMP2,NID1,NOTCH3,PROS1,PTGES,PXN,ROCK1,SERPINH1,SPP1,SYK,TIMP2,VIM,WASF2	33
Cellular Movement, Hematological System Development and Function, Immune Cell Trafficking	Cell movement of granulocytes	5.45e-12		-1.928		ADAMTS13,ALB,ANXA1,APP,ARHGAP1,C3,CAMK1D,CAPG,CASP1,CAST,CRYAB,CSK,CTSB,FERMT3,GNAI2,GSN,IL18,LGALS1,LSP1,MPP1,MYO1F,NCKAP1L,PLCG2,PLG,PPIA,RAC2,RAP1B,ROCK1,SPP1,STAT3,SYK,TGM2,TLN1,VASP,VAV1,VWF	36
Organismal Injury and Abnormalities, Reproductive System Disease	Benign pelvic disease	5.61e-12				ACTB,ACTC1,ADIPOQ,ALDH1A1,ALDH1A3,AP2S1,APEX1,C1S,CASP1,CTSC,CTSH,DCN,EZR,FBN1,FMOD,GALK2,GBP2,GNAS,GRB2,HNMT,HSPA1A/HSPA1B,HSPB1,IGF2,IGFBP5,IL18,IQGAP1,KPNA3,LCAT,LOXL1,LSP1,LTBP1,MAPK3,MMP2,MMP3,MYL6,NDRG1,NOTCH2,PON1,RAP1B,RPL12,RPL9,RPS19,SPP1,TIMP2,VCAN,VCP,VIM,YWHAH,ZYX	49
Infectious Diseases	Bacterial Infections	6.1e-12		0.02		ADAMTS13,ADH5,ALB,ANXA1,APP,BPI,C1QA,C1QB,C3,CAPG,CASP1,CD14,CD5L,CLU,CSK,CTSB,DCN,ENPP2,F5,HNRNPD,IFI30,IGHM,IL18,ILF3,JCHAIN,LTBP2,MBL2,MMP2,MMP3,PCOLCE2,PLG,RAC2,RAP1B,RARRES2,SPP1,STAT3,TFRC,TGM2,VAV1,VWF	40
Connective Tissue Disorders, Immunological Disease, Inflammatory Disease, Inflammatory Response, Organismal Injury and Abnormalities, Skeletal and Muscular Disorders	Rheumatoid arthritis	6.12e-12				A1BG,ACLY,ADIPOQ,AKR1A1,ALB,ANXA1,ATIC,C1QA,C1R,C3,CDH11,CLU,CTSB,CTSC,DDX39B,DNM1L,EHD4,F10,FGB,FRZB,GBP2,GBP6,GPSM3,GSN,HCLS1,HNMT,HNRNPA1,HPRT1,HSPA1A/HSPA1B,IGFBP4,IGFBP5,IGHM,IL18,LGALS1,MAPK3,MAPRE1,MBL2,MMP2,MMP3,NUDCD2,PON1,PRDX1,PREP,PTGES,PTK2B,PXN,RARRES2,RCSD1,RPL11,RPS24,RPS3,RPSA,SPP1,STAT3,SYK,TFRC,TNFAIP6,VIM	58
Cellular Function and Maintenance	Receptor-mediated endocytosis	6.16e-12		-1.954	bias	AP2A1,AP2A2,AP2B1,AP2M1,AP2S1,APP,ATP6V1B2,ATP6V1D,ATP6V1E1,CAP1,CD14,CLU,DNM2,EPB41L2,HIP1R,HNRNPK,HSPG2,LRP1,MAPK1,MAPK3,SFPQ,TF	22
Cell-To-Cell Signaling and Interaction	Detachment of cells	8.05e-12		0.007		ANXA1,BPI,CSK,FERMT3,FLNA,LRP1,MAPK1,NAPA,PDCD6IP,PLG,PTK2B,SERPINE2,SPARC,SPP1,TLN1	15
Hematological System Development and Function	Fibrinolysis	9.63e-12				APOH,CPB2,F11,F12,FGA,FGB,FGG,KLKB1,PLG	9
Carbohydrate Metabolism	Metabolism of carbohydrate	9.74e-12		-1.886	bias	ADIPOQ,AGL,AKR1A1,AKR7A2,ALDH1A1,ANXA1,AP2A1,ATG7,CDC42,CP,CYTL1,DCN,DHDH,EEF1A1,ENPP2,FUCA1,G6PD,GALE,GALK2,GAPDH,GNB1,GPC1,GRB2,IDH1,IGF2,IGFBP5,IL18,LCAT,LIPE,MAN2B1,NAGK,NANS,PFKL,PFKP,PKM,PLCG2,PON1,PPP1CC,PRKAR1A,PYGB,PYGL,RENBP,SH3GLB1,SPP1,TNFAIP6,UGDH,UGP2	47
Cell-To-Cell Signaling and Interaction, Hematological System Development and Function	Activation of blood cells	1.03e-11		-1.403		ADAMTS13,ADIPOQ,AHNAK,ANXA1,APOH,APP,BPI,C3,C6,CD14,CLIC1,CPB2,CSK,CTSH,F5,FGG,GC,GNAI2,GPNMB,HPRT1,IGHM,IL18,KLKB1,LGALS1,LGALS3BP,LRP1,MAPK3,MMP19,NDRG1,PAK2,PGLYRP2,PLCG2,PLG,PRDX1,PROS1,PSME1,PSME2,PTGES,RAB5B,RAB8B,RARRES2,SERPINE2,SPP1,STAT3,SYK,TPT1,VASP,VAV1,VWF	49
Cellular Movement, Hematological System Development and Function, Immune Cell Trafficking	Cell movement of mononuclear leukocytes	1.16e-11	Decreased	-2.311	bias	ACTB,ACTN4,ANXA1,APBB1IP,APP,C3,C6,CYTL1,DIAPH1,DPYSL2,ENPP2,EZR,FERMT3,GNAI2,GNAS,HCLS1,HEBP1,HNRNPL,IL18,LGALS1,LRP1,MST1,PGLYRP2,PIN1,PLG,PPIA,PTGES,PTK2B,RAC2,RAP1B,RARRES2,ROCK1,RPS19,S100A4,SERPINE2,SPARC,SPP1,STAT3,TGM2,TIMP2	40
Cancer, Hematological Disease, Organismal Injury and Abnormalities	Lymphocytic neoplasm	1.17e-11	Increased	2.378		AGL,AHNAK,ALDH1A1,ALDH9A1,ANXA1,APP,ARHGAP1,ATG7,ATIC,ATP6V1B2,C1R,C3,C7,C9,CCT7,CD14,CDH11,CFL1,CLU,COL12A1,COL15A1,COL1A2,CSK,CTSC,CTSH,DCN,DDB1,DIAPH1,DNM1L,DNM2,EFEMP2,F10,F7,FBN1,FBN2,FRZB,GBP2,GNB1,GRB2,GSN,HCLS1,HIST1H1C,HPRT1,HSPB1,IDH1,IFI30,IGF2,IGFBP4,IGHM,IQGAP1,JCHAIN,KPNA3,KRT1,LAMB1,LGALS1,LOXL1,LTBP1,LTBP2,LYPLA1,MAP2K1,MAPK3,MMP2,NARS,NID1,NID2,NOTCH2,NOTCH3,PDCD4,PLCG2,PRDX1,PSM…	99
Cellular Function and Maintenance, Inflammatory Response	Phagocytosis	1.24e-11		-1.679	bias	ADIPOQ,ANXA1,APP,ATG3,ATG7,C1QA,C3,CAMK1D,CAPG,CD14,CDC42,COLEC12,CORO1C,CSK,DNM2,F10,FLNA,GRB2,GSN,LRP1,MBL2,PROS1,RAB31,RAC2,RHOG,SH3GLB1,SYK,TGM2,VAV1,VCP,VIM	31
Cell-To-Cell Signaling and Interaction	Adhesion of blood cells	1.32e-11		-0.212	bias	A2M,ADAMTS13,ADIPOQ,ANXA1,APBB1IP,APOH,APP,C3,CD14,CSK,DCN,DIAPH1,EZR,F10,FERMT3,FGA,GNAI2,IGHM,IL18,LSP1,MAP2K1,PAK2,PLCG2,PTK2B,RAC2,RAP1B,ROCK1,SPP1,SYK,TGM2,TLN1,VASP,VAV1,VWF	34
Organismal Injury and Abnormalities	Fibrin clot	1.36e-11				APOH,APP,CPB2,F11,F12,FGA,FGB,FGG,KLKB1,PLG	10
Cancer, Organismal Injury and Abnormalities	Metastasis	1.38e-11	Decreased	-2.818		ACTB,ACTN4,ADIPOQ,ANXA1,ASAH1,ATIC,C1R,C3,CAPG,CASP1,CDH6,CLU,COLEC12,CTSB,CTSH,CTSZ,DPYSL2,EEF1A1,EIF4A1,ENPP2,EZR,F10,FBN2,FERMT3,FGG,FLNA,FSCN1,HCLS1,HPRT1,IDH1,IFI30,IGF2,IGFBP5,IL18,ITGBL1,LGALS1,MAP2K1,MAPK1,MIA,MMP2,MMP3,NDRG1,PLG,PPIA,PPP2R1A,PSMD1,PTK2B,QPCT,RAB31,RHOC,RPS6,S100A4,SPP1,STAT3,TGM2,TLN1,TPT1,TUBB,TUBB4A,VIM,YWHAE,YWHAZ	62
Cellular Development, Cellular Growth and Proliferation	Cell proliferation of breast cancer cell lines	1.58e-11	Decreased	-3.08		ACTB,ACTN4,ADIPOQ,ANXA1,ASAH1,ATG7,CDH11,CLU,DCN,EEF1A1,EEF1B2,EIF3A,EIF3C,FBLN5,GNAS,GPC1,GRB2,HNRNPK,IGF2,IGFBP5,ILF3,LGALS1,MAPK1,NOTCH3,OAS3,PA2G4,PFKP,PIN1,PKM,PPP2R1A,PTBP1,PTGES,PTK2B,S100A4,SPP1,STAT3,SYK,TGM2,TIMP2,TPT1,UBA1,YWHAQ	42
Cancer, Organismal Injury and Abnormalities	Advanced malignant tumor	1.64e-11	Decreased	-2.818		ACTB,ACTN4,ADIPOQ,ANXA1,ASAH1,ATIC,C1R,C3,CAPG,CASP1,CDH6,CLU,COL15A1,COLEC12,CSK,CTSB,CTSH,CTSZ,DPYSL2,EEF1A1,EIF4A1,ENPP2,EZR,F10,FBN2,FERMT3,FGG,FLNA,FSCN1,HCLS1,HPRT1,IDH1,IFI30,IGF2,IGFBP4,IGFBP5,IL18,ITGBL1,LGALS1,MAP2K1,MAPK1,MIA,MMP2,MMP3,NDRG1,PLG,PPIA,PPP2R1A,PSMD1,PTK2B,QPCT,RAB31,RHOC,RPS6,S100A4,SERPINE2,SPP1,STAT3,TGM2,TLN1,TPT1,TUBB,TUBB4A,VCAN,VIM,YWHAE,YWHAZ	67
Cellular Movement, Connective Tissue Development and Function	Cell movement of fibroblast cell lines	1.71e-11		-1.855	bias	ACTN4,ATG3,CAST,CDC42,CORO1B,CSK,DDX3X,FLNA,FSCN1,GBP2,GPC1,GRB2,IL18,MAPRE1,MST1,PLG,PTBP1,PXN,RHOC,RHOG,ROCK1,SPP1,STAT3,TGM2,VIM	25
Cellular Function and Maintenance	Engulfment of tumor cell lines	1.88e-11	Decreased	-2.994	bias	ANXA1,AP2M1,APOH,ATP6V1A,ATP6V1B2,ATP6V1D,ATP6V1E1,CDC42,CSK,DNM2,EPB41L2,EZR,GRB2,PROS1,PXN,RAB31,RHOG,SFPQ,TGM2,VIM	20
Cancer, Gastrointestinal Disease, Organismal Injury and Abnormalities	Intestinal carcinoma	1.98e-11				A1BG,A2M,ACLY,ACTC1,ACTR1A,ACY1,ADAMTS13,ADH7,AEBP1,AGL,AHNAK,AKR1A1,AKR7A2,ALB,ALDH16A1,ALDH1A1,ALDH1A3,ALDH1L1,ALDH9A1,ANK1,ANKRD44,ANXA1,AP1B1,AP2A1,AP2A2,AP2M1,APBB1IP,APEX1,API5,APP,ARHGAP1,ASAH1,ASL,ATG3,ATG7,ATIC,ATP6V1D,ATP6V1E1,BPI,BZW1,C1QC,C1R,C1S,C3,C6,C7,C8A,C8G,C9,CALU,CAMK1D,CAP1,CAPG,CAPZA2,CAPZB,CASP1,CAST,CCT7,CCT8,CD109,CD5L,CDC37,CDC42,CDH11,CDH5,CDH6,CES5A,CFI,CILP,CLEC3B,CLU…	294
Cellular Movement, Hematological System Development and Function, Immune Cell Trafficking, Inflammatory Response	Chemotaxis of leukocytes	2.05e-11	Decreased	-2.557	bias	ANXA1,APP,C3,CAMK1D,CAPG,CYTL1,DIAPH1,F7,GNAI2,GNAS,GPSM3,GSN,HEBP1,IL18,LGALS1,LSP1,MAPK3,MPP1,MST1,MYO1F,NCKAP1L,PLCG2,PLG,PPIA,PTGES,PTK2B,RAC2,RARRES2,ROCK1,RPS19,S100A4,SPP1,SYK,VAV1	34
Cancer, Cell Death and Survival, Organismal Injury and Abnormalities, Tumor Morphology	Necrosis of tumor	2.25e-11		1.836		ADIPOQ,ALB,APP,ATG7,CASP1,CD14,CLU,CRYAB,CTSB,EEF1A1,EIF3L,FGA,IGHM,LGALS1,LYPLA1,NAPA,PLG,PSMA5,PTK2B,RAN,RPL11,RPL9,RPS12,RPS15A,RPS19,RPS24,RPS3,RPS5,SNRPB,SNRPD1,SNRPD3,STAT3,SYK,TF,VCP	35
Cellular Movement, Hematological System Development and Function, Immune Cell Trafficking	Homing of leukocytes	2.39e-11	Decreased	-2.558	bias	ANXA1,APP,C3,CAMK1D,CAPG,CYTL1,DIAPH1,F7,GNAI2,GNAS,GPSM3,GSN,HEBP1,IL18,LGALS1,LSP1,MAPK3,MPP1,MST1,MYO1F,NCKAP1L,PLCG2,PLG,PPIA,PTGES,PTK2B,RAC2,RARRES2,ROCK1,RPS19,S100A4,SPP1,STAT3,SYK,VAV1	35
Neurological Disease	Amyotrophic lateral sclerosis	2.4e-11				ACTB,ACTC1,ANXA1,APP,CALM1 (includes others),CASP1,COL1A2,DCTN1,EEF1A1,EIF4A1,EZR,FBLN1,FUCA1,GPNMB,GSN,HNRNPA1,HPRT1,MAPK1,PFKP,PON1,PRKAR1A,S100A4,SPARC,TF,TFRC,VCP,VIM	27
Cellular Movement, Hematological System Development and Function, Immune Cell Trafficking, Inflammatory Response	Cell movement of neutrophils	2.48e-11	Decreased	-2.032	bias	ADAMTS13,ALB,ANXA1,APP,ARHGAP1,C3,CAMK1D,CAPG,CASP1,CAST,CTSB,FERMT3,GNAI2,GSN,IL18,LGALS1,LSP1,MPP1,MYO1F,NCKAP1L,PLCG2,PLG,RAC2,RAP1B,ROCK1,SPP1,STAT3,SYK,TLN1,VAV1,VWF	31
Cellular Assembly and Organization, Cellular Function and Maintenance	Organization of actin cytoskeleton	2.66e-11		0.417	bias	ANXA1,CAP1,CDC42,CFL1,CLU,CORO1B,CORO1C,CORO7/CORO7-PAM16,DIAPH1,EPB41L2,EZR,FLNA,FSCN1,HIP1R,LRP1,MYO1F,NCKAP1L,PTK2B,RAC2,RAN,RHOG,ROCK1,RPS6,SH3BP1,TF,TGM2,TLN1,TMOD3,VASP,VWF,WASF2	31
Cancer, Hematological Disease, Organismal Injury and Abnormalities	Lymphoid cancer	2.79e-11	Increased	2.378		AGL,AHNAK,ALDH1A1,ALDH9A1,ANXA1,APP,ARHGAP1,ATG7,ATIC,ATP6V1B2,C1R,C3,C7,C9,CCT7,CD14,CDH11,CFL1,CLU,COL12A1,COL15A1,COL1A2,CSK,CTSC,CTSH,DCN,DDB1,DIAPH1,DNM1L,DNM2,EFEMP2,F10,F7,FBN1,FBN2,FRZB,GBP2,GNB1,GRB2,GSN,HCLS1,HIST1H1C,HPRT1,HSPB1,IDH1,IFI30,IGF2,IGFBP4,IGHM,IQGAP1,JCHAIN,KPNA3,KRT1,LAMB1,LGALS1,LOXL1,LTBP1,LTBP2,LYPLA1,MAP2K1,MAPK3,MMP2,NARS,NID1,NID2,NOTCH2,NOTCH3,PDCD4,PLCG2,PRDX1,PSM…	99
Cellular Movement	Cellular infiltration	2.85e-11	Decreased	-2.309		ACTB,ADAMTS13,ADIPOQ,ALB,ANXA1,APP,C3,C6,CASP1,CAST,CPB2,CRYAB,CTSB,DCN,FGB,GAPDH,IGHM,IL18,LCAT,LGALS1,MAPK3,MMP2,NDRG1,PCOLCE2,PLG,PPIA,PRDX1,PTGES,PTK2B,RAC2,ROCK1,SERPINE2,SPARC,SPP1,STAT3,TGM2,TUBB,VAV1,VWF	39
Inflammatory Disease	Chronic inflammatory disorder	3.2e-11		1.504		A1BG,ACLY,ACTN4,ADIPOQ,AKR1A1,ALB,ANXA1,APP,ATIC,C1QA,C1R,C3,CAPG,CASP1,CDH11,CLU,COL1A2,CTSB,CTSC,DARS,DDX39B,DNM1L,EHD4,F10,FGA,FGB,FRZB,GBP2,GBP6,GC,GPSM3,GSN,HCLS1,HNMT,HNRNPA1,HPRT1,HSPA1A/HSPA1B,IGFBP4,IGFBP5,IGHM,IL18,LGALS1,MAPK3,MAPRE1,MASP2,MBL2,MMP2,MMP3,NUDCD2,PKM,PLG,PON1,PRDX1,PREP,PSMD1,PTGES,PTK2B,PXN,RARRES2,RCSD1,RPL11,RPS24,RPS3,RPSA,S100A4,SPON1,SPP1,STAT3,SYK,TF,TFRC,TNFAIP6,…	73
Cardiovascular System Development and Function	Morphology of vasculature	3.59e-11				ACTN4,ADIPOQ,APP,CDH5,CLU,COL15A1,CRYAB,DDX3X,EFEMP2,EHD4,ENPP2,F7,FBLN1,FBLN5,FBN1,FLNA,FMOD,G6PD,HSPG2,IGFBP4,IL18,LTBP1,MAPK1,MMP2,NID1,NOTCH3,PROS1,PTGES,PXN,ROCK1,SERPINH1,SPP1,SYK,TIMP2,VIM,WASF2	36
Cancer, Organismal Injury and Abnormalities, Reproductive System Disease	Benign neoplasm of female genital organ	3.79e-11				ACTC1,AEBP1,ALDH1A1,AP2S1,CLEC3B,CLU,COL15A1,CP,CTSC,FBN1,FMOD,GALK2,GNAS,GRB2,HIST1H1C,HNMT,IGF2,IGFBP4,IGFBP5,IQGAP1,KPNA3,LSP1,LTBP1,MAP2K1,MAPK1,MAPK3,MMP2,MYL6,NDRG1,NOTCH3,PKM,PPP2R1A,PTGES,RPL9,RPS19,SPP1,TUBB4A,VCAN,VCP,ZYX	40
Cancer, Cell Death and Survival, Organismal Injury and Abnormalities, Tumor Morphology	Cell death of cancer cells	3.98e-11	Increased	2.174		ADIPOQ,ALB,APP,ATG7,CASP1,CLU,CTSB,EEF1A1,EIF3L,IGHM,LGALS1,LYPLA1,NAPA,PSMA5,PTK2B,RAN,RPL11,RPL9,RPS12,RPS15A,RPS19,RPS24,RPS3,RPS5,SNRPB,SNRPD1,SNRPD3,STAT3,SYK,TF,VCP	31
Cancer, Gastrointestinal Disease, Organismal Injury and Abnormalities	Large intestine carcinoma	4.41e-11				A1BG,A2M,ACLY,ACTC1,ACTR1A,ACY1,ADAMTS13,ADH7,AEBP1,AGL,AHNAK,AKR1A1,AKR7A2,ALB,ALDH16A1,ALDH1A1,ALDH1A3,ALDH1L1,ALDH9A1,ANK1,ANKRD44,ANXA1,AP1B1,AP2A1,AP2A2,AP2M1,APBB1IP,APEX1,API5,APP,ARHGAP1,ASAH1,ASL,ATG3,ATG7,ATIC,ATP6V1D,ATP6V1E1,BPI,BZW1,C1QC,C1R,C1S,C3,C6,C7,C8A,C8G,C9,CALU,CAMK1D,CAP1,CAPG,CAPZA2,CAPZB,CASP1,CAST,CCT7,CCT8,CD109,CD5L,CDC37,CDC42,CDH11,CDH5,CDH6,CES5A,CFI,CILP,CLEC3B,CLU…	292
Cellular Movement, Immune Cell Trafficking	Cell movement of lymphatic system cells	5.92e-11		-1.814	bias	ACTB,ACTN4,ANXA1,APBB1IP,APP,C3,C6,DIAPH1,DPYSL2,ENPP2,EZR,FERMT3,GNAI2,GNAS,HCLS1,HNRNPL,IL18,LGALS1,LRP1,PGLYRP2,PIN1,PLCG2,PPIA,PTGES,PTK2B,RAC2,RAP1B,RARRES2,ROCK1,S100A4,SERPINE2,SPARC,SPP1,STAT3,SYK,TGM2	36
Cancer, Organismal Injury and Abnormalities	Cancer of secretory structure	6.61e-11		-1.159		A2M,ACLY,ACTC1,ACTR1A,ADAMTS13,ADIPOQ,AEBP1,AGL,AHNAK,ALB,ALDH16A1,ALDH1L1,ALDH9A1,ANK1,ANXA1,AP2A2,APEX1,API5,ASNA1,ATIC,ATP6V1A,ATP6V1B2,ATP6V1D,ATP6V1E1,BPI,BZW1,C1R,C1S,C2orf40,C3,C6,C7,C8G,C9,CALU,CAPZA1,CAPZB,CASP1,CAST,CD109,CD14,CDH11,CDH5,CDH6,CES5A,CFI,CILP,CLU,COL12A1,COL15A1,COL1A2,COLEC12,CORO7/CORO7-PAM16,CPB2,CPNE1,CRABP1,CTSC,DARS,DCTD,DCTN1,DDB1,DDX1,DDX17,DDX3X,DHDH,DIAPH1,DNM1L…	215
Cell-To-Cell Signaling and Interaction, Hematological System Development and Function	Activation of myeloid cells	7.78e-11		-1.248		ADIPOQ,ANXA1,APOH,APP,BPI,C3,C6,CD14,CPB2,F5,FGG,GC,IL18,KLKB1,LGALS3BP,LRP1,MAPK3,NDRG1,PLG,PROS1,PTGES,RARRES2,SPP1,STAT3,SYK,TPT1,VAV1	27
Protein Synthesis	Polymerization of protein	8.24e-11		-0.351	bias	A2M,ADIPOQ,AHNAK,ALDH1A1,ALDH1A3,APP,C9,CDC42,CRYAB,DNM1L,EEF1A1,EHD4,FGA,FGB,FGG,GRB2,GSN,HIST1H4A,HPRT1,JCHAIN,MAP2K1,MBL2,MMP3,PDCD6IP,PFKL,PFKP,PKM,RPS19,SEPT2,SH3GLB1,SNX2,TGM2,VASP,VAV1,VCP,VWF,YWHAB	37
Cancer, Organismal Injury and Abnormalities	Metastatic solid tumor	1.05e-10		-1.612		ACTN4,ADIPOQ,ANXA1,ATIC,C1R,C3,CAPG,CASP1,CDH6,CLU,COLEC12,CTSB,CTSZ,DPYSL2,EEF1A1,EIF4A1,ENPP2,F10,FBN2,FGG,FLNA,HCLS1,IFI30,IGF2,IGFBP5,IL18,LGALS1,MAP2K1,MAPK1,MMP2,MMP3,PLG,PPIA,PPP2R1A,PSMD1,PTK2B,QPCT,RAB31,RHOC,RPS6,S100A4,SPP1,STAT3,TPT1,TUBB,TUBB4A,YWHAE,YWHAZ	48
Cancer, Gastrointestinal Disease, Organismal Injury and Abnormalities	Intestinal adenocarcinoma	1.21e-10				A1BG,A2M,ACLY,ACTC1,ACTR1A,ACY1,ADAMTS13,ADH7,AEBP1,AGL,AHNAK,AKR1A1,AKR7A2,ALB,ALDH16A1,ALDH1A1,ALDH1A3,ALDH1L1,ALDH9A1,ANK1,ANKRD44,ANXA1,AP1B1,AP2A1,AP2A2,AP2M1,APBB1IP,APEX1,API5,APP,ARHGAP1,ASAH1,ASL,ATG3,ATG7,ATIC,ATP6V1D,ATP6V1E1,BPI,BZW1,C1QC,C1R,C1S,C3,C6,C7,C8A,C8G,C9,CALU,CAMK1D,CAP1,CAPG,CAPZA2,CAPZB,CASP1,CAST,CCT7,CCT8,CD109,CD5L,CDC37,CDC42,CDH11,CDH5,CDH6,CES5A,CFI,CILP,CLEC3B,CLU…	289
Cell-To-Cell Signaling and Interaction	Adhesion of connective tissue cells	1.23e-10		-0.458	bias	CDC42,CDH11,CSK,DNM2,IGF2,IQGAP1,LRP1,MAP2K1,MAPK1,MAPK3,MMP2,PDCD6IP,PTK2B,ROCK1,SPARC,SPP1,TIMP2,TLN1,WISP2,ZYX	20
Cell-To-Cell Signaling and Interaction, Cellular Function and Maintenance, Inflammatory Response	Phagocytosis of cells	1.37e-10		-1.537	bias	ADIPOQ,ANXA1,APP,ATG3,ATG7,C1QA,C3,CAMK1D,CAPG,CD14,CDC42,COLEC12,CORO1C,CSK,DNM2,F10,FLNA,GRB2,GSN,MBL2,PROS1,RAB31,RAC2,RHOG,SYK,TGM2,VAV1,VIM	28
Cellular Function and Maintenance	Cellular homeostasis	1.53e-10	Decreased	-2.989		ACLY,ADIPOQ,ALB,ANK1,ANXA1,AP2A2,APP,ATG3,ATG7,ATP6V1A,ATP6V1B2,C3,C7,CASP1,CAST,CDH5,CLIC1,COPZ1,CP,CRYAB,CSK,DCN,DNM1L,EIF5A,ERC2,F5,F7,GC,GNAS,GNB1,GRB2,GSN,HEBP1,HNRNPL,HPX,HSPB1,HSPG2,IGF2,IGFBP4,IGFBP5,IGHM,IL18,LGALS1,LIPE,LRP1,LTBP1,MAP2K1,MAPK1,MAPK3,MMP19,MTHFD1,NCKAP1L,NDRG1,NELL2,NOTCH2,NOTCH3,PAFAH1B2,PAK2,PGLYRP2,PKM,PLCG2,PLG,PPIA,PRDX1,PTK2B,PXN,PYGL,RAB1A,RAC2,RAP1B,ROCK1,RPS24,R…	90
Cancer, Organismal Injury and Abnormalities	Benign connective or soft tissue neoplasm	1.55e-10				ACTC1,ALDH1A1,AP2S1,ATP6V1B2,COL12A1,COL15A1,COL1A2,CTSC,FBN1,FMOD,GALK2,GNAS,GRB2,HNMT,IDH1,IGF2,IGFBP5,IQGAP1,KPNA3,LSP1,LTBP1,MAPK1,MAPK3,MMP2,MYL6,NDRG1,NOTCH3,PRKAR1A,RPL9,RPS19,TUBB4A,VCAN,VCP,WISP2,ZYX	35
Cellular Growth and Proliferation, Connective Tissue Development and Function, Tissue Development	Proliferation of connective tissue cells	1.6e-10	Decreased	-2.261		ACTB,ADIPOQ,AEBP1,AKR1A1,ARHGAP1,ATIC,CD109,CDC42,CSK,CTSB,DNM1L,FBLN1,GNAI2,GRB2,HSPA1A/HSPA1B,HSPB1,IDH1,IFI30,IGF2,IGFBP4,IGFBP5,IGFBP6,IL18,LGALS1,MAP2K1,MAPK1,MAPK3,NDRG1,NOTCH2,PA2G4,PTGES,RAP1B,SERPINH1,SIRT2,SPARC,SPP1,STAT3,STIP1,TF,TIMP2,TPM3,VCAN,VIM,WASF2	44
Cancer, Organismal Injury and Abnormalities	Advanced malignant solid tumor	1.75e-10		-1.612		ACTN4,ADIPOQ,ANXA1,ATIC,C1R,C3,CAPG,CASP1,CDH6,CLU,COL15A1,COLEC12,CTSB,CTSZ,DPYSL2,EEF1A1,EIF4A1,ENPP2,F10,FBN2,FGG,FLNA,HCLS1,IFI30,IGF2,IGFBP4,IGFBP5,IL18,LGALS1,MAP2K1,MAPK1,MMP2,MMP3,PLG,PPIA,PPP2R1A,PSMD1,PTK2B,QPCT,RAB31,RHOC,RPS6,S100A4,SERPINE2,SPP1,STAT3,TPT1,TUBB,TUBB4A,VCAN,YWHAE,YWHAZ	52
Cancer, Gastrointestinal Disease, Organismal Injury and Abnormalities	Large intestine adenocarcinoma	1.75e-10				A1BG,A2M,ACLY,ACTC1,ACTR1A,ACY1,ADAMTS13,ADH7,AEBP1,AGL,AHNAK,AKR1A1,AKR7A2,ALB,ALDH16A1,ALDH1A1,ALDH1A3,ALDH1L1,ALDH9A1,ANK1,ANKRD44,ANXA1,AP1B1,AP2A1,AP2A2,AP2M1,APBB1IP,APEX1,API5,APP,ARHGAP1,ASAH1,ASL,ATG3,ATG7,ATIC,ATP6V1D,ATP6V1E1,BPI,BZW1,C1QC,C1R,C1S,C3,C6,C7,C8A,C8G,C9,CALU,CAMK1D,CAP1,CAPG,CAPZA2,CAPZB,CASP1,CAST,CCT7,CCT8,CD109,CD5L,CDC37,CDC42,CDH11,CDH5,CDH6,CES5A,CFI,CILP,CLEC3B,CLU…	288
Cellular Function and Maintenance	Endocytosis by eukaryotic cells	1.79e-10	Decreased	-3.776	bias	ANXA1,AP2A1,AP2M1,APP,ATG7,ATP6V1A,ATP6V1B2,ATP6V1D,ATP6V1E1,C3,CAPG,CD14,CDC42,CSK,DNM2,EPB41L2,FLNA,GRB2,GSN,LRP1,MBL2,PROS1,RAB31,RHOG,SFPQ,SYK,TGM2,VAV1,VIM	29
Cardiovascular Disease, Organismal Injury and Abnormalities	Infarction	1.91e-10		-0.008		ADAMTS13,ADIPOQ,ANXA1,APP,C1QA,C3,CCT7,CD14,CLU,F10,F11,F12,F5,F7,FGB,FGG,GNAI2,GSN,HSPB1,IL18,LRP1,MAPK1,MASP2,PLG,PON1,PPIA,PROS1,PTGES,SH3GLB1,STIP1,TGM2,TUBB4A,VWF	33
Cancer, Cell Death and Survival, Organismal Injury and Abnormalities, Tumor Morphology	Cell death of tumor cells	2.02e-10	Increased	2.019		ADIPOQ,ALB,APP,ATG7,CASP1,CD14,CLU,CTSB,EEF1A1,EIF3L,IGHM,LGALS1,LYPLA1,NAPA,PLG,PSMA5,PTK2B,RAN,RPL11,RPL9,RPS12,RPS15A,RPS19,RPS24,RPS3,RPS5,SNRPB,SNRPD1,SNRPD3,STAT3,SYK,TF,VCP	33
Cancer, Organismal Injury and Abnormalities	Subcutaneous tumor	2.22e-10				ACTC1,ALDH1A1,AP2S1,ATP6V1B2,COL12A1,COL15A1,COL1A2,CTSC,FBN1,FMOD,GALK2,GNAS,GRB2,HNMT,IGF2,IGFBP5,IQGAP1,KPNA3,LSP1,LTBP1,MAPK1,MAPK3,MMP2,MYL6,NDRG1,NOTCH3,PRKAR1A,RPL9,RPS19,TUBB4A,VCAN,VCP,WISP2,ZYX	34
Cancer, Organismal Injury and Abnormalities, Reproductive System Disease	Tumorigenesis of reproductive tract	2.34e-10				A1BG,ACTC1,ACTN4,ACY1,AEBP1,AGL,AHNAK,AKR1A1,AKR7A2,ALB,ALDH16A1,ALDH1A1,ALDH1L1,ANK1,ANKRD44,ANXA1,AP1B1,AP2S1,APBB1IP,APOH,APP,ATIC,ATP6V1B2,C1QC,C1S,C2orf40,C3,C6,C7,C8A,C9,CALM1 (includes others),CAST,CD109,CD5L,CDC42,CDH11,CILP,CLEC3B,CLIC1,CLU,COL12A1,COL15A1,COL1A2,COLEC12,CORO1C,CP,CPB2,CPNE3,CRABP1,CTSB,CTSC,CTSH,DBNL,DCN,DCTN1,DDB1,DDX1,DDX3X,DIAPH1,EEF1B2,EIF3A,EMILIN1,ENPP2,EPB41L2,F1…	180
Cellular Movement, Hematological System Development and Function, Immune Cell Trafficking	Cell movement of lymphocytes	2.47e-10		-1.812	bias	ACTB,ACTN4,ANXA1,APBB1IP,APP,C3,C6,DIAPH1,DPYSL2,ENPP2,EZR,FERMT3,GNAI2,GNAS,HCLS1,HNRNPL,IL18,LGALS1,LRP1,PGLYRP2,PIN1,PPIA,PTGES,PTK2B,RAC2,RAP1B,RARRES2,ROCK1,S100A4,SERPINE2,SPARC,SPP1,STAT3,TGM2	34
Cellular Movement, Immune Cell Trafficking	Migration of lymphatic system cells	2.55e-10		-1.401	bias	ACTB,ANXA1,APBB1IP,APP,C3,C6,DIAPH1,DPYSL2,ENPP2,EZR,FERMT3,GNAI2,HCLS1,HNRNPL,IL18,LGALS1,LRP1,PGLYRP2,PIN1,PLCG2,PTK2B,RAC2,RAP1B,RARRES2,ROCK1,S100A4,SERPINE2,SPARC,SPP1,STAT3,SYK,TGM2	32
Cancer, Organismal Injury and Abnormalities, Reproductive System Disease	Female genital neoplasm	2.55e-10				A1BG,ACTC1,ACTN4,ACY1,AEBP1,AGL,AHNAK,AKR1A1,AKR7A2,ALB,ALDH16A1,ALDH1A1,ALDH1L1,ANK1,ANKRD44,ANXA1,AP1B1,AP2S1,APBB1IP,APOH,APP,ATIC,ATP6V1B2,C1QC,C1S,C2orf40,C3,C6,C7,C8A,C9,CALM1 (includes others),CAST,CD109,CD5L,CDC42,CDH11,CILP,CLEC3B,CLIC1,CLU,COL12A1,COL15A1,COL1A2,COLEC12,CORO1C,CP,CPB2,CPNE3,CRABP1,CTSB,CTSC,CTSH,DBNL,DCN,DCTN1,DDB1,DDX1,DDX3X,DIAPH1,EEF1B2,EIF3A,EMILIN1,ENPP2,EPB41L2,F1…	180
Cell-To-Cell Signaling and Interaction, Hematological System Development and Function	Binding of leukocytes	2.7e-10		-0.635	bias	A2M,ADAMTS13,ADIPOQ,ANXA1,APBB1IP,APOH,APP,BPI,C3,CD14,CSK,DCN,DIAPH1,EZR,FERMT3,FGA,GNAI2,IL18,LSP1,MAP2K1,NOTCH2,PAK2,PTK2B,RAC2,RAP1B,ROCK1,SPP1,SYK,TFRC,TGM2,TLN1,VAV1	32
Cancer, Organismal Injury and Abnormalities, Respiratory Disease	Lung tumor	2.78e-10		-0.835		ACLY,ACTN4,ADIPOQ,AHNAK,ALDH1A3,ALDH1L1,ANXA1,APBB1IP,APEX1,ASAH1,ATG7,ATIC,C7,C9,CCT7,CLU,COL12A1,CORO1C,CTSB,CTSZ,DCN,DDX17,DDX3X,EEF1A1,EEF1B2,EIF3A,EIF4A1,EZR,F10,F13B,FBN2,FGB,FGG,GBP2,GNAS,GPNMB,GSN,H2AFY,HIST1H1C,HIST2H2BE,HNMT,HNRNPA1,IDH1,IFI30,IGF2,IL18,ILF3,LAMC1,LGALS1,LRP1,LTBP1,MAP2K1,MAPK1,MMP19,MMP2,MMP3,MNDA,MST1,MXRA5,NCKAP1L,NDRG1,NID1,NOTCH2,NOTCH3,PDCD4,PFKP,PKM,PLG,PON1,PPIA…	97
Cancer, Organismal Injury and Abnormalities	Thoracic neoplasm	2.79e-10		-0.622		ACLY,ACTN4,ADIPOQ,AHNAK,ALDH1A3,ALDH1L1,ANXA1,APBB1IP,APEX1,ASAH1,ATG7,ATIC,C7,C9,CCT7,CLU,COL12A1,CORO1C,CTSB,CTSZ,DCN,DDX17,DDX3X,EEF1A1,EEF1B2,EIF3A,EIF4A1,EZR,F10,F13B,FBN2,FGB,FGG,GBP2,GNAS,GPNMB,GSN,H2AFY,HIST1H1C,HIST2H2BE,HNMT,HNRNPA1,IDH1,IFI30,IGF2,IL18,ILF3,LAMC1,LGALS1,LRP1,LTBP1,MAP2K1,MAPK1,MMP19,MMP2,MMP3,MNDA,MST1,MXRA5,NCKAP1L,NDRG1,NID1,NOTCH2,NOTCH3,PDCD4,PFKP,PKM,PLG,PON1,PPIA…	98
Inflammatory Response	Immune response of cells	2.8e-10		-1.26		ADIPOQ,ANXA1,APP,ATG3,ATG7,C1QA,C3,CAMK1D,CAPG,CASP1,CD14,CDC42,COLEC12,CORO1C,CSK,CTSB,DNM1L,DNM2,F10,F9,FLNA,GAPDH,GNAS,GRB2,GSN,HSPB1,IGHM,IL18,MBL2,OTUB1,PROS1,PSME2,RAB31,RAB5B,RAB8B,RAC2,RHOG,STAT3,SYK,TGM2,VAV1,VIM	42
Hematological Disease	Blood protein disorder	2.82e-10				A2M,ADIPOQ,ALB,ARHGAP1,ATP6V1E1,C3,CRYAB,CSK,CTSC,DIAPH1,F10,F5,FLNA,GBP2,GRB2,GSN,HCLS1,IDH1,IGF2,IGHM,JCHAIN,MMP2,NOTCH2,NOTCH3,PLCG2,PROS1,PSMD1,PTK2B,RPS6,SNX1,SPP1,STAT3,STIP1,TF,TFRC,TIMP2,TUBB4A,VAV1,VIM,YWHAE,YWHAZ	41
Cancer, Gastrointestinal Disease, Hepatic System Disease, Organismal Injury and Abnormalities	Cholangiocarcinoma	3.36e-10				A1BG,ACY1,ALB,ANXA1,C1S,CD14,FGA,GC,GNAS,HPX,IDH1,MMP2,NOTCH3,PKM,RPL9,VIM	16
Neurological Disease	Progressive neurological disorder	3.61e-10		-0.762		ACTB,ACTC1,ALB,ANXA1,APP,ASAH1,ATIC,ATP6V1E1,C3,CALM1 (includes others),CAPZB,CASP1,COL1A2,CRYAB,CTSB,DBNL,DCTN1,EEF1A1,EIF4A1,EZR,FBLN1,FUCA1,GNAS,GPNMB,GSN,HNRNPA1,HPRT1,HSPB1,MAPK1,OAS3,PFKP,PIN1,PON1,PRKAR1A,RAN,RPS4X,S100A4,SPARC,SPP1,TF,TFRC,TGM2,TPT1,TUBB4A,VCP,VIM,VPS35	47
Cell-To-Cell Signaling and Interaction, Cellular Movement, Hematological System Development and Function, Immune Cell Trafficking	Recruitment of granulocytes	4.6e-10		-1.501	bias	ANXA1,ATG7,CASP1,CD14,CDH5,CPB2,CTSC,FERMT3,GC,GSN,HSPA1A/HSPA1B,IL18,LGALS1,LSP1,MMP2,RAP1B,RARRES2,ROCK1,SPP1,STAT3,TPT1,VAV1,VWF	23
Cellular Movement, Hair and Skin Development and Function	Cell movement of epithelial cell lines	4.6e-10		-0.338	bias	APP,C3,CDC42,CDH11,CLU,CYTL1,F10,FBLN2,FGA,FLNA,FSCN1,GRB2,MMP2,NARS,PPIA,PXN,RHOG,SPP1,VIM	19
Neurological Disease	Progressive motor neuropathy	4.71e-10				ACTB,ACTC1,ALB,ANXA1,APP,ATP6V1E1,C3,CALM1 (includes others),CAPZB,CASP1,COL1A2,CRYAB,DBNL,DCTN1,EEF1A1,EIF4A1,EZR,FBLN1,FUCA1,GNAS,GPNMB,GSN,HNRNPA1,HPRT1,HSPB1,MAPK1,OAS3,PFKP,PIN1,PON1,PRKAR1A,RAN,RPS4X,S100A4,SPARC,SPP1,TF,TFRC,TGM2,TPT1,VCP,VIM,VPS35	43
Cellular Movement, Hematological System Development and Function, Immune Cell Trafficking	Migration of mononuclear leukocytes	4.77e-10		-1.409	bias	ACTB,ANXA1,APBB1IP,APP,C3,C6,DIAPH1,DPYSL2,ENPP2,EZR,FERMT3,GNAI2,HCLS1,HNRNPL,IL18,LGALS1,LRP1,PGLYRP2,PIN1,PLG,PTK2B,RAC2,RAP1B,RARRES2,ROCK1,S100A4,SERPINE2,SPARC,SPP1,STAT3,TGM2,TIMP2	32
Cellular Movement	Chemotaxis of myeloid cells	7.28e-10		-1.81	bias	ANXA1,APP,C3,CAMK1D,CAPG,CYTL1,GSN,HEBP1,IL18,LGALS1,LSP1,MAPK3,MPP1,MST1,MYO1F,NCKAP1L,PLG,PPIA,PTGES,PTK2B,RAC2,RARRES2,ROCK1,RPS19,S100A4,SPP1,SYK,VAV1	28
Cell-To-Cell Signaling and Interaction, Hematological System Development and Function, Immune Cell Trafficking, Inflammatory Response	Activation of leukocytes	8.33e-10		-1.292		ADIPOQ,AHNAK,ANXA1,APOH,APP,BPI,C3,C6,CD14,CPB2,CSK,CTSH,F5,FGG,GC,GPNMB,HPRT1,IGHM,IL18,KLKB1,LGALS1,LGALS3BP,LRP1,MAPK3,MMP19,NDRG1,PAK2,PGLYRP2,PLCG2,PLG,PRDX1,PROS1,PSME1,PSME2,PTGES,RAB5B,RAB8B,RARRES2,SPP1,STAT3,SYK,TPT1,VAV1	43
Cancer, Organismal Injury and Abnormalities, Respiratory Disease	Advanced lung cancer	8.45e-10		-1.2		ADIPOQ,ANXA1,ATIC,CLU,CTSB,CTSZ,EEF1A1,EIF4A1,FGG,IFI30,IL18,LGALS1,MAP2K1,MMP2,MMP3,PLG,PPIA,PTK2B,RHOC,RPS6,SPP1,STAT3,TPT1,TUBB4A,YWHAE	25
Cellular Growth and Proliferation	Colony formation	9.08e-10		-1.79		ADIPOQ,ALDH1A1,ANXA1,ATG7,ATIC,CASP1,CDC42,CLU,CPB2,CTSB,DCN,DDX3X,EZR,FBLN1,GNAI2,GRB2,HSPA1A/HSPA1B,IGFBP4,IQGAP1,LOXL1,LRP1,MAP2K1,MAPK1,MMP2,NDRG1,NOTCH2,PIN1,PKM,PRKAR1A,PSMC3,PTGES,RAC2,RHOC,RPS19,S100A4,SPARC,SPP1,STAT3,TGM2,TPM3,VCAN,VWF	42
Cancer, Hematological Disease, Immunological Disease, Organismal Injury and Abnormalities	Lymphoproliferative malignancy	9.29e-10	Increased	2.378		AGL,AHNAK,ALDH1A1,ALDH9A1,ANXA1,APP,ARHGAP1,ATG7,ATIC,ATP6V1B2,C1R,C3,C7,C9,CCT7,CD14,CDH11,CFL1,CLU,COL12A1,COL15A1,COL1A2,CSK,CTSH,DCN,DDB1,DIAPH1,DNM1L,DNM2,EFEMP2,F10,F7,FBN1,FBN2,FRZB,GBP2,GNB1,GRB2,GSN,HCLS1,HIST1H1C,HPRT1,HSPB1,IDH1,IFI30,IGFBP4,IGHM,IQGAP1,KPNA3,KRT1,LAMB1,LGALS1,LOXL1,LTBP1,LTBP2,LYPLA1,MAP2K1,MAPK3,MMP2,NARS,NID1,NID2,NOTCH2,PDCD4,PLCG2,PRDX1,PSMD1,PTK2B,PXDN,RAN,RPS2,R…	92
Cell Death and Survival	Cell viability	1.04e-09	Decreased	-3.571	bias	ACTN4,ADH5,ADIPOQ,ALB,AP2B1,APEX1,APP,ASAH1,ATG3,ATG7,C3,CASP1,CDC42,CLU,CTSB,DNM1L,DNM2,EHD4,EIF3A,EIF3C,EIF4A1,F7,FLNA,GALK2,GPC1,GPNMB,GRB2,H2AFY,HK3,HNRNPK,HNRNPU,HSPB1,HSPB6,IDH1,IGF2,IGFBP5,IGHM,IL18,LGALS3BP,LRP1,MAP2K1,MAPK1,MAPK3,MVP,NDRG1,NELL2,NOTCH2,NOV,PAK2,PDCD4,PIN1,PKM,PLCG2,PLG,PPIA,PPP1CC,PPP2R1A,PREP,PRKAR1A,PSMC3,PTK2B,RAC2,RPSA,S100A4,SNRPD1,SPARC,SPP1,STAT3,SYK,TF,TGM2,TIMP2…	76
Cancer, Cell Death and Survival, Organismal Injury and Abnormalities, Tumor Morphology	Cell death of osteosarcoma cells	1.06e-09	Increased	4.123	bias	EEF1A1,EIF3L,NAPA,PSMA5,RAN,RPL11,RPL9,RPS12,RPS15A,RPS19,RPS24,RPS3,RPS5,SNRPB,SNRPD1,SNRPD3,VCP	17
Cellular Movement, Hematological System Development and Function, Immune Cell Trafficking, Inflammatory Response	Chemotaxis of phagocytes	1.06e-09	Decreased	-2.148	bias	ANXA1,APP,C3,CAMK1D,CAPG,CYTL1,GSN,HEBP1,IL18,LSP1,MAPK3,MPP1,MST1,MYO1F,NCKAP1L,PLCG2,PLG,PPIA,PTGES,PTK2B,RAC2,RARRES2,ROCK1,RPS19,S100A4,SPP1,SYK,VAV1	28
Infectious Diseases	Replication of Influenza A virus	1.19e-09	Decreased	-3.53	bias	ACTC1,AP2M1,APBB1IP,ATP6V1A,ATP6V1B2,CDC42,EEF1A1,EIF3A,EIF3C,EIF3L,FERMT3,FSCN1,ILF3,MAN2B1,MAPK1,OAS3,OXSR1,PAK2,PIN1,PLG,PSMD14,ROCK1,RPS5,RPSA,SFPQ,SNX6,TUBB	27
Cell Morphology, Cellular Assembly and Organization, Cellular Function and Maintenance	Formation of lamellipodia	1.24e-09		-1.235	bias	ACTN4,ADIPOQ,CAP1,CAPZB,CDC42,CFL1,DNM2,F7,FERMT3,FSCN1,PLCG2,PXN,RAC2,RHOG,SPARC,SYK,VAV1,WASF2	18
Cell Death and Survival	Cell survival	1.26e-09	Decreased	-3.943	bias	ACTN4,ADH5,ADIPOQ,ALB,AP2B1,APEX1,APP,ASAH1,ATG3,ATG7,C3,CASP1,CDC42,CLU,CTSB,DDX3X,DNM1L,DNM2,EHD4,EIF3A,EIF3C,EIF4A1,F7,FLNA,GALK2,GPC1,GPNMB,GRB2,H2AFY,HK3,HNRNPK,HNRNPU,HSPB1,HSPB6,IDH1,IGF2,IGFBP5,IGHM,IL18,LGALS3BP,LRP1,MAP2K1,MAPK1,MAPK3,MVP,NDRG1,NELL2,NOTCH2,NOV,PAK2,PDCD4,PIN1,PKM,PLCG2,PLG,PPIA,PPP1CC,PPP2R1A,PREP,PRKAR1A,PSMC3,PTK2B,RAC2,RPSA,S100A4,SNRPD1,SPARC,SPP1,STAT3,SYK,TF,TGM2…	78
Cancer, Organismal Injury and Abnormalities, Respiratory Disease	Lung cancer	1.27e-09		-0.872		ACLY,ADIPOQ,AHNAK,ALDH1A3,ALDH1L1,ANXA1,APBB1IP,APEX1,ASAH1,ATIC,C7,C9,CCT7,CLU,COL12A1,CORO1C,CTSB,CTSZ,DCN,DDX17,DDX3X,EEF1A1,EEF1B2,EIF3A,EIF4A1,EZR,F10,F13B,FBN2,FGB,FGG,GBP2,GNAS,GPNMB,GSN,H2AFY,HIST1H1C,HIST2H2BE,HNMT,HNRNPA1,IDH1,IFI30,IGF2,IL18,ILF3,LAMC1,LGALS1,LRP1,LTBP1,MAP2K1,MAPK1,MMP19,MMP2,MMP3,MNDA,MST1,MXRA5,NCKAP1L,NID1,NOTCH2,NOTCH3,PDCD4,PFKP,PKM,PLG,PON1,PPIA,PPP2R1A,PRDX1,PR…	93
Cellular Movement	Invasion of melanoma cell lines	1.32e-09	Decreased	-2.156	bias	ACTN4,CTSB,DIAPH1,ENPP2,MIA,MMP2,PTK2B,PXN,RHOC,RPSA,SPARC,SPP1,STAT3,WASF2	14
Cancer, Organismal Injury and Abnormalities, Respiratory Disease	Respiratory system tumor	1.33e-09		-0.835		A1BG,ACLY,ACTN4,ADAMTS13,ADIPOQ,AHNAK,ALB,ALDH1A3,ALDH1L1,ANXA1,APBB1IP,APEX1,ASAH1,ATG7,ATIC,C7,C9,CCT7,CDH11,CFI,CLU,COL12A1,COL15A1,COL1A2,CORO1C,CPB2,CTSB,CTSZ,DCN,DDX17,DDX3X,DYNC1I2,EEF1A1,EEF1B2,EIF3A,EIF4A1,EPB41L2,EZR,F10,F11,F13B,F5,FBLN2,FBN2,FGB,FGG,GBP2,GNAS,GPNMB,GSN,H2AFY,HIST1H1C,HIST2H2BE,HNMT,HNRNPA1,IDH1,IFI30,IGF2,IL18,ILF3,KRT1,LAMC1,LGALS1,LRP1,LTBP1,MAP2K1,MAPK1,MMP19,MMP2,…	116
Organismal Survival	Survival of organism	1.47e-09		-1.016		ACTC1,ACTN4,AEBP1,ANXA1,APEX1,APP,ASAH1,ATG7,C3,CASP1,CAST,CD14,CPB2,CRYAB,CTSB,CTSC,DDX3X,F11,F12,F7,F9,FBN1,GNAI2,GNAS,GSN,HSPA1A/HSPA1B,HSPB6,HSPG2,IDH1,IGF2,IGHM,IL18,IQGAP1,IQGAP2,LAMC1,LGALS1,MMP2,MVP,NOTCH2,NOV,PKM,PLG,PRDX1,PRKAR1A,PTGES,RAC2,SPP1,STAT3,STIP1,SYK,TGM2,VWF	52
Cellular Movement, Hematological System Development and Function, Immune Cell Trafficking	Lymphocyte migration	1.5e-09		-1.427	bias	ACTB,ANXA1,APBB1IP,APP,C3,C6,DIAPH1,DPYSL2,ENPP2,EZR,FERMT3,GNAI2,HCLS1,HNRNPL,IL18,LGALS1,LRP1,PGLYRP2,PIN1,PTK2B,RAC2,RAP1B,RARRES2,ROCK1,S100A4,SERPINE2,SPARC,SPP1,STAT3,TGM2	30
Cell-To-Cell Signaling and Interaction, Hematological System Development and Function, Immune Cell Trafficking	Adhesion of immune cells	1.68e-09		-0.831	bias	A2M,ADAMTS13,ADIPOQ,ANXA1,APBB1IP,APOH,APP,C3,CD14,CSK,DCN,DIAPH1,EZR,FERMT3,FGA,GNAI2,IL18,LSP1,MAP2K1,PAK2,PTK2B,RAC2,RAP1B,ROCK1,SPP1,SYK,TGM2,TLN1,VAV1	29
Cellular Growth and Proliferation	Colony formation of cells	1.87e-09		-1.406		ADIPOQ,ALDH1A1,ANXA1,ATG7,ATIC,CASP1,CDC42,CLU,CTSB,DCN,DDX3X,EZR,FBLN1,GNAI2,GRB2,HSPA1A/HSPA1B,IGFBP4,IQGAP1,LOXL1,MAP2K1,MAPK1,MMP2,NDRG1,NOTCH2,PIN1,PKM,PRKAR1A,PSMC3,PTGES,RAC2,RHOC,RPS19,SPARC,SPP1,STAT3,TGM2,TPM3,VCAN,VWF	39
Tissue Morphology	Quantity of cells	2.16e-09		0.175		A2M,ACTN4,ADIPOQ,AKR1A1,ANXA1,APBB1IP,APP,ARHGAP1,ATG7,C1QA,C3,C6,CAPZB,CASP1,CD5L,CDC42,CDH11,CLU,CP,CPB2,CTSB,DCN,DCTN2,DDX3X,DIAPH1,DNM1L,EHD4,ERC2,F11,FERMT3,FLNA,GNAI2,GNAS,GPNMB,GSN,H2AFY,HCLS1,HPX,HSPB1,HSPG2,IBSP,IGF2,IGFBP5,IGFBP6,IGHM,IL18,IQGAP2,JCHAIN,LAMC1,LCAT,LGALS1,LGMN,LIPE,LSP1,MAP2K1,MAPK1,MAPK3,MBL2,MMP19,MMP2,MMP3,NOTCH2,NOTCH3,PAFAH1B2,PAFAH1B3,PAK2,PIN1,PLCG2,PLG,PON1,PPIA,…	96
Connective Tissue Disorders, Inflammatory Disease, Inflammatory Response, Organismal Injury and Abnormalities, Skeletal and Muscular Disorders	Osteoarthritis	2.38e-09				ADAMTS13,ANXA1,C3,CDH11,CLU,CRYAB,CYTL1,EFEMP2,F10,FMOD,FRZB,IL18,LRP1,MBL2,MMP19,MMP2,MMP3,PLG,PTGES,RARRES2,SPP1,TF,TIMP2,TUBB4A	24
Cellular Assembly and Organization, Cellular Function and Maintenance, Tissue Development	Formation of actin filaments	2.49e-09		-1.707		ADIPOQ,CDC42,CFL1,CORO7/CORO7-PAM16,DIAPH1,F7,GNAI2,GNB1,GRB2,GSN,HCLS1,HIP1R,LRP1,MAP2K1,MAPK1,MMP2,NCKAP1L,PDCD6IP,PTK2B,PXN,RHOC,ROCK1,SPARC,STAT3,TPM3,VASP,WASF2,ZYX	28
Neurological Disease, Organismal Injury and Abnormalities, Psychological Disorders	Disorder of basal ganglia	2.54e-09				A2M,ACTB,AEBP1,ALB,APP,ATP6V1A,ATP6V1B2,ATP6V1E1,C2orf40,C3,C7,C9,CAPZB,CASP1,CLU,CP,CRYAB,DBNL,DCTN1,DDX1,EEF1A1,FGG,GAPDH,GNAS,GNB1,HNRNPU,HSPA1A/HSPA1B,HSPB1,LAMB1,MAN2B1,NAPA,NDRG1,NOTCH2,PIN1,PKM,PON1,PPIA,PSME1,PTK2B,RAN,RHOG,RPS4X,RPSA,SPP1,TGM2,THBS3,TPM3,TPT1,TUBB4A,VCAN,VIM,VPS35,YWHAZ	53
Ophthalmic Disease, Organismal Injury and Abnormalities	Age-related macular degeneration	2.56e-09				C3,C9,CASP1,CFI,CP,EFEMP2,FBLN1,FBLN2,FBLN5,IL18,TF	11
Infectious Diseases	Replication of virus	2.58e-09	Decreased	-3.528		ACTC1,AP2M1,APBB1IP,ATG7,ATP6V1A,ATP6V1B2,CDC42,EEF1A1,EIF3A,EIF3C,EIF3L,FBN1,FERMT3,FSCN1,IL18,ILF3,MAN2B1,MAPK1,MNDA,OAS3,OXSR1,PAK2,PCBP2,PDCD6IP,PIN1,PLG,PPIA,PSMD14,PTK2B,ROCK1,RPS5,RPS6,RPSA,SFPQ,SNX6,STAT3,TUBB,VCP	38
Cell Morphology	Ruffling	2.88e-09		-1.46	bias	CAPG,CDC42,CORO1B,DIAPH1,EZR,F7,FLNA,GSN,PTK2B,RHOG,S100A4,SH3BP1,SPP1,WASF2	14
Cancer, Organismal Injury and Abnormalities, Renal and Urological Disease	Bladder cancer	3.1e-09				ACTB,AHNAK,ALDH16A1,ANKRD44,ATIC,CLU,EMILIN1,FERMT3,FGA,GNAS,H2AFY,HCLS1,HIST1H1C,HPX,HSPA1A/HSPA1B,HSPB1,IDH1,IGF2,ILF3,MMP2,MST1,MVP,NAGK,NOTCH2,PKM,PPP2R1A,QPCT,ROCK1,SPP1,STAT3,TF,TIMP2,TLN1,TPM3,TUBB4A,UGP2,WISP2	37
Infectious Diseases	Replication of RNA virus	3.11e-09	Decreased	-3.7	bias	ACTC1,AP2M1,APBB1IP,ATG7,ATP6V1A,ATP6V1B2,CDC42,EEF1A1,EIF3A,EIF3C,EIF3L,FBN1,FERMT3,FSCN1,IL18,ILF3,MAN2B1,MAPK1,OAS3,OXSR1,PAK2,PCBP2,PDCD6IP,PIN1,PLG,PPIA,PSMD14,PTK2B,ROCK1,RPS5,RPS6,RPSA,SFPQ,SNX6,STAT3,TUBB	36
Cardiovascular Disease, Organismal Injury and Abnormalities	Peripheral vascular disease	3.25e-09		0.413		ADAMTS13,ADIPOQ,ALB,APOH,APP,CAPG,CASP1,COL1A2,CTSB,CTSC,EEF1B2,F10,F11,F5,GSN,HCLS1,HSPA1A/HSPA1B,HSPB1,IFI30,IGFBP5,LRP1,MMP3,NOTCH3,PDCD10,PLEKHO2,PLG,PROS1,PTGES,PYGL,RPL9,SPP1,STIP1,SYK,TUBB4A,VIM,VWF	36
Cell-To-Cell Signaling and Interaction, Cellular Movement, Hematological System Development and Function, Immune Cell Trafficking, Inflammatory Response	Recruitment of neutrophils	3.47e-09		-1.385	bias	ANXA1,ATG7,CASP1,CD14,CDH5,CPB2,CTSC,FERMT3,GC,GSN,HSPA1A/HSPA1B,IL18,LSP1,MMP2,RAP1B,RARRES2,ROCK1,SPP1,VAV1,VWF	20
Cancer, Organismal Injury and Abnormalities, Reproductive System Disease	Uterine tumor	3.54e-09				ACTC1,ACTN4,ACY1,AHNAK,AKR7A2,ALB,ALDH1A1,ALDH1L1,ANK1,ANKRD44,ANXA1,AP2S1,APBB1IP,APP,ATIC,C1QC,C1S,C2orf40,C3,C6,C7,C8A,C9,CALM1 (includes others),CAST,CD109,CD5L,CDH11,CILP,CLEC3B,CLU,COL12A1,COL15A1,COLEC12,CORO1C,CP,CPNE3,CRABP1,CTSB,CTSC,CTSH,DBNL,DCN,DCTN1,DDB1,DDX1,EEF1B2,EIF3A,EMILIN1,ENPP2,EPB41L2,F10,F11,F13B,F5,F9,FBLN1,FBLN2,FBLN5,FBN1,FBN2,FGA,FGG,FLNA,FMOD,FRZB,GALE,GALK2,GNAS,GRB2…	146
Cancer, Organismal Injury and Abnormalities, Renal and Urological Disease	Urinary tract cancer	3.68e-09		-1		ACTB,AHNAK,ALB,ALDH16A1,ANK1,ANKRD44,ATIC,C1S,CAP1,CDH5,CDH6,CLEC3B,CLU,CPB2,CPN1,EEF1B2,EMILIN1,FBN2,FERMT3,FGA,FLNA,G6PD,GBP2,GBP6,GNAS,GNB1,GSN,H2AFY,HCLS1,HIST1H1C,HNRNPK,HPX,HSPA1A/HSPA1B,HSPB1,IDH1,IGF2,IGFBP5,IL18,ILF3,LAMC1,LRP1,MAP2K1,MAPK1,MASP2,MMP2,MPP1,MST1,MVP,NAGK,NOTCH2,PAK2,PKM,PPP2R1A,PREP,PSMD1,PYGB,PYGL,QPCT,RAB1A,RAB5B,ROCK1,RPS12,SH3GL1,SPP1,STAT3,SUSD5,TF,TGM2,TIMP2,TLN1,TN…	77
Dermatological Diseases and Conditions, Inflammatory Disease, Inflammatory Response, Organismal Injury and Abnormalities	Dermatitis	3.86e-09		-0.16		ADIPOQ,AHNAK,ANXA1,C3,CAPG,CAPZB,CASP1,CFL1,CPNE1,CSK,DIAPH1,DPYSL2,EEF1A1,FLNA,GSN,HNMT,HNRNPR,IFI30,IGHM,IL18,KRT1,LGALS1,LGMN,MMP19,MMP3,NAGK,NAPA,PGLYRP2,PLCG2,PSMD1,SYK,TPM3,TUBB4A,VCP,ZYX	35
Cardiovascular Disease, Organismal Injury and Abnormalities	Formation of blood clot	4.03e-09		0.625		ADAMTS13,ADIPOQ,APOH,C3,F10,F11,F12,PTK2B,RHOG,SYK,VWF	11
Cardiovascular Disease, Organismal Injury and Abnormalities	Formation of vascular lesion	4.48e-09		-0.816		ADAMTS13,APP,EFEMP2,F5,FBN1,FGG,HSPG2,LAMC1,LRP1,MMP2,PLG,PON1,PTGES,SPP1,STAT3	15
Organismal Injury and Abnormalities	Dysplasia	4.51e-09		-0.555	bias	ALB,ANXA1,APP,ASNA1,ATP6V1E1,C1R,C1S,CDC37,CDH11,CLU,COL1A2,CORO7/CORO7-PAM16,F10,FBN1,FBN2,FLNA,GBP2,GNAS,GNB1,HPRT1,HSPA1A/HSPA1B,HSPG2,IDH1,LAMC1,LTBP2,MMP2,NANS,NOTCH2,PGLYRP2,PRKAR1A,PTGES,RPS15A,RPS19,RPS20,RPS4X,RPS6,RPSA,SERPINH1,SPARC,STAT3,TUBB	41
Cellular Movement	Invasion of prostate cancer cell lines	4.52e-09		-1.072		AHNAK,CDH11,CTSB,CTSH,CTSZ,EZR,FSCN1,GNAS,MAP2K1,NDRG1,PA2G4,PIN1,SERPINE2,SPP1,VIM,YWHAQ	16
Cancer, Organismal Injury and Abnormalities	Liquid tumor	4.61e-09		0		ACTB,AGL,AHNAK,ALDH1A1,ANXA1,AP2A2,APEX1,ASNA1,ATG7,ATP6V1A,ATP6V1E1,C3,C6,CASP1,CD14,CDH11,CFL1,COL12A1,COL15A1,COL1A2,CP,CPNE1,CSK,DCTN2,DDX1,DDX3X,DHDH,DNM1L,DNM2,EEF1A1,EIF3C,EIF4A1,ENPP2,F10,F12,F7,FGG,FLNA,GBP2,GNAS,GNB1,GSN,HK3,HPRT1,HSPA1A/HSPA1B,HSPB1,HSPG2,IDH1,IFI30,IL18,KLKB1,KPNA3,KRT1,KRT6C,LGALS1,LTBP1,LTBP2,LYPLA1,MAP2K1,MMP2,MST1,MXRA5,NID1,NOTCH2,NOTCH3,OTUB1,PGLYRP2,PLCG2,PSMD1…	96
Immunological Disease	Immediate hypersensitivity	4.65e-09		1.067		ADIPOQ,AHNAK,ANXA1,C3,CAPG,CAPZB,CFL1,CORO1B,CPNE1,DPYSL2,EEF1A1,FLNA,GSN,HNMT,HNRNPR,IFI30,IGHM,KRT1,LGALS1,LGMN,NAGK,NAPA,PPIA,PTGES,SYK,TPM3,VAV1,VCP,ZYX	29
Cancer, Hematological Disease, Immunological Disease, Organismal Injury and Abnormalities	Lymphoma	5.07e-09	Increased	2.378	bias	AHNAK,ALDH9A1,ANXA1,APP,ARHGAP1,ATG7,ATIC,ATP6V1B2,C1R,C3,C7,C9,CCT7,CDH11,CLU,COL12A1,COL15A1,COL1A2,CTSH,DCN,DDB1,DIAPH1,EFEMP2,F10,FBN1,FBN2,FRZB,GBP2,GNB1,GRB2,GSN,HCLS1,HIST1H1C,HPRT1,IDH1,IFI30,IGFBP4,IGHM,IQGAP1,LAMB1,LGALS1,LOXL1,MAP2K1,MAPK3,MMP2,NARS,NID1,NID2,NOTCH2,PDCD4,PLCG2,PRDX1,PSMD1,PTK2B,RAN,RPS2,RPS20,RPSA,S100A4,SERPINH1,SIRT2,SNRPB,SNX1,SPARC,STAT3,STIP1,SYK,TIMP2,TUBB4A,VAV…	74
Cancer, Organismal Injury and Abnormalities	Connective or soft tissue tumor	5.43e-09		1.99		ACTC1,ALDH1A1,ALDH1A3,ANK1,AP2S1,ATIC,ATP6V1B2,C8G,CASP1,CCT8,CDH11,COL12A1,COL15A1,COL1A2,CORO1C,CTSC,DCN,DCTN1,EZR,F10,FBLN2,FBN1,FBN2,FLNA,FMOD,GALK2,GNAI2,GNAS,GRB2,HNMT,HSPA1A/HSPA1B,HSPG2,IDH1,IGF2,IGFBP5,IQGAP1,IQGAP2,KPNA3,LAMB1,LGALS3BP,LIPE,LSP1,LTBP1,MAP2K1,MAPK1,MAPK3,MMP2,MYL6,NDRG1,NELL2,NOTCH2,NOTCH3,PFKL,PLG,PPP2R1A,PRDX1,PRKAR1A,PTBP1,RENBP,RHOC,RPL9,RPS19,RPS6,S100A4,SPARC,SPON1…	74
Cellular Function and Maintenance	Function of blood cells	5.94e-09		-1.131		ADAMTS13,ADIPOQ,AHNAK,ATG7,C3,CAPG,CD14,CTSC,CTSZ,GIMAP4,GNAI2,GPNMB,GSN,HNRNPD,HSPB1,IFI30,IGHM,IL18,JCHAIN,LGALS1,LGMN,LSP1,MMP3,MST1,PLCG2,PLG,PPIA,PSME2,PTK2B,RHOG,S100A4,SPP1,STAT3,STK10,TGM2,VASP,VAV1,VWF	38
Dermatological Diseases and Conditions, Immunological Disease, Inflammatory Disease, Inflammatory Response, Organismal Injury and Abnormalities	Atopic dermatitis	6.05e-09				ADIPOQ,AHNAK,ANXA1,C3,CAPG,CAPZB,CFL1,CPNE1,DPYSL2,EEF1A1,FLNA,GSN,HNMT,HNRNPR,IFI30,IGHM,KRT1,LGALS1,LGMN,NAGK,NAPA,SYK,TPM3,VCP,ZYX	25
Cell-To-Cell Signaling and Interaction, Hematological System Development and Function, Inflammatory Response	Binding of blood platelets	6.13e-09		0.571		ADAMTS13,APOH,APP,C3,F10,F12,F5,F9,FERMT3,IGHM,PLCG2,VASP,VWF	13
Infectious Diseases	Infection by RNA virus	6.6e-09	Decreased	-4.73	bias	ADIPOQ,ALB,AP1B1,AP2A1,AP2B1,AP2M1,ATG7,C1R,C1S,C3,CAMK1D,CD14,CFI,CLTA,COPZ1,CRYAB,CTSB,CTSZ,DDX3X,DIAPH1,DNM2,EIF3A,GANAB,HIP1R,HNRNPF,HNRNPK,HNRNPU,IDH1,IL18,MBL2,MYO1F,PCBP2,PFKL,PIN1,PSMA5,PSMC3,PSME2,RAB5C,RAB8B,RAD23A,RAP1B,RHOC,RPL12,RPS6,S100A4,SNRPD3,SPP1,STIP1,TAGLN2,TFRC,TPT1,TUBB4A,VAV1,VWF,WASF2,WISP2,ZYX	57
Cellular Movement	Infiltration by leukocytes	6.76e-09		-1.993		ADAMTS13,ADIPOQ,ANXA1,APP,C3,C6,CASP1,CAST,CPB2,CRYAB,CTSB,DCN,FGB,IL18,LGALS1,MAPK3,MMP2,NDRG1,PCOLCE2,PLG,PPIA,PTGES,PTK2B,RAC2,ROCK1,SERPINE2,SPARC,SPP1,STAT3,TGM2,VAV1,VWF	32
Cell-To-Cell Signaling and Interaction, Hematological System Development and Function, Immune Cell Trafficking, Inflammatory Response	Activation of phagocytes	6.84e-09		-1.164		ADIPOQ,ANXA1,APOH,APP,BPI,C3,C6,CD14,CPB2,F5,FGG,GC,IL18,KLKB1,LGALS3BP,LRP1,MAPK3,NDRG1,PLG,PROS1,PTGES,RARRES2,SPP1,STAT3,SYK,VAV1	26
Organismal Development	Morphology of body cavity	7.03e-09				ACTC1,ADIPOQ,AEBP1,AGL,ALB,APEX1,APP,APRT,ARHGAP1,ASAH1,C3,CAPZB,CD14,CD5L,CDH11,CDH5,CLU,CP,CRYAB,CTSB,CTSC,DBNL,DCN,DIAPH1,EFEMP2,EHD4,F11,F9,FBLN1,FBN1,FGA,FLNA,FMOD,G6PD,GNAI2,GNAS,GRB2,GSN,HIST1H1C,HNRNPL,HPRT1,HPX,HSPG2,IGF2,IGFBP4,IGFBP5,IGFBP6,IGHM,IL18,IQGAP1,IQGAP2,LAMC1,LCAT,LGMN,LOXL1,LTBP1,MAN2B1,MAP2K1,MAPK1,MAPK3,MMP2,MST1,NOTCH2,NOTCH3,NOV,PDCD10,PGLYRP2,PLG,PRDX1,PTGES,RAB1A,RPSA…	81
Cell Death and Survival	Cytolysis	7.32e-09		-1.796		ALB,ANK1,ANXA1,APP,C3,C8A,C8G,C9,CFI,DCTN1,F7,FGA,G6PD,HPRT1,IBSP,IL18,LCAT,LGALS1,PLCG2,PRDX1,PSME2,SPP1,SYK,VAV1,VIM	25
Organismal Injury and Abnormalities	Angiogenesis of lesion	8e-09		-1.656		C3,CDH5,CTSB,FBLN2,FERMT3,FLNA,GPC1,LGALS1,LRP1,MMP2,NDRG1,PKM,PLG,PTGES,TGM2,TIMP2	16
Cancer, Organismal Injury and Abnormalities, Renal and Urological Disease	Urinary tract tumor	9.18e-09		-1		ACTB,AHNAK,ALB,ALDH16A1,ANK1,ANKRD44,ATIC,C1S,CAP1,CDH5,CDH6,CLEC3B,CLU,CPB2,CPN1,EEF1B2,EMILIN1,FBN2,FERMT3,FGA,FLNA,G6PD,GBP2,GBP6,GNAS,GNB1,GSN,H2AFY,HCLS1,HIST1H1C,HNRNPK,HPX,HSPA1A/HSPA1B,HSPB1,IDH1,IGF2,IGFBP5,IL18,ILF3,LAMC1,LOXL1,LRP1,MAP2K1,MAPK1,MASP2,MMP2,MPP1,MST1,MVP,NAGK,NOTCH2,PAK2,PKM,PPP2R1A,PREP,PSMD1,PYGB,PYGL,QPCT,RAB1A,RAB5B,ROCK1,RPS12,SH3GL1,SPP1,STAT3,SUSD5,TF,TGM2,TIMP2,T…	78
Cellular Growth and Proliferation	Outgrowth of cells	9.91e-09	Decreased	-2.291	bias	A2M,APEX1,APP,CDC42,CDH5,CORO1B,CPB2,DNM1L,DPYSL2,EIF5A,ENPP2,EZR,GNAS,IL18,IQGAP1,LGALS1,MMP2,PLG,PTK2B,PXN,RAP1B,RHOG,ROCK1,RPS6,S100A4,SERPINE2,STAT3,TGM2,VCAN,VIM,YWHAZ	31
Cardiovascular Disease, Organismal Injury and Abnormalities, Tissue Morphology	Size of infarct	1.12e-08				ADAMTS13,ADIPOQ,ANXA1,APP,C1QA,C3,F11,F12,FGB,FGG,GNAI2,GSN,IL18,MAPK1,MASP2,PPIA,SH3GLB1,STIP1,TGM2,VWF	20
Hematological System Development and Function, Organismal Functions	Coagulation of plasma	1.16e-08		1.191		APOH,APP,F10,F11,F7,F9,PROS1	7
Dermatological Diseases and Conditions, Organismal Injury and Abnormalities	Psoriasis	1.2e-08				A2M,ALDH1A3,ANXA1,C3,CFL1,CLEC3B,COL1A2,CTSB,EEF1A1,EIF5A,FRZB,FSCN1,GAPDH,GARS,GBP2,GSN,H2AFY,IFI30,IL18,KRT1,KRT6C,LGALS1,LGALS3BP,MMP19,MMP2,OAS3,OTUB1,PCBP2,PKM,PLG,PSME2,RAN,SYNCRIP,TF,TIMP2,TNFAIP6,TUBB,VWF,YWHAB,YWHAE,YWHAQ	41
Cellular Development, Cellular Growth and Proliferation, Connective Tissue Development and Function	Proliferation of fibroblast cell lines	1.22e-08		-1.937		A2M,ADIPOQ,APEX1,ATG3,ATIC,CAST,CDC42,DDX3X,EIF3C,G6PD,GBP2,GNAI2,GRB2,HSPA1A/HSPA1B,IGF2,LTBP1,MAPK1,MAPK3,MIA,OTUB1,PAK2,PKM,PTK2B,RAN,RPS6,SFPQ,SH3GL1,STAT3,STIP1,SYK,TFRC,TGM2,TPM3,VCAN	34
Hematological Disease, Hereditary Disorder, Organismal Injury and Abnormalities	Hereditary bleeding disorder	1.26e-08				ADAMTS13,APP,CDC42,F10,F11,F12,F13B,F5,F7,F9,PLG,VWF	12
Ophthalmic Disease, Organismal Injury and Abnormalities	Macular degeneration	1.26e-08				C3,C9,CASP1,CFI,CP,EFEMP2,FBLN1,FBLN2,FBLN5,FBN2,IL18,TF	12
Cancer, Organismal Injury and Abnormalities, Skeletal and Muscular Disorders	Smooth muscle tumor	1.27e-08				ACTC1,ALDH1A1,AP2S1,CTSC,FBN1,FMOD,GALK2,GRB2,HNMT,HSPA1A/HSPA1B,IGF2,IGFBP5,IQGAP1,KPNA3,LSP1,LTBP1,MAPK1,MAPK3,MMP2,MYL6,NDRG1,RPL9,RPS19,SPP1,TUBB4A,VCAN,VCP,WISP2,ZYX	29
Protein Synthesis	Translation	1.28e-08		-0.358		APEX1,APP,DARS,DDX3X,EEF1A1,EIF3C,EIF3L,EIF4H,GAPDH,HNRNPK,HSPA1A/HSPA1B,HSPB1,IGFBP5,ILF3,MAP2K1,PTBP1,RPS15A,RPS20,RPS24,RPS3,RPS4X,RPS5,RPS6,SYNCRIP	24
Cancer, Gastrointestinal Disease, Organismal Injury and Abnormalities	Upper gastrointestinal tract cancer	1.3e-08				A1BG,A2M,ACTC1,ADAMTS13,AHNAK,ANKRD44,ANXA1,AP2A2,ASL,ATIC,ATP6V1E1,C1QC,C3,C6,C9,CALM1 (includes others),CASP1,CCT8,CD109,CDH11,CDH5,CFI,CILP,CLU,COL12A1,COL15A1,COL1A2,CRYAB,CTSC,CTSH,DCN,DDX39B,DDX3X,DYNC1I2,EEF1A1,EIF3A,EZR,F11,F5,F9,FBLN1,FBLN2,FBN1,FBN2,FLNA,GANAB,GBP2,GNAS,GPNMB,HNRNPL,HSPG2,IGF2,IGFBP5,IGFBP6,ITGBL1,KRT1,LAMC1,LCAT,LGALS1,LRP1,LTBP1,MAN2B1,MAP2K1,MIA,MMP2,MNDA,MXRA5,MYO1F…	110
Cellular Movement, Hematological System Development and Function, Immune Cell Trafficking	Cellular infiltration by leukocytes	1.32e-08	Decreased	-2.088		ADAMTS13,ADIPOQ,ANXA1,APP,C3,C6,CASP1,CAST,CPB2,CRYAB,CTSB,DCN,FGB,IL18,LGALS1,MMP2,NDRG1,PCOLCE2,PLG,PPIA,PTGES,PTK2B,RAC2,ROCK1,SERPINE2,SPARC,SPP1,STAT3,TGM2,VAV1,VWF	31
Cancer, Hematological Disease, Immunological Disease, Organismal Injury and Abnormalities	Plasma cell dyscrasia	1.5e-08				ADIPOQ,ARHGAP1,ATP6V1E1,CRYAB,CSK,CTSC,DIAPH1,F10,FLNA,GBP2,GRB2,GSN,HCLS1,IDH1,IGF2,IGHM,JCHAIN,MMP2,NOTCH2,NOTCH3,PLCG2,PSMD1,PTK2B,RPS6,SNX1,SPP1,STAT3,STIP1,TF,TFRC,TIMP2,TUBB4A,VIM,YWHAE,YWHAZ	35
Cardiovascular Disease	Occlusion of blood vessel	1.5e-08		-0.612		ACAT2,ADAMTS13,ADIPOQ,APP,CD14,CLIC5,CLU,DNM2,EIF4H,F10,F12,F5,F7,FGA,FGG,HSPG2,IGF2,LCAT,LIPE,LRP1,LTBP1,MMP2,MMP3,NOV,PKM,PLG,PON1,PON3,PTGES,PTK2B,RCSD1,RHOG,SPP1,STAT3,TIMP2,TUBB4A,VASP,VAV1,VCAN,VWF	40
Cancer, Organismal Injury and Abnormalities, Renal and Urological Disease	Bladder Cancer and Tumors	1.54e-08				ACTB,AHNAK,ALDH16A1,ANKRD44,ATIC,CLU,EMILIN1,FERMT3,FGA,GNAS,H2AFY,HCLS1,HIST1H1C,HPX,HSPA1A/HSPA1B,HSPB1,IDH1,IGF2,ILF3,LOXL1,MMP2,MST1,MVP,NAGK,NOTCH2,PKM,PPP2R1A,QPCT,ROCK1,SPP1,STAT3,TF,TIMP2,TLN1,TPM3,TUBB4A,UGP2,WISP2	38
Cellular Movement, Hematological System Development and Function, Immune Cell Trafficking, Inflammatory Response	Migration of phagocytes	1.61e-08		-0.124	bias	ALB,ANXA1,APP,ARHGAP1,C3,CTSZ,FLNA,HCLS1,LGALS1,LRP1,LSP1,MST1,NARS,PLG,PTK2B,RAC2,RAP1B,RARRES2,ROCK1,SPP1,TIMP2,TLN1,VAV1	23
Cellular Movement, Embryonic Development	Migration of embryonic cell lines	1.72e-08		-1.048	bias	ADIPOQ,ATG3,C3,CDC42,CDH11,CSK,F10,FBLN2,FGA,GPC1,IGF2,NARS,PLG,RHOC,RHOG,ROCK1,STAT3	17
Cellular Function and Maintenance	Internalization of cells	1.73e-08		-1.901	bias	ANXA1,APP,ATG7,C3,CAPG,CD14,CDC42,COLEC12,CSK,EZR,GRB2,GSN,MBL2,PLG,PROS1,RAB31,RAC2,RHOG,SYK,TGM2,VAV1,VIM	22
Cell Death and Survival, Organismal Injury and Abnormalities	Necrosis of epithelial tissue	1.74e-08		0.789		ADIPOQ,ALDH1A1,API5,APP,ATG7,BPI,CASP1,CDC37,CDC42,CDH5,CRYAB,CTSB,DCN,DCTN2,DDX17,DNM1L,EEF1A1,GAPDH,GSN,HSPB1,IGFBP5,IL18,IQGAP2,LRP1,MAP2K1,MAPK1,MAPK3,MMP2,MST1,PAK2,PDCD6IP,PLG,PON3,SIRT2,SPARC,SPP1,STAT3,TFRC,TGM2,YWHAQ	40
Cell-To-Cell Signaling and Interaction, Hematological System Development and Function, Inflammatory Response	Adhesion of blood platelets	1.91e-08		1.135		ADAMTS13,APOH,APP,C3,F10,FERMT3,IGHM,PLCG2,VASP,VWF	10
Neurological Disease	Motor dysfunction or movement disorder	2e-08	Increased	2.33	bias	A2M,ACTB,AEBP1,AGL,ALB,APP,ASAH1,ATP6V1A,ATP6V1B2,ATP6V1E1,C2orf40,C3,C7,C9,CAPZB,CASP1,CAST,CDH11,CLU,CP,CPB2,CRYAB,CTSB,DBNL,DDX1,EEF1A1,FGG,FMOD,GAPDH,GNAS,GNB1,HNRNPU,HPRT1,HSPA1A/HSPA1B,HSPB1,IGF2,IGFBP5,IL18,ILF3,LAMB1,LRP1,NAPA,NDRG1,NOTCH2,PIN1,PKM,PON1,PPIA,PSME1,PTK2B,RAN,RHOG,RPS4X,RPSA,SERPINE2,SPP1,TGM2,THBS3,TPM3,TPT1,TUBB4A,UBA5,VCAN,VIM,VPS35,YWHAZ	66
Cellular Assembly and Organization	Quantity of filaments	2.1e-08		1.839		APP,C3,CDC42,CFL1,CLU,DIAPH1,FLNA,FMOD,GNAS,HSPG2,S100A4,SERPINH1,SPP1,STAT3,TMOD3,VIM	16
Cancer, Organismal Injury and Abnormalities, Skeletal and Muscular Disorders	Leiomyomatosis	2.19e-08				ACTC1,ALDH1A1,AP2S1,CTSC,FBN1,FMOD,GALK2,GRB2,HNMT,IGF2,IGFBP5,IQGAP1,KPNA3,LSP1,LTBP1,MAPK1,MAPK3,MMP2,MYL6,NDRG1,RPL9,RPS19,VCAN,VCP,WISP2,ZYX	26
Cardiovascular Disease, Organismal Injury and Abnormalities	Vaso-occlusion	2.24e-08		-0.735		ACAT2,ADAMTS13,ADIPOQ,APP,CD14,CLIC5,CLU,DNM2,EIF4H,F10,F12,F5,F7,FGA,FGG,HSPG2,IGF2,LCAT,LIPE,LRP1,LTBP1,MMP2,MMP3,NOV,PKM,PLG,PON1,PON3,PTGES,PTK2B,RCSD1,RHOG,SPP1,STAT3,TIMP2,TUBB4A,VASP,VAV1,VCAN,VWF	40
Cancer, Organismal Injury and Abnormalities	Abdominal adenocarcinoma	2.27e-08		-0.44		A1BG,A2M,ACLY,ACTC1,ACTN4,ACY1,ADAMTS13,ADH7,AEBP1,AGL,AHNAK,AKR1A1,AKR7A2,ALB,ALDH16A1,ALDH1A1,ALDH1A3,ALDH1L1,ANK1,ANKRD44,ANXA1,AP1B1,AP2A1,AP2A2,AP2M1,APBB1IP,APEX1,API5,APP,ARHGAP1,ASAH1,ATG3,ATIC,ATP6V1B2,ATP6V1E1,BPI,BZW1,C1QC,C1R,C1S,C2orf40,C3,C6,C7,C8A,C8G,C9,CALM1 (includes others),CAMK1D,CAPZA2,CASP1,CAST,CCT7,CCT8,CD109,CD14,CD5L,CDC42,CDH11,CDH5,CDH6,CES5A,CFI,CILP,CLEC3B,CLU,COL12A…	272
Cellular Movement	Cell movement of breast cancer cell lines	2.38e-08	Decreased	-2.328		AHNAK,ANXA1,CDC42,CPNE3,EIF3A,FLNA,ILF3,IQGAP1,ITGBL1,MAP2K1,MAPK1,MAPK3,MMP2,NDRG1,PAK2,PDCD4,PXN,RHOC,S100A4,SPARC,SPP1,STAT3,SYK,TGM2,TIMP2,TLN1,VASP,VIM	28
Organismal Injury and Abnormalities, Reproductive System Disease	Benign uterine disease	2.45e-08				ACTC1,ALDH1A1,AP2S1,CTSC,FBN1,FMOD,GALK2,GRB2,HNMT,IGF2,IGFBP5,IQGAP1,KPNA3,LOXL1,LSP1,LTBP1,MAPK3,MMP2,MYL6,NDRG1,RPL9,RPS19,VCAN,VCP,ZYX	25
Cell Death and Survival, Organismal Injury and Abnormalities	Cell death of epithelial cells	2.45e-08		1.303		ADIPOQ,ALDH1A1,API5,APP,ATG7,CASP1,CDC37,CDC42,CRYAB,CTSB,DCN,DCTN2,DDX17,DNM1L,EEF1A1,GAPDH,GSN,HSPB1,IGFBP5,IQGAP2,LRP1,MAP2K1,MAPK1,MMP2,MST1,PAK2,PDCD6IP,PLG,PON3,SIRT2,SPARC,SPP1,STAT3,TFRC,TGM2,YWHAQ	36
Neurological Disease	Movement Disorders	2.51e-08	Increased	2.282	bias	A2M,ACTB,AEBP1,AGL,ALB,APP,ASAH1,ATP6V1A,ATP6V1B2,ATP6V1E1,C2orf40,C3,C7,C9,CAPZB,CASP1,CAST,CDH11,CLU,CP,CPB2,CRYAB,CTSB,DBNL,DDX1,EEF1A1,FGG,FMOD,GAPDH,GNAS,GNB1,HNRNPU,HPRT1,HSPA1A/HSPA1B,HSPB1,IGF2,IGFBP5,IL18,ILF3,LAMB1,LRP1,NAPA,NDRG1,NOTCH2,PIN1,PKM,PON1,PPIA,PSME1,PTK2B,RAN,RHOG,RPS4X,RPSA,SPP1,TGM2,THBS3,TPM3,TPT1,TUBB4A,UBA5,VCAN,VIM,VPS35,YWHAZ	65
Neurological Disease, Skeletal and Muscular Disorders	Neuromuscular disease	2.52e-08				A2M,ACTB,AEBP1,ALB,ANXA1,APP,ATP6V1A,ATP6V1B2,ATP6V1E1,C2orf40,C3,C7,C9,CAPZB,CASP1,CLU,CP,CRYAB,DARS,DBNL,DDX1,EEF1A1,FGG,GAPDH,GNAS,GNB1,HNRNPA1,HNRNPU,HSPA1A/HSPA1B,HSPB1,LAMB1,NAPA,NDRG1,NOTCH2,OAS3,PIN1,PKM,PON1,PPIA,PSME1,PTK2B,RAN,RHOG,RPS4X,RPSA,SPP1,TF,TGM2,THBS3,TPM3,TPT1,VCAN,VCP,VIM,VPS35,YWHAZ	56
Cellular Movement	Migration of connective tissue cells	2.72e-08	Decreased	-2.17		ACTB,ADIPOQ,DNM2,F12,LGALS1,LRP1,MAP2K1,MAPK1,MAPK3,NOV,PRKAR1A,PXN,RAC2,SPP1,STAT3,TIMP2,VASP,ZYX	18
Protein Trafficking	Interaction of protein	3.06e-08		-0.975		A2M,ALB,ALDH1A1,ALDH1A3,APEX1,DNM1L,EPB41L2,FGA,FGB,GAPDH,HIST1H4A,HPRT1,HSPG2,IGF2,MAPK1,MST1,PFKL,PFKP,PKM,RPS19,TF,TGM2,YWHAZ	23
Cancer, Organismal Injury and Abnormalities, Reproductive System Disease	Female genital tract cancer	3.29e-08				A1BG,ACTC1,ACTN4,ACY1,AEBP1,AGL,AHNAK,AKR1A1,AKR7A2,ALB,ALDH16A1,ALDH1A1,ALDH1L1,ANK1,ANKRD44,ANXA1,AP1B1,APBB1IP,APOH,APP,ATIC,ATP6V1B2,C1QC,C1S,C2orf40,C3,C6,C7,C8A,C9,CALM1 (includes others),CAST,CD109,CD5L,CDC42,CDH11,CILP,CLEC3B,CLIC1,CLU,COL12A1,COL15A1,COL1A2,COLEC12,CORO1C,CP,CPB2,CPNE3,CRABP1,CTSB,CTSC,CTSH,DBNL,DCN,DCTN1,DDB1,DDX1,DDX3X,DIAPH1,EEF1B2,EIF3A,EMILIN1,ENPP2,EPB41L2,F10,F11,…	167
Cellular Function and Maintenance	Function of leukocytes	3.39e-08				ADIPOQ,AHNAK,C3,CAPG,CD14,CTSC,CTSZ,GIMAP4,GNAI2,GPNMB,GSN,HNRNPD,HSPB1,IFI30,IGHM,IL18,JCHAIN,LGALS1,LGMN,LSP1,MMP3,MST1,PLCG2,PLG,PPIA,PSME2,PTK2B,RHOG,S100A4,SPP1,STAT3,STK10,TGM2,VAV1	34
Cancer, Gastrointestinal Disease, Organismal Injury and Abnormalities	Pancreatobiliary tumor	3.4e-08		-1.108		A1BG,A2M,ACY1,ADAMTS13,ADIPOQ,AGL,ALB,ANK1,ANXA1,API5,ATIC,ATP6V1B2,BPI,C1R,C1S,C2orf40,C8G,CASP1,CD109,CD14,CDH11,CDH6,CES5A,CFI,COL12A1,COL15A1,COL1A2,COLEC12,CPB2,CPN1,CTSB,CTSZ,DCTD,DCTN1,DDB1,DDX1,DDX3X,DNM1L,DYNC1I2,EFEMP2,ENPP2,ERC2,F10,F11,F5,F7,F9,FBLN2,FBLN5,FBN2,FGA,FMOD,GANAB,GAPDH,GC,GNAS,GPC1,HK3,HNRNPL,HNRNPU,HPX,HSPG2,IDH1,IGFBP6,IL18,IQGAP1,KLKB1,LAMB1,LGALS1,LRP1,LTBP1,MAP2K1,MA…	125
Cardiovascular Disease, Cardiovascular System Development and Function, Organismal Injury and Abnormalities, Tissue Morphology	Abnormal morphology of blood vessel	3.41e-08				ACTN4,CDH5,CLU,COL15A1,EFEMP2,EHD4,ENPP2,F7,FBLN1,FBN1,FLNA,FMOD,G6PD,HSPG2,LTBP1,MMP2,NID1,NOTCH3,PROS1,PXN,ROCK1,SPP1,SYK,WASF2	24
Cellular Movement, Hematological System Development and Function, Immune Cell Trafficking	Cell movement of antigen presenting cells	3.44e-08	Decreased	-2.19		ADIPOQ,APP,C3,C6,CASP1,CTSZ,CYTL1,FLNA,HCLS1,HEBP1,LCAT,LGALS1,LRP1,MAPK3,MST1,NARS,NDRG1,PCOLCE2,PLCG2,PLG,PTGES,PTK2B,RAC2,RARRES2,ROCK1,S100A4,SPP1	27
Cancer, Organismal Injury and Abnormalities, Reproductive System Disease	Male genital neoplasm	3.51e-08				A2M,ACLY,ACTC1,ACTR1A,ADAMTS13,AEBP1,AHNAK,ALB,ALDH16A1,ALDH1L1,ALDH9A1,ANK1,ANXA1,AP2A2,APEX1,API5,ASNA1,ATP6V1A,ATP6V1D,BZW1,C1R,C1S,C3,C6,C7,C9,CALU,CAPZA1,CAPZB,CASP1,CD14,CDH11,CDH5,CDH6,CFI,CILP,CLU,COL12A1,COL15A1,CPNE1,CPNE3,CTSC,DARS,DCTD,DCTN1,DDB1,DDX1,DDX17,DDX3X,DHDH,DIAPH1,DNM1L,EEF1B2,EIF3A,EIF3C,EMILIN1,F10,F11,F5,FAM83C,FBLN2,FBLN5,FBN1,FBN2,FGA,FLNA,FRZB,FSCN1,GBP2,GC,GIMAP7,GNA…	155
Cardiovascular Disease, Hematological Disease, Organismal Injury and Abnormalities	Formation of thrombus	3.65e-08		0.254		ADAMTS13,ADIPOQ,APOH,C3,F11,F12,PTK2B,RHOG,SYK,VWF	10
Cell-To-Cell Signaling and Interaction, Tissue Development	Binding of extracellular matrix	3.72e-08		-1.342		APP,EMILIN1,ENPP2,FBLN5,FGA,FGB,FGG,HSPG2,MIA,NID1,NID2,SERPINE2,SPP1,VCAN,ZYX	15
Lipid Metabolism, Small Molecule Biochemistry	Synthesis of lipid	3.81e-08	Decreased	-2.548	bias	ACAT2,ACLY,ADH5,ADIPOQ,ALB,ALDH1A1,ALDH1A3,ANXA1,APP,ASAH1,C3,CD14,CDC42,CLU,DIAPH1,EEF1A1,ENPP2,G6PD,GPC1,IDH1,IGF2,IGFBP4,IGHM,IL18,LCAT,LIPE,MAP2K1,MAPK1,MMP2,PKM,PLCG2,PLG,PON1,PON3,PTGES,PTK2B,RARRES2,SH3GLB1,SIRT2,STAT3,SYK,VIM,VWF,YWHAG	44
Cancer, Gastrointestinal Disease, Hepatic System Disease, Organismal Injury and Abnormalities	Biliary tract adenocarcinoma	3.82e-08				A1BG,ACY1,ALB,ANXA1,C1S,CD14,COL12A1,FBN2,FGA,GC,GNAS,HPX,IDH1,MMP2,NOTCH3,PKM,RPL9,VIM	18
Cell Morphology, Cellular Assembly and Organization, Cellular Function and Maintenance	Formation of filopodia	3.96e-08		-1.24	bias	ACTN4,CALU,CDC42,DIAPH1,EEF1A1,EZR,F7,FSCN1,IQGAP1,PLCG2,PTK2B,RHOG,SH3BP1,SPARC,VASP,VWF,WASF2	17
Cancer, Organismal Injury and Abnormalities, Reproductive System Disease, Skeletal and Muscular Disorders	Uterine leiomyoma	4.07e-08				ACTC1,ALDH1A1,AP2S1,CTSC,FBN1,FMOD,GALK2,GRB2,HNMT,IGF2,IGFBP5,IQGAP1,KPNA3,LSP1,LTBP1,MAPK3,MMP2,MYL6,NDRG1,RPL9,RPS19,VCAN,VCP,ZYX	24
Cell-To-Cell Signaling and Interaction	Attachment of cells	4.07e-08		-0.449	bias	DCN,HSPG2,LAMC1,LRP1,MBL2,MMP2,PKM,PTK2B,RPSA,SPARC,SPP1,TIMP2,TLN1,VAV1	14
Cancer, Organismal Injury and Abnormalities, Reproductive System Disease	Prostate Cancer and Tumors	4.19e-08				A2M,ACLY,ACTC1,ACTR1A,ADAMTS13,AEBP1,AHNAK,ALB,ALDH16A1,ALDH1L1,ALDH9A1,ANK1,ANXA1,AP2A2,APEX1,API5,ASNA1,ATP6V1A,ATP6V1D,BZW1,C1R,C1S,C3,C6,C7,C9,CALU,CAPZA1,CAPZB,CASP1,CD14,CDH11,CDH5,CDH6,CFI,CILP,CLU,COL12A1,COL15A1,CPNE1,CPNE3,CTSC,DARS,DCTD,DCTN1,DDB1,DDX1,DDX17,DDX3X,DHDH,DIAPH1,DNM1L,EEF1B2,EIF3A,EMILIN1,F10,F11,F5,FAM83C,FBLN2,FBLN5,FBN1,FBN2,FGA,FLNA,FRZB,FSCN1,GBP2,GC,GIMAP7,GNAI2,GNA…	153
Molecular Transport	Transport of molecule	4.68e-08		-1.962		A2M,ACAT2,ACLY,ACTR1A,ADIPOQ,AEBP1,ALB,ANK1,ANXA1,AP1B1,AP2A1,AP2A2,AP2M1,APOH,APP,ASAH1,ASNA1,ATP6V1A,ATP6V1B2,ATP6V1E1,C3,CASP1,CD14,CFL1,CLIC1,CLIC5,CLU,CORO7/CORO7-PAM16,CP,CPNE1,CPNE3,DDX39B,DNM1L,DNM2,DPYSL2,EIF5A,EZR,FBLN5,FGA,FGB,FGG,GAPDH,GNAI2,GNAS,GSN,HCLS1,HNRNPD,HPX,IGHM,LCAT,LGALS1,LIPE,LRP1,LTBP2,MVP,NAPA,NELL2,PCOLCE2,PKM,PON1,PPIA,PTK2B,RAB1A,RAN,RARRES2,RHOC,ROCK1,SEPT2,SNX1,SNX…	81
Cancer, Organismal Injury and Abnormalities	Tumorigenesis of epithelial neoplasm	4.85e-08		0.292		A2M,ACLY,ACTC1,ACTN4,ACY1,ADAMTS13,ADH7,AEBP1,AGL,AHNAK,AKR1A1,AKR7A2,ALB,ALDH16A1,ALDH1A1,ALDH1A3,ALDH1L1,ANK1,ANKRD44,ANXA1,AP1B1,AP2A1,AP2A2,AP2M1,APBB1IP,APEX1,API5,APP,ARHGAP1,ASAH1,ATG3,ATG7,ATIC,ATP6V1B2,ATP6V1E1,BPI,BZW1,C1QC,C1R,C1S,C2orf40,C3,C6,C7,C8A,C8G,C9,CALM1 (includes others),CAMK1D,CAPZA2,CASP1,CAST,CCT7,CCT8,CD109,CD5L,CDC42,CDH11,CDH5,CDH6,CFI,CILP,CLEC3B,CLU,COL12A1,COL15A1,C…	266
Hematological System Development and Function	Bleeding time	4.99e-08		0.566	bias	CLIC1,F10,F13B,F9,FLNA,GSN,LGALS1,PROS1,PTK2B,RAP1B,VWF	11
Cell Death and Survival	Cell death of connective tissue cells	5.05e-08		1.158		ACTB,APP,ARHGAP1,ASAH1,ATG3,ATG7,CASP1,CLU,CTSB,DCN,DDX3X,DNM1L,EEF1A1,EIF3C,FLNA,FRZB,GRB2,GSN,HNRNPA1,IGF2,LIPE,MAP2K1,MAPK1,PAK2,PIN1,PLG,PRKAR1A,PTK2B,RHOC,RHOG,SERPINH1,SH3GLB1,SPARC,SPP1,STAT3,SYK,TGM2,UBA1,VIM,YWHAZ	40
Cell Death and Survival	Cell death of pheochromocytoma cell lines	5.1e-08		0.447		APP,ATG7,CASP1,CDC42,G6PD,GAPDH,HSPB1,MAP2K1,PA2G4,PPIA,PPP2R1A,RPS3,STAT3,VCAN,VCP	15
Cancer, Gastrointestinal Disease, Organismal Injury and Abnormalities	Oral cancer	5.13e-08				ACTC1,ANXA1,ATIC,ATP6V1E1,CILP,COL15A1,CRYAB,CTSC,CTSH,DCN,EZR,GBP2,IGFBP5,IGFBP6,ITGBL1,LGALS1,MMP2,NOTCH3,PKM,SPON1,SRGN,TGM2,TUBB4A,WASF2	24
Cellular Assembly and Organization, Tissue Development	Polymerization of filaments	5.16e-08		-0.689		CAPZB,CFL1,CORO7/CORO7-PAM16,DCTN1,DIAPH1,GRB2,GSN,HCLS1,HIP1R,MAPRE1,NCKAP1L,PTK2B,RPS3,TMOD3,TUBB,TUBB4A,VASP	17
Cardiovascular System Development and Function, Tissue Morphology	Permeability of vascular system	5.3e-08		0		ANXA1,APP,C3,CDH5,GSN,IL18,KRT1,LRP1,LSP1,MMP2,MMP3,PLG,PROS1,PTK2B,STAT3,TIMP2,VASP,VWF	18
Cell Morphology	Size of cells	5.33e-08				ACTN4,ADIPOQ,ANXA1,APP,C3,CAP1,CASP1,CDC42,CFL1,DDX3X,DNM1L,DNM2,ENPP2,FBN1,FLNA,GNAS,GPNMB,IGF2,IL18,LIPE,MAPK1,MAPK3,MMP19,OXSR1,PAK2,PON1,PON3,PRDX1,PTBP1,RAB1A,RAB5B,RAB5C,ROCK1,RPS6,SERPINE2,TMOD3,TPM3	37
Cancer, Gastrointestinal Disease, Organismal Injury and Abnormalities	Colorectal cancer	5.44e-08				ACLY,ADAMTS13,ADH7,AEBP1,AGL,AKR7A2,ALB,ALDH16A1,ALDH1A1,ALDH1A3,ALDH1L1,ANK1,ANXA1,AP2A1,AP2A2,AP2M1,APBB1IP,APEX1,API5,ARHGAP1,ASAH1,ATG3,ATIC,ATP6V1E1,BPI,BZW1,C1R,C3,C7,C8G,C9,CAMK1D,CAP1,CAPG,CAPZA2,CASP1,CAST,CCT7,CD5L,CDC42,CDH5,CDH6,CFI,CFL1,CLEC3B,CLIC1,CLIC5,CLU,COL12A1,COLEC12,CORO1C,CORO7/CORO7-PAM16,CRABP1,CRYAB,CTSB,CTSC,DCTN1,DDX17,DDX39B,DIAPH1,DPYSL2,DYNC1I2,EEF1A1,EEF1B2,EHD4,EI…	201
Cardiovascular Disease	Aneurysm	5.88e-08		-1.709		CTSC,EFEMP2,FBN1,HSPG2,LAMC1,LRP1,MMP2,MMP3,PTGES,SPARC,SPP1,TIMP2,VWF	13
Cell-To-Cell Signaling and Interaction, Hematological System Development and Function, Immune Cell Trafficking, Inflammatory Response	Activation of granulocytes	5.9e-08		-1.36	bias	ANXA1,C3,CD14,CPB2,F5,IL18,KLKB1,LGALS3BP,SPP1,TPT1,VAV1	11
Cancer, Organismal Injury and Abnormalities, Reproductive System Disease	Malignant neoplasm of male genital organ	6.61e-08				A2M,ACLY,ACTC1,ACTR1A,ADAMTS13,AEBP1,AHNAK,ALB,ALDH16A1,ALDH1L1,ALDH9A1,ANK1,ANXA1,AP2A2,APEX1,API5,ASNA1,ATP6V1A,ATP6V1D,BZW1,C1R,C1S,C3,C6,C7,C9,CALU,CAPZA1,CAPZB,CASP1,CD14,CDH11,CDH5,CDH6,CFI,CILP,CLU,COL12A1,COL15A1,CPNE1,CTSC,DARS,DCTD,DCTN1,DDB1,DDX1,DDX17,DDX3X,DHDH,DIAPH1,DNM1L,EEF1B2,EIF3A,EIF3C,EMILIN1,F10,F11,F5,FAM83C,FBLN2,FBLN5,FBN1,FBN2,FGA,FLNA,FRZB,FSCN1,GBP2,GC,GIMAP7,GNAI2,GNA…	153
Free Radical Scavenging	Production of reactive oxygen species	6.76e-08		-0.849		ACTB,ADIPOQ,APP,ATG7,CD14,CDC42,CDH5,DNM1L,F7,G6PD,GSN,HNRNPK,HSPB6,IDH1,IL18,LCAT,LRP1,LTBP1,MAP2K1,MAPK1,PIN1,PLCG2,PRDX1,RAC2,TGM2,YWHAZ	26
Cancer, Gastrointestinal Disease, Organismal Injury and Abnormalities	Colorectal neoplasia	7.05e-08				ACLY,ADAMTS13,ADH7,AEBP1,AGL,AKR7A2,ALB,ALDH16A1,ALDH1A1,ALDH1A3,ALDH1L1,ANK1,ANXA1,AP2A1,AP2A2,AP2M1,APBB1IP,APEX1,API5,ARHGAP1,ASAH1,ATG3,ATIC,ATP6V1E1,BPI,BZW1,C1R,C3,C7,C8G,C9,CAMK1D,CAP1,CAPG,CAPZA2,CASP1,CAST,CCT7,CD5L,CDC42,CDH5,CDH6,CFI,CFL1,CLEC3B,CLIC1,CLIC5,CLU,COL12A1,COLEC12,CORO1C,CORO7/CORO7-PAM16,CRABP1,CRYAB,CTSB,CTSC,DCTN1,DDX17,DDX39B,DIAPH1,DPYSL2,DYNC1I2,EEF1A1,EEF1B2,EHD4,EI…	203
Cellular Function and Maintenance	Internalization by tumor cell lines	7.21e-08	Decreased	-2.876	bias	ANXA1,AP2M1,ATP6V1A,ATP6V1B2,ATP6V1D,ATP6V1E1,DNM2,EPB41L2,LRP1,PLG,RHOG,SFPQ,TGM2,VIM	14
Cell Death and Survival	Cell death of blood cells	7.41e-08	Decreased	-2.69		ANXA1,APP,ASAH1,ATG3,ATG7,C1QA,C3,CASP1,CD5L,CLU,CTSB,EZR,GAPDH,GIMAP4,GNAS,GSN,HCLS1,HIST1H1C,IGHM,IL18,LGALS1,LRP1,MAP2K1,MAPK3,MVP,PCBP2,PIN1,PLCG2,PPIA,PXN,RAC2,RAN,RPS6,SH3GLB1,SPP1,STAT3,SYK,TGM2,TMOD3,TUBB,VAV1,YWHAG,YWHAZ	43
Cancer, Gastrointestinal Disease, Organismal Injury and Abnormalities	Oral cavity carcinoma	7.76e-08				ACTC1,ATIC,ATP6V1E1,CILP,COL15A1,CTSC,CTSH,DCN,EZR,GBP2,IGFBP5,IGFBP6,ITGBL1,LGALS1,MMP2,NOTCH3,PKM,SPON1,SRGN,TGM2,TUBB4A,WASF2	22
Cell Death and Survival, Organismal Injury and Abnormalities, Renal and Urological Disease	Necrosis of kidney	7.77e-08		0.26		API5,APP,APRT,ATG7,CASP1,CDC42,CDH6,CRYAB,DCN,DCTN2,DDX17,EEF1A1,F7,GAPDH,GSN,HSPA1A/HSPA1B,HSPB1,IL18,MAP2K1,MST1,PAK2,PLG,RHOG,SIRT2,SPP1,STAT3,TFRC,YWHAQ	28
Protein Synthesis	Expression of protein	7.89e-08		0.671		ANXA1,APEX1,APP,DARS,DDX3X,EIF3C,EIF3L,EIF4H,GAPDH,GPC1,HNRNPK,HSPA1A/HSPA1B,HSPB1,IGFBP5,IGHM,ILF3,MAP2K1,PLG,PTBP1,RPS24,RPS3,RPS4X,RPS5,SPP1,STAT3,SYNCRIP	26
Cancer, Gastrointestinal Disease, Organismal Injury and Abnormalities	Upper gastrointestinal tract tumor	7.99e-08				A1BG,A2M,ACTC1,ADAMTS13,AHNAK,ANKRD44,ANXA1,AP1B1,AP2A2,ASL,ATIC,ATP6V1E1,C1QC,C3,C6,C9,CALM1 (includes others),CASP1,CCT8,CD109,CDH11,CDH5,CFI,CILP,CLU,COL12A1,COL15A1,COL1A2,CRYAB,CTSC,CTSH,DCN,DDX39B,DDX3X,DYNC1I2,EEF1A1,EIF3A,EIF5A,ENPP2,EZR,F11,F5,F9,FBLN1,FBLN2,FBN1,FBN2,FLNA,FRZB,GANAB,GBP2,GNAS,GPNMB,HNRNPA1,HNRNPD,HNRNPH2,HNRNPL,HNRNPR,HSPB6,HSPG2,IGF2,IGFBP5,IGFBP6,ILF3,ITGBL1,KRT1,LAMC…	131
Hereditary Disorder, Organismal Injury and Abnormalities, Skeletal and Muscular Disorders	Autosomal dominant myopathy	8.01e-08				ACLY,ACTC1,AHNAK,CAP1,CFL1,COL1A2,COLEC12,CRYAB,DCTN1,DNM2,EMILIN1,GARS,HNRNPA1,HSPB1,IFI30,LOXL1,SERPINH1,SPARC,VCP	19
Connective Tissue Development and Function, Tissue Morphology	Thickness of connective tissue	8.07e-08				ADIPOQ,ATG7,FBLN5,FRZB,GNAS,GPNMB,GSN,HSPG2,RAC2,S100A4	10
Cancer	Cell transformation	8.11e-08	Decreased	-2.225	bias	ATG3,ATG7,ATIC,CDC42,CLU,COL1A2,EFEMP2,G6PD,GNAI2,GRB2,HCLS1,HSPA1A/HSPA1B,IL18,LGALS1,MAP2K1,MAPK1,MMP2,PAK2,PDCD4,PIN1,PLCG2,PRDX1,PRKAR1A,RHOG,ROCK1,SH3GL1,SPP1,STAT3,TPM3,VAV1	30
Cardiovascular Disease, Organismal Injury and Abnormalities	Occlusion of artery	8.39e-08		-1.032		ACAT2,ADAMTS13,ADIPOQ,APP,CD14,CLIC5,CLU,DNM2,EIF4H,F10,F12,F5,F7,FGG,HSPG2,IGF2,LCAT,LIPE,LRP1,LTBP1,MMP2,MMP3,PKM,PLG,PON1,PON3,PTGES,PTK2B,RCSD1,RHOG,SPP1,STAT3,TIMP2,TUBB4A,VASP,VAV1,VCAN,VWF	38
Organismal Injury and Abnormalities	Wound	8.86e-08		-0.492		AEBP1,ARHGAP1,C3,CORO1B,CPB2,EMILIN1,F9,FGA,FGB,GSN,HSPB1,MMP3,NOTCH2,PLG,PRKAR1A,PTGES,RAC2,SPARC,SPP1,VIM	20
Cellular Movement, Renal and Urological System Development and Function	Cell movement of kidney cell lines	8.9e-08		-1.579	bias	APP,C3,CDC42,CDH11,CYTL1,EZR,F10,FBLN2,FGA,FLNA,GRB2,MAPK1,NARS,PPIA,RHOG,VIM	16
Cellular Movement	Invasion of carcinoma cell lines	9.28e-08	Decreased	-3.291		ADIPOQ,APP,CDC42,CLU,CTSB,EZR,FBLN2,FSCN1,IQGAP1,LRP1,MAPK1,MMP3,NOV,PTK2B,S100A4,SPP1,STAT3,TAGLN2,TIMP2,VCAN,VIM	21
Cancer, Organismal Injury and Abnormalities, Reproductive System Disease	Prostate cancer	9.29e-08				A2M,ACLY,ACTC1,ACTR1A,ADAMTS13,AEBP1,AHNAK,ALB,ALDH16A1,ALDH1L1,ALDH9A1,ANK1,ANXA1,AP2A2,APEX1,API5,ASNA1,ATP6V1A,ATP6V1D,BZW1,C1R,C1S,C3,C6,C7,C9,CALU,CAPZA1,CAPZB,CASP1,CD14,CDH11,CDH5,CDH6,CFI,CILP,CLU,COL12A1,COL15A1,CPNE1,CTSC,DARS,DCTD,DCTN1,DDB1,DDX1,DDX17,DDX3X,DHDH,DIAPH1,DNM1L,EEF1B2,EIF3A,EMILIN1,F10,F11,F5,FAM83C,FBLN2,FBLN5,FBN1,FBN2,FGA,FLNA,FRZB,FSCN1,GBP2,GC,GIMAP7,GNAI2,GNAS,GPC1…	151
Cancer, Gastrointestinal Disease, Organismal Injury and Abnormalities	Tumorigenesis of digestive organ tumor	9.3e-08		-0.447		A2M,ACLY,ACTN4,ADAMTS13,ADH7,AEBP1,AGL,AHNAK,AKR7A2,ALB,ALDH16A1,ALDH1A1,ALDH1A3,ALDH1L1,ANK1,ANKRD44,ANXA1,AP2A1,AP2A2,AP2M1,APBB1IP,APEX1,API5,ARHGAP1,ASAH1,ATG3,ATIC,ATP6V1E1,BPI,BZW1,C1QC,C1R,C3,C6,C7,C8G,C9,CALM1 (includes others),CAMK1D,CAPZA2,CASP1,CAST,CCT7,CCT8,CD109,CD5L,CDC42,CDH11,CDH5,CDH6,CFI,CLU,COL12A1,COL1A2,COLEC12,CORO1C,CORO7/CORO7-PAM16,CTSB,CTSC,DCTN1,DDX17,DDX39B,DDX3X,DIAP…	197
[truncated: 184 more rows]

## Sheet: Regulatory effects network OA
Regulatory effects network OA vs norm
ID	Consistency Score	Node Total	Regulator Total	Regulators	Target Total	Target Molecules in Dataset	Disease & Function Total	Diseases & Functions	Known Regulator-Disease/Function Relationship
[truncated: 24 more rows]

## Sheet: Upstream regulators OA
Upstream regulators OA vs norm
[truncated: 554 more rows]

## Sheet: Canonical pathways OC
Canonical pathways OC vs norm
Ingenuity Canonical Pathways	-log(p-value)	p-value	Ratio	z-score	Molecules
[truncated: 456 more rows]

## Sheet: Disease and Function OC
Disease and function OC vs norm
[truncated: 501 more rows]

[truncated: 2 more sheets: Regulatory effects OC, Upstream regulators OC]
